# Supplementary material for: Transcriptome Analyses Shed New Insights into Primary Metabolism and Regulation of Blumeria graminis f. sp. tritici during Conidiation
Source: Front Plant Sci. 2017 Jun 30;8:1146. doi: 10.3389/fpls.2017.01146 (PMC5492466; doi:10.3389/fpls.2017.01146)
Supplement: Supplementary file 1 [file Table_1.XLSX]

## Sheet: Primer sequences
Supplementary Table S1 Primers used in quantitative real-time PCR for 22 Differentially expressed genes (DEGs).
Transcript ID	Accession No. in NCBI database	Forward primer	Sequence(5'-3')	Reverse primer	Sequence(5'-3')	Putative function
Bgt_unigene1270	EPQ66697.1	P01	GCACTGCTCGATATACTC	P02	AGACAATGCGATTAGAAGG	Acetyl-hydrolase
Bgt_unigene1302	EPQ66647.1	P03	TGACGAGCCTGTATGTGTAA	P04	GTTGTGTTCCGTGCTGTTA	FGGY-family carbohydrate kinase
Bgt_unigene1421	EPQ66525.1	P05	AGTTTCGTCTCAGGCACAGG	P06	CCATCAGGCCCAATTCCCAT	Transcription factor
Bgt_unigene1543	EPQ66411.1	P07	ATCCTTCTCACTCGCCTCCT	P08	CCAGGGATGATGCCGTAGAC	Transcription factor
Bgt_unigene187	EPQ67785.1	P09	GCGAACAAATAACTGGCTAT	P10	ACCTGTATCGGATTCATCA	Bgt and Bgh specific protein with unknown function
Bgt_unigene2030	EPQ65962.1	P11	CCGAATACGTGCGACTAAC	P12	TGAGTGGACATGATTGTGAGA	14-3-3 protein
Bgt_unigene2135	EPQ65852.1	P13	CGACAGTGGCTACTAAGAT	P14	TCTGAGTTGTTCCGTTTCT	Conidiation-specific protein-like protein
Bgt_unigene2315	EPQ65733.1	P15	ACCGATGCAAAAGGTCGAGT	P16	AGCCATTGGAGCACGATGAA	Mannose-containing glycoprotein
Bgt_unigene2430	EPQ65573.1	P17	CGTCTTCAGCGTCTACTC	P18	CGTCTTTGCGAATAGGGAT	Velvet protein, VelB
Bgt_unigene2958	EPQ65018.1	P19	CACTTAACGAATCATCCATC	P20	TTCTCTTGCTGTCATACC	Putative leucine Rich Repeat domain-containing protein
Bgt_unigene3072	EPQ64901.1	P21	ACGAGACCTTCATATTGAGACA	P22	GTTGATTGTGGCGGAGTG	Bgt and Bgh specific protein with unknown function
Bgt_unigene3471	EPQ64546.1	P23	TCTTCCTTAGCCAGTGTTG	P24	ACCTTACTCCATCCATCCT	Transcription factor
Bgt_unigene379	EPQ67597.1	P25	ATCCTCATTGGTCTGATTACTCTG	P26	ATTGCCTGTCTCGTCTGTC	Transcription factor
Bgt_unigene4097	EPQ63877.1	P27	TTATACGACGCACACCAA	P28	GCCACGAGTTAAGTCTGA	cAMP-independent regulatory protein pac2/Ryp1
Bgt_unigene4227	EPQ63747.1	P29	GGCAATCAATCACAACCAA	P30	AGGCTCTCCAGTGTCTAT	Velvet protein, VosA
Bgt_unigene4637	EPQ63355.1	P31	CGCCATTGATACACCAGAGA	P32	CGACGGAGGCAGTATTGATAA	Multifunctional enzyme of the peroxisomal fatty acid beta-oxidation pathway
Bgt_unigene4740	EPQ63189.1	P33	GAAGAAGAGGAGGAAGAGGAG	P34	TCTGTGGTGAGCGAACTT	Mitogen-activated protein kinase HOG1
Bgt_unigene4843	EPQ63292.1	P35	CCGCATTATGTATCGTCTTC	P36	TCTACTTGTGCTGTTGGAT	GTPase activating factor
Bgt_unigene5241	EPQ62735.1	P37	ACCAGAGGAGCGTGAGATTG	P38	CTCGTGGTGATCCCTGTTGT	Bgt and Bgh specific protein with unknown function
Bgt_unigene5512	EPQ62429.1	P39	TGCCTGGTAACTTCATTAG	P40	GAATCGGTTGTGGTATCATA	Plasma membrane proteolipid 3, pmp3
Bgt_unigene6093	EPQ61905.1	P41	TGCCGATATTACTGCCATACT	P42	GTCGCCTCCACCTACATAG	Polyphosphatidylinositol phosphatase
Bgt_unigene851	EPQ67122.1	P43	GCAATGTTCAGTTCCTCTT	P44	CCGTTCGCATTATCTCTG	Mannosidase GPI-anchored membrane protein
Bgt_unigene876	EPQ67116.1	P45	GCTATTCAGACCAGACAACT	P46	CTTCTCTTCGCACCACAT	Beta-tubulin
