# Supplementary material for: Transcriptome Analyses Shed New Insights into Primary Metabolism and Regulation of Blumeria graminis f. sp. tritici during Conidiation
Source: Front Plant Sci. 2017 Jun 30;8:1146. doi: 10.3389/fpls.2017.01146 (PMC5492466; doi:10.3389/fpls.2017.01146)
Supplement: Supplementary file 2 [file Table_2.XLSX]

## Sheet: mapping
Supplementary Table S2 Mapping to the reference genome of Blumerai graminis f. sp. tritici 96224 with clean single-end reads
	C3dpi-1	C3dpi-2	C3dpi-3	C4dpi-1	C4dpi-2	C4dpi-3	C5dpi-1	C5dpi-2	C5dpi-3	Total reads
Total single-end reads	19680224	16852246	19956664	19056848	19475906	18057494	24794984	25161684	19955754	182991804
Percentage (%)	1	1	1	1	1	1	1	1	1	1
Mapped single-end reads	16893344	14454920	17173229	15572007	15900718	14888662	19376608	20198288	14622811	149080587
Percentage (%)	0.858392	0.857744	0.860526	0.817134	0.81643	0.824514	0.781473	0.80274	0.732762	0.814685
Uniq mapped	16801252	14370446	17076137	15467225	15798884	14796173	19247156	20064952	14526430	148148655
Percentage (%)	0.994549	0.994156	0.994346	0.993271	0.993596	0.993788	0.993319	0.993399	0.993409	0.993749
Multiple mapped	92092	84474	97092	104782	101834	92489	129452	133336	96381	931932
Percentage (%)	0.00545138	0.00584396	0.00565368	0.00672887	0.00640436	0.00621204	0.00668084	0.00660135	0.00659114	0.0062512
Pair-end mapped	15754460	13464266	16000890	14510100	14854242	13890920	17890576	18656088	13478548	138500090
Percentage (%)	0.932584	0.931466	0.931735	0.931807	0.934187	0.932986	0.923308	0.923647	0.921748	0.929028
Single-end mapped	1138884	990654	1172339	1061907	1046476	997742	1486032	1542200	1144263	10580497
Percentage (%)	0.0674161	0.068534	0.0682655	0.0681933	0.0658131	0.0670135	0.0766921	0.076353	0.0782519	0.0709717
