# Supplementary material for: Transcriptome Analyses Shed New Insights into Primary Metabolism and Regulation of Blumeria graminis f. sp. tritici during Conidiation
Source: Front Plant Sci. 2017 Jun 30;8:1146. doi: 10.3389/fpls.2017.01146 (PMC5492466; doi:10.3389/fpls.2017.01146)
Supplement: Supplementary file 3 [file Table_3.XLSX]

## Sheet: Note
Supplementary Table S3 DEGs in sample-pairs of C4dpi/C3dpi and C5dpi/C3dpi during condiation of Blumeria. graminis f. sp. tritici
1	The 685 DEGs were mapped to COG, GO, KEGG, Swiss-Prot, NCBI Nr(BLASTx) with an E-value cutoff of 1e-5
2	NS' meant the transcript was differentially expressed not significantly
3	PI' and 'NI' meant the fold change of differential expression were positively and negatively infinite,respectively.
4	Combined DEGs' indicated 685 DEGs combined with DEGs from the two pair comparisons,C4dpi vs C3dpi and C5dpi vs C3dpi.
5	C4vsC3 overlap C5vsC3' indicated the overlapping DEGs in the two pairwise comparisons of C4dpi vs C3dpi and C5dpi vs C3dpi.
6	C4vsC3 specific DEGs indicated the DEGs detected in C4dpi vs C3dpi but not in C5dpi vs C3dpi.

## Sheet: C4dpi vs C3dpi
DEG ID	NCBI accession	p-value	FDR	Log2(C4dpi/C3dpi)	Up-down-regulation	COG class	COG class annotation	GO annotation	KEGG annotation	Swissprot annotation	Nr annotation
Bgt_unigene1001	EPQ66977.1	7.44e-15	1.01717e-13	1.01737	up	[C]	Energy production and conversion	Molecular Function: transferase activity (GO:0016740);;	K09699|1e-171|pan:PODANSg2063|hypothetical protein	Dihydrolipoyllysine-residue succinyltransferase component of 2-oxoglutarate dehydrogenase complex, mitochondrial (Precursor) GN=KGD2 OS=Saccharomyces cerevisiae (strain ATCC 204508 / S288c) PE=1 SV=2	Dihydrolipoyl transsuccinylase [Blumeria graminis f. sp. tritici 96224]
Bgt_unigene1016	EPQ66925.1	3.02e-38	1.81969e-36	-1.50894	down	--	--	Biological Process: carbohydrate metabolic process (GO:0005975);; Molecular Function: hydrolase activity (GO:0016787);; Biological Process: cellular protein metabolic process (GO:0044267);;	--	ER degradation-enhancing alpha-mannosidase-like protein 1 (Precursor) GN=mnl1 OS=Schizosaccharomyces pombe (strain 972 / ATCC 24843) PE=3 SV=2	Alpha mannosidase-like protein of the endoplasmic reticulum [Blumeria graminis f. sp. tritici 96224]
Bgt_unigene1026	EPQ66935.1	6.43e-07	3.41478e-06	1.02493	up	--	--	--	--	Ribosomal lysine N-methyltransferase 5 {ECO:0000250|UniProtKB:Q12367} GN=RKM5 OS=Zygosaccharomyces rouxii (strain ATCC 2623 / CBS 732 / NBRC 1130 / PE=3 SV=1	hypothetical protein BGT96224_4406 [Blumeria graminis f. sp. tritici 96224]
Bgt_unigene103	EPQ67859.1	1.5e-20	3.2429e-19	1.00481	up	[O]	Posttranslational modification, protein turnover, chaperones	Cellular Component: mitochondrion (GO:0005739);; Biological Process: response to stress (GO:0006950);; Molecular Function: electron carrier activity (GO:0009055);; Biological Process: cellular process (GO:0009987);; Molecular Function: protein disulfide oxidoreductase activity (GO:0015035);; Biological Process: cell redox homeostasis (GO:0045454);; Molecular Function: iron-sulfur cluster binding …	K07390|5e-68|pno:SNOG_04939|hypothetical protein	Monothiol glutaredoxin-5, mitochondrial (Precursor) GN=GRX5 OS=Lachancea kluyveri (Yeast) PE=3 SV=1	glutathione-dependent oxidoreductase [Blumeria graminis f. sp. tritici 96224]
Bgt_unigene1030	EPQ66939.1	1.22e-36	7.01493e-35	1.25997	up	--	--	--	--	--	hypothetical protein BGT96224_5396 [Blumeria graminis f. sp. tritici 96224]
Bgt_unigene104	EPQ67860.1	1.56e-13	1.89108e-12	1.1614	up	--	--	--	--	--	hypothetical protein BGT96224_A20517, partial [Blumeria graminis f. sp. tritici 96224]
Bgt_unigene1072	EPQ66905.1	4.5e-12	4.68268e-11	1.36142	up	--	--	Cellular Component: mitochondrial intermembrane space (GO:0005758);; Biological Process: gluconeogenesis (GO:0006094);;	--	Succinate dehydrogenase assembly factor 3, mitochondrial {ECO:0000250|UniProtKB:Q04401} (Precursor) GN=MGG_17437 OS=Magnaporthe oryzae (strain 70-15 / ATCC MYA-4617 / FGSC 8958) PE=3 SV=2	hypothetical protein BGT96224_A21570 [Blumeria graminis f. sp. tritici 96224]
Bgt_unigene11	EPQ67896.1	9.46e-05	0.000350023	1.01726	up	--	--	--	--	--	putative secreted effector protein [Blumeria graminis f. sp. tritici 96224]
Bgt_unigene1103	EPQ66876.1	0.00169036	0.00485473	-1.47001	down	--	--	--	--	--	putative secreted effector protein [Blumeria graminis f. sp. tritici 96224]
Bgt_unigene1109	EPQ66821.1	3.5e-66	5.52484e-64	-1.35713	down	[C]	Energy production and conversion	Molecular Function: succinate dehydrogenase activity (GO:0000104);; Cellular Component: endoplasmic reticulum (GO:0005783);; Molecular Function: oxidoreductase activity (GO:0016491);; Molecular Function: heme binding (GO:0020037);; Cellular Component: organelle membrane (GO:0031090);; Biological Process: cellular metabolic process (GO:0044237);; Cellular Component: membrane part (GO:0044425);; Ce…	--	Fumarate reductase GN=osm1 OS=Schizosaccharomyces pombe (strain 972 / ATCC 24843) PE=3 SV=1	Soluble fumarate reductase [Blumeria graminis f. sp. tritici 96224]
Bgt_unigene1141	EPQ66853.1	1.35e-09	1.03484e-08	1.64376	up	[V]	Defense mechanisms	Molecular Function: lipid transporter activity (GO:0005319);; Molecular Function: binding (GO:0005488);; Cellular Component: plasma membrane (GO:0005886);; Biological Process: response to stress (GO:0006950);; Molecular Function: drug transmembrane transporter activity (GO:0015238);; Biological Process: sterol transport (GO:0015918);; Biological Process: filamentous growth (GO:0030447);; Molecula…	--	Uncharacterized ABC transporter ATP-binding protein/permease YOL075C GN=YOL075C OS=Saccharomyces cerevisiae (strain ATCC 204508 / S288c) PE=1 SV=3	transporter of the ATP-binding cassette family [Blumeria graminis f. sp. tritici 96224]
Bgt_unigene1147	EPQ66859.1	1.67e-21	4.01505e-20	-1.90551	down	[P]	Inorganic ion transport and metabolism	--	K12346|1e-165|ssl:SS1G_00454|hypothetical protein	Manganese transporter SMF1 GN=SMF1 OS=Saccharomyces cerevisiae (strain ATCC 204508 / S288c) PE=1 SV=2	Divalent metal ion transporter [Blumeria graminis f. sp. tritici 96224]
Bgt_unigene116	EPQ67853.1	8.6e-17	1.37621e-15	1.23815	up	--	--	Molecular Function: structural constituent of ribosome (GO:0003735);; Cellular Component: ribosome (GO:0005840);; Biological Process: translation (GO:0006412);;	--	--	hypothetical protein BGT96224_2421 [Blumeria graminis f. sp. tritici 96224]
Bgt_unigene1177	EPQ66792.1	2.2e-12	2.38651e-11	1.9055	up	--	--	--	--	--	hypothetical protein BGT96224_Ac30842 [Blumeria graminis f. sp. tritici 96224]
Bgt_unigene1179	EPQ66794.1	5.24e-70	9.14607e-68	1.21974	up	--	--	--	--	--	putative secreted effector protein [Blumeria graminis f. sp. tritici 96224]
Bgt_unigene118	EPQ67855.1	6.58e-06	2.97489e-05	-1.01729	down	--	--	--	--	Probable GPI-anchored adhesin-like protein PGA55 (Precursor) GN=PGA55 OS=Candida albicans (strain SC5314 / ATCC MYA-2876) PE=1 SV=1	hypothetical protein BGT96224_2838 [Blumeria graminis f. sp. tritici 96224]
Bgt_unigene1182	EPQ66797.1	1.25e-09	9.69007e-09	NI	up	--	--	--	--	Wings apart-like protein homolog 1 GN=wpl1 OS=Schizosaccharomyces pombe (strain 972 / ATCC 24843) PE=3 SV=1	hypothetical protein BGT96224_216 [Blumeria graminis f. sp. tritici 96224]
Bgt_unigene1188	EPQ66776.1	8.74e-37	5.04892e-35	-1.11775	down	[GEPR]	--	--	--	Putative inorganic phosphate transporter C23D3.12 GN=SPAC23D3.12 OS=Schizosaccharomyces pombe (strain 972 / ATCC 24843) PE=1 SV=1	Plasma membrane permease [Blumeria graminis f. sp. tritici 96224]
Bgt_unigene12	EPQ67897.1	1.68e-09	1.28004e-08	2.02835	up	--	--	--	--	--	putative secreted effector protein [Blumeria graminis f. sp. tritici 96224]
Bgt_unigene1216	EPQ66750.1	0.00122078	0.00361685	-1.53968	down	--	--	--	--	mRNA degradation protein pet127, mitochondrial (Precursor) GN=pet127 OS=Schizosaccharomyces pombe (strain 972 / ATCC 24843) PE=3 SV=1	hypothetical protein BGT96224_172 [Blumeria graminis f. sp. tritici 96224]
Bgt_unigene1239	EPQ66773.1	1.31e-64	1.91035e-62	3.80688	up	[I]	Lipid transport and metabolism	--	--	Lipase 1 (Precursor) GN=LIP1 OS=Geotrichum candidum (Oospora lactis) PE=1 SV=2	Carboxylesterase [Blumeria graminis f. sp. tritici 96224]
Bgt_unigene1245	EPQ66716.1	0.00068576	0.00214489	-1.04079	down	--	--	--	--	--	hypothetical protein BGT96224_261 [Blumeria graminis f. sp. tritici 96224]
Bgt_unigene1258	EPQ66729.1	3.51e-16	5.33047e-15	-1.40395	down	[Q]	Secondary metabolites biosynthesis, transport and catabolism	Molecular Function: oxidoreductase activity (GO:0016491);; Molecular Function: metal ion binding (GO:0046872);;	--	Cytochrome P450 52A13 GN=CYP52A13 OS=Debaryomyces hansenii (Yeast) PE=2 SV=1	hypothetical protein BGT96224_2253 [Blumeria graminis f. sp. tritici 96224]
Bgt_unigene1259	EPQ66730.1	3.25e-58	3.93989e-56	-1.92467	down	[GEPR]	--	Cellular Component: integral component of membrane (GO:0016021);; Molecular Function: hydrolase activity (GO:0016787);; Biological Process: transmembrane transport (GO:0055085);;	--	UNC93-like protein C922.05c GN=SPAC922.05c OS=Schizosaccharomyces pombe (strain 972 / ATCC 24843) PE=3 SV=1	hypothetical protein BGT96224_4588 [Blumeria graminis f. sp. tritici 96224]
Bgt_unigene1260	EPQ66731.1	4.03e-09	2.89371e-08	-1.1346	down	--	--	--	--	Signaling mucin HKR1 (Precursor) GN=HKR1 OS=Saccharomyces cerevisiae (strain ATCC 204508 / S288c) PE=1 SV=2	hypothetical protein BGT96224_1299 [Blumeria graminis f. sp. tritici 96224]
Bgt_unigene1261	EPQ66732.1	1.31e-06	6.6109e-06	-1.27099	down	--	--	--	--	--	hypothetical protein BGT96224_Ac30761 [Blumeria graminis f. sp. tritici 96224]
Bgt_unigene1265	EPQ66736.1	3.92e-09	2.81655e-08	-1.05152	down	--	--	--	--	--	putative secreted effector protein [Blumeria graminis f. sp. tritici 96224]
Bgt_unigene1278	EPQ66705.1	3.29e-23	8.93147e-22	1.62763	up	--	--	--	--	--	hypothetical protein BGT96224_4683 [Blumeria graminis f. sp. tritici 96224]
Bgt_unigene1280	EPQ66707.1	2.99e-19	5.87607e-18	-1.09443	down	[J]	Translation, ribosomal structure and biogenesis	Molecular Function: GTPase activity (GO:0003924);; Molecular Function: GTP binding (GO:0005525);; Cellular Component: nucleus (GO:0005634);; Cellular Component: mitochondrion (GO:0005739);; Biological Process: GTP catabolic process (GO:0006184);; Biological Process: rRNA processing (GO:0006364);; Cellular Component: 90S preribosome (GO:0030686);; Molecular Function: U3 snoRNA binding (GO:0034511)…	K14569|1e-180|ssl:SS1G_08220|hypothetical protein	Ribosome biogenesis protein bms1 GN=bms1 OS=Schizosaccharomyces pombe (strain 972 / ATCC 24843) PE=1 SV=2	hypothetical protein BGT96224_2647 [Blumeria graminis f. sp. tritici 96224]
Bgt_unigene1287	EPQ66680.1	2.54e-32	1.22671e-30	1.37483	up	--	--	--	--	--	hypothetical protein BGT96224_A21385 [Blumeria graminis f. sp. tritici 96224]
Bgt_unigene130	EPQ67846.1	7.83e-66	1.19806e-63	1.57138	up	[R]	General function prediction only	Molecular Function: alcohol dehydrogenase (NAD) activity (GO:0004022);; Molecular Function: protein binding (GO:0005515);; Cellular Component: extracellular region (GO:0005576);; Cellular Component: mitochondrion (GO:0005739);; Cellular Component: plasma membrane (GO:0005886);; Biological Process: glucose catabolic process (GO:0006007);; Biological Process: alcohol metabolic process (GO:0006066);…	K07119|1e-160|ssl:SS1G_11056|similar to NADP-dependent leukotriene b4 12-hydroxydehydrogenase	Uncharacterized membrane protein YML131W GN=YML131W OS=Saccharomyces cerevisiae (strain ATCC 204508 / S288c) PE=1 SV=1	hypothetical protein BGT96224_2541 [Blumeria graminis f. sp. tritici 96224]
Bgt_unigene1301	EPQ66646.1	4.73e-22	1.19152e-20	2.27647	up	--	--	Biological Process: carbohydrate metabolic process (GO:0005975);; Molecular Function: kinase activity (GO:0016301);; Biological Process: phosphorylation (GO:0016310);; Molecular Function: phosphotransferase activity, alcohol group as acceptor (GO:0016773);;	--	Uncharacterized sugar kinase YDR109C GN=YDR109C OS=Saccharomyces cerevisiae (strain ATCC 204508 / S288c) PE=1 SV=1	hypothetical protein BGT96224_A21120 [Blumeria graminis f. sp. tritici 96224]
Bgt_unigene1302	EPQ66647.1	4.24e-17	6.94812e-16	1.93584	up	--	--	Biological Process: carbohydrate metabolic process (GO:0005975);; Molecular Function: phosphotransferase activity, alcohol group as acceptor (GO:0016773);;	--	Uncharacterized sugar kinase YDR109C GN=YDR109C OS=Saccharomyces cerevisiae (strain ATCC 204508 / S288c) PE=1 SV=1	kinase [Blumeria graminis f. sp. tritici 96224]
Bgt_unigene1316	EPQ66661.1	9.11e-82	1.92719e-79	1.30103	up	--	--	Molecular Function: aspartic-type endopeptidase activity (GO:0004190);; Cellular Component: extracellular region (GO:0005576);; Cellular Component: vacuolar lumen (GO:0005775);; Biological Process: proteolysis (GO:0006508);; Biological Process: pathogenesis (GO:0009405);;	K01381|0.0|ssl:SS1G_11818|similar to aspartic proteinase precursor	Vacuolar protease A (Precursor) GN=pep2 OS=Neosartorya fumigata (strain ATCC MYA-4609 / Af293 / CBS 101355 / FGSC PE=2 SV=1	Vacuolar aspartyl protease (proteinase A) [Blumeria graminis f. sp. tritici 96224]
Bgt_unigene133	EPQ67834.1	1.76e-120	7.95456e-118	1.81105	up	[GEPR]	--	Cellular Component: membrane (GO:0016020);;	--	Uncharacterized membrane protein YCR023C GN=YCR023C OS=Saccharomyces cerevisiae (strain ATCC 204508 / S288c) PE=1 SV=2	hypothetical protein BGT96224_614B [Blumeria graminis f. sp. tritici 96224]
Bgt_unigene1335	EPQ66637.1	3.86e-10	3.20966e-09	-1.01901	down	--	--	--	--	Transcriptional activator protein acu-15 GN=acu-15 OS=Neurospora crassa (strain ATCC 24698 / 74-OR23-1A / CBS 708.71 / DSM PE=1 SV=2	hypothetical protein BGT96224_5354 [Blumeria graminis f. sp. tritici 96224]
Bgt_unigene1336	EPQ66638.1	8.17e-40	5.14063e-38	-1.30082	down	[T]	Signal transduction mechanisms	--	--	Protein SYG1 homolog OS=Schizosaccharomyces pombe (strain 972 / ATCC 24843) PE=3 SV=1	hypothetical protein BGT96224_114 [Blumeria graminis f. sp. tritici 96224]
Bgt_unigene1356	EPQ66460.1	3.93e-119	1.69781e-116	2.18267	up	--	--	--	--	--	hypothetical protein BGT96224_2928 [Blumeria graminis f. sp. tritici 96224]
Bgt_unigene1362	EPQ66466.1	1.38e-60	1.8047e-58	-1.30817	down	--	--	--	--	Rab guanine nucleotide exchange factor sec2 GN=sec2 OS=Schizosaccharomyces pombe (strain 972 / ATCC 24843) PE=1 SV=1	Guanyl-nucleotide exchange factor [Blumeria graminis f. sp. tritici 96224]
Bgt_unigene1366	EPQ66470.1	1.03e-59	1.32582e-57	1.15139	up	--	--	--	K09602|1e-169|ssl:SS1G_02765|hypothetical protein	--	hypothetical protein BGT96224_2863 [Blumeria graminis f. sp. tritici 96224]
Bgt_unigene1377	EPQ66481.1	1.23e-46	9.63296e-45	1.79679	up	--	--	--	--	--	NipSnap2 protein [Blumeria graminis f. sp. tritici 96224]
Bgt_unigene1398	EPQ66502.1	7.97e-39	4.89208e-37	1.22233	up	--	--	Biological Process: ubiquinone biosynthetic process (GO:0006744);; Cellular Component: extrinsic component of mitochondrial inner membrane (GO:0031314);;	--	Ubiquinone biosynthesis protein COQ4, mitochondrial {ECO:0000255|HAMAP-Rule:MF_03111} (Precursor) GN=PODANS_1_17660 OS=Podospora anserina (strain S / ATCC MYA-4624 / DSM 980 / FGSC 10383) PE=3 SV=1	hypothetical protein BGT96224_2818 [Blumeria graminis f. sp. tritici 96224]
Bgt_unigene140	EPQ67829.1	1.26e-09	9.75072e-09	-1.21705	down	--	--	--	--	--	hypothetical protein BGT96224_Ac30690, partial [Blumeria graminis f. sp. tritici 96224]
Bgt_unigene1408	EPQ66512.1	3.09e-18	5.62825e-17	1.0304	up	--	--	--	--	--	hypothetical protein BGT96224_297 [Blumeria graminis f. sp. tritici 96224]
Bgt_unigene1421	EPQ66525.1	2.61e-23	7.1563e-22	-1.98547	down	--	--	--	--	Protein transport protein SEC31 GN=SEC31 OS=Magnaporthe oryzae (strain 70-15 / ATCC MYA-4617 / FGSC 8958) PE=3 SV=1	hypothetical protein BGT96224_4635 [Blumeria graminis f. sp. tritici 96224]
Bgt_unigene1429	EPQ66533.1	8.93e-08	5.29676e-07	-1.19564	down	--	--	--	--	--	hypothetical protein BGT96224_4612 [Blumeria graminis f. sp. tritici 96224]
Bgt_unigene1431	EPQ66535.1	1.69e-24	5.00443e-23	1.0326	up	--	--	--	--	--	hypothetical protein BGT96224_3303 [Blumeria graminis f. sp. tritici 96224]
Bgt_unigene145	EPQ67827.1	9.88e-05	0.000364048	-2.87603	down	--	--	--	--	--	hypothetical protein BGT96224_2112 [Blumeria graminis f. sp. tritici 96224]
Bgt_unigene1469	EPQ66573.1	2.3e-66	3.69406e-64	1.16467	up	--	--	--	--	Phosphatidylglycerol/phosphatidylinositol transfer protein (Precursor) GN=pltp OS=Aspergillus oryzae (strain ATCC 42149 / RIB 40) PE=1 SV=1	putative secreted effector protein [Blumeria graminis f. sp. tritici 96224]
Bgt_unigene1470	EPQ66574.1	8.24e-11	7.47963e-10	-1.71693	down	--	--	--	--	--	putative secreted effector protein [Blumeria graminis f. sp. tritici 96224]
Bgt_unigene1477	EPQ66581.1	4.2e-24	1.20567e-22	-1.54412	down	--	--	--	--	Probable GPI-anchored adhesin-like protein PGA55 (Precursor) GN=PGA55 OS=Candida albicans (strain SC5314 / ATCC MYA-2876) PE=1 SV=1	hypothetical protein BGT96224_A20117 [Blumeria graminis f. sp. tritici 96224]
Bgt_unigene1481	EPQ66585.1	7.12e-08	4.28597e-07	-2.56322	down	[I]	Lipid transport and metabolism	Cellular Component: membrane (GO:0016020);; Molecular Function: transferase activity (GO:0016740);; Cellular Component: intracellular membrane-bounded organelle (GO:0043231);; Cellular Component: cytoplasmic part (GO:0044444);;	--	CTP-dependent diacylglycerol kinase 1 GN=SPBC3D6.05 OS=Schizosaccharomyces pombe (strain 972 / ATCC 24843) PE=3 SV=1	Diacylglycerol kinase [Blumeria graminis f. sp. tritici 96224]
Bgt_unigene1504	EPQ66608.1	1.15e-20	2.54476e-19	-1.46466	down	--	--	Biological Process: transport (GO:0006810);; Cellular Component: intracellular membrane-bounded organelle (GO:0043231);; Cellular Component: cytoplasmic part (GO:0044444);; Biological Process: single-organism cellular process (GO:0044763);;	--	Probable GPI-anchored adhesin-like protein PGA55 (Precursor) GN=PGA55 OS=Candida albicans (strain SC5314 / ATCC MYA-2876) PE=1 SV=1	hypothetical protein BGT96224_Ac30790 [Blumeria graminis f. sp. tritici 96224]
Bgt_unigene1514	EPQ66618.1	7.13e-08	4.28597e-07	-1.39575	down	[L]	Replication, recombination and repair	Molecular Function: nuclease activity (GO:0004518);; Biological Process: cellular macromolecule metabolic process (GO:0044260);; Biological Process: nucleic acid metabolic process (GO:0090304);;	K01175|4e-98|ssl:SS1G_13858|hypothetical protein	RNA exonuclease 4 GN=REX4 OS=Gibberella zeae (strain PH-1 / ATCC MYA-4620 / FGSC 9075 / NRRL 31084) PE=3 SV=1	RNA exonuclease [Blumeria graminis f. sp. tritici 96224]
Bgt_unigene1526	EPQ66630.1	2.27e-151	2.05174e-148	2.06123	up	[IQR]	--	Cellular Component: intracellular (GO:0005622);; Biological Process: xylulose metabolic process (GO:0005997);; Biological Process: glucose metabolic process (GO:0006006);; Biological Process: glyoxylate cycle (GO:0006097);; Biological Process: fatty acid beta-oxidation (GO:0006635);; Biological Process: pathogenesis (GO:0009405);; Biological Process: heterocycle biosynthetic process (GO:0018130);…	--	Probable NADP-dependent mannitol dehydrogenase OS=Davidiella tassiana (Mycosphaerella tassiana) PE=1 SV=1	Peroxisomal 24-dienoyl-CoA reductase [Blumeria graminis f. sp. tritici 96224]
Bgt_unigene1536	EPQ66404.1	8.43e-16	1.23659e-14	-1.02314	down	[M]	Cell wall/membrane/envelope biogenesis	Molecular Function: hydrolase activity, hydrolyzing O-glycosyl compounds (GO:0004553);; Molecular Function: hydrolase activity (GO:0016787);; Biological Process: single-organism cellular process (GO:0044763);;	--	Putative endo-1,3(4)-beta-glucanase 2 GN=eng2 OS=Schizosaccharomyces pombe (strain 972 / ATCC 24843) PE=3 SV=1	hypothetical protein BGT96224_4961 [Blumeria graminis f. sp. tritici 96224]
Bgt_unigene1543	EPQ66411.1	9.04e-51	8.24709e-49	1.30259	up	--	--	Biological Process: regulation of transcription, DNA-templated (GO:0006355);; Biological Process: transcription from RNA polymerase II promoter (GO:0006366);;	--	--	hypothetical protein BGT96224_5170 [Blumeria graminis f. sp. tritici 96224]
Bgt_unigene1545	EPQ66413.1	3.37e-190	5.58445e-187	-3.4371	down	--	--	--	--	PHO85 cyclin-1 GN=PCL1 OS=Saccharomyces cerevisiae (strain ATCC 204508 / S288c) PE=1 SV=1	Pho85 cyclin of the Pcl12-like subfamily [Blumeria graminis f. sp. tritici 96224]
Bgt_unigene156	EPQ67814.1	1.3e-06	6.55121e-06	1.03006	up	--	--	Molecular Function: heme binding (GO:0020037);;	--	Damage response protein 1 GN=DAP1 OS=Saccharomyces cerevisiae (strain ATCC 204508 / S288c) PE=1 SV=1	Heme-binding protein [Blumeria graminis f. sp. tritici 96224]
Bgt_unigene1562	EPQ66430.1	3.54e-57	3.99594e-55	1.09098	up	[G]	Carbohydrate transport and metabolism	Biological Process: carbohydrate metabolic process (GO:0005975);; Molecular Function: chitin binding (GO:0008061);; Molecular Function: hydrolase activity, acting on carbon-nitrogen (but not peptide) bonds (GO:0016810);;	--	Chitin deacetylase 1 (Precursor) GN=CDA1 OS=Saccharomyces cerevisiae (strain ATCC 204508 / S288c) PE=1 SV=1	Chitin deacetylase [Blumeria graminis f. sp. tritici 96224]
Bgt_unigene1577	EPQ66445.1	4.67e-27	1.66443e-25	1.18696	up	[H]	Coenzyme transport and metabolism	--	K00794|6e-60|ssl:SS1G_04679|hypothetical protein	6,7-dimethyl-8-ribityllumazine synthase GN=MGG_04626 OS=Magnaporthe oryzae (strain 70-15 / ATCC MYA-4617 / FGSC 8958) PE=1 SV=1	Lumazine synthase 67-dimethyl-8-ribityllumazine synthase [Blumeria graminis f. sp. tritici 96224]
Bgt_unigene1583	EPQ66352.1	5.87e-05	0.000226145	-1.30147	down	--	--	--	--	PH domain-containing protein YHR131C GN=YHR131C OS=Saccharomyces cerevisiae (strain ATCC 204508 / S288c) PE=1 SV=2	hypothetical protein BGT96224_3230 [Blumeria graminis f. sp. tritici 96224]
Bgt_unigene1588	EPQ66357.1	6.1e-12	6.24181e-11	-1.418	down	--	--	--	--	--	hypothetical protein BGT96224_3043 [Blumeria graminis f. sp. tritici 96224]
Bgt_unigene1591	EPQ66360.1	6.58e-21	1.50097e-19	1.15762	up	[O]	Posttranslational modification, protein turnover, chaperones	Molecular Function: electron carrier activity (GO:0009055);; Molecular Function: protein disulfide oxidoreductase activity (GO:0015035);; Biological Process: cell redox homeostasis (GO:0045454);;	K03676|2e-43|ani:AN4215.2|hypothetical protein	Glutaredoxin-2 GN=grx2 OS=Schizosaccharomyces pombe (strain 972 / ATCC 24843) PE=3 SV=1	Cytoplasmic glutaredoxin thioltransferase glutathione-dependent disulfide oxidoreductase [Blumeria graminis f. sp. tritici 96224]
Bgt_unigene1599	EPQ66368.1	2.61e-21	6.22766e-20	1.52066	up	[F]	Nucleotide transport and metabolism	Molecular Function: phosphoribosylaminoimidazolesuccinocarboxamide synthase activity (GO:0004639);; Molecular Function: ATP binding (GO:0005524);; Biological Process: 'de novo' IMP biosynthetic process (GO:0006189);;	K01923|1e-143|bfu:BC1G_15142|hypothetical protein	Phosphoribosylaminoimidazole-succinocarboxamide synthase GN=ADE1 OS=Saccharomyces cerevisiae (strain ATCC 204508 / S288c) PE=1 SV=2	N-succinyl-5-aminoimidazole-4-carboxamide ribotide (SAICAR) synthetase [Blumeria graminis f. sp. tritici 96224]
Bgt_unigene1602	EPQ66371.1	2.58e-153	2.5602e-150	-1.97715	down	--	--	Molecular Function: hydrolase activity (GO:0016787);; Biological Process: cellular macromolecule metabolic process (GO:0044260);; Cellular Component: cell part (GO:0044464);; Biological Process: nucleic acid metabolic process (GO:0090304);;	--	Suppressor protein SRP40 GN=SRP40 OS=Saccharomyces cerevisiae (strain ATCC 204508 / S288c) PE=1 SV=2	putative secreted effector protein [Blumeria graminis f. sp. tritici 96224]
Bgt_unigene1631	EPQ66329.1	3.66e-11	3.43541e-10	-1.05574	down	--	--	--	--	Protein yippee-like MOH1 GN=MOH1 OS=Saccharomyces cerevisiae (strain ATCC 204508 / S288c) PE=3 SV=1	hypothetical protein BGT96224_A20312 [Blumeria graminis f. sp. tritici 96224]
Bgt_unigene1635	EPQ66333.1	1.41e-20	3.0875e-19	-2.93072	down	--	--	--	--	--	hypothetical protein BGT96224_3679 [Blumeria graminis f. sp. tritici 96224]
Bgt_unigene1640	EPQ66338.1	1.75e-13	2.10362e-12	1.04679	up	--	--	--	--	--	hypothetical protein BGT96224_1718 [Blumeria graminis f. sp. tritici 96224]
Bgt_unigene1641	EPQ66339.1	4.28e-122	2.23728e-119	2.68412	up	--	--	--	--	--	hypothetical protein BGT96224_4054 [Blumeria graminis f. sp. tritici 96224]
Bgt_unigene1654	EPQ66294.1	8.65e-103	2.86553e-100	-1.47778	down	--	--	Biological Process: filamentous growth (GO:0030447);; Biological Process: cellular metabolic process (GO:0044237);; Cellular Component: cell part (GO:0044464);; Biological Process: single-organism cellular process (GO:0044763);; Biological Process: multi-organism process (GO:0051704);;	--	Uncharacterized protein YMR244W GN=YMR244W OS=Saccharomyces cerevisiae (strain ATCC 204508 / S288c) PE=3 SV=1	hypothetical protein BGT96224_1531 [Blumeria graminis f. sp. tritici 96224]
Bgt_unigene1688	EPQ66328.1	6.78e-07	3.58125e-06	-1.05565	down	--	--	--	--	--	hypothetical protein BGT96224_A20605 [Blumeria graminis f. sp. tritici 96224]
Bgt_unigene1689	EPQ66289.1	1.9e-46	1.47853e-44	1.13505	up	--	--	--	--	--	hypothetical protein BGT96224_A20799 [Blumeria graminis f. sp. tritici 96224]
Bgt_unigene1724	EPQ66274.1	8.06e-15	1.09921e-13	-1.07579	down	[BQ]	--	Molecular Function: histone deacetylase activity (GO:0004407);; Biological Process: filamentous growth of a population of unicellular organisms (GO:0044182);; Biological Process: primary metabolic process (GO:0044238);; Biological Process: cellular macromolecule metabolic process (GO:0044260);; Biological Process: single-organism cellular process (GO:0044763);; Biological Process: regulation of b…	K11484|0.0|bfu:BC1G_03436|hypothetical protein	Histone deacetylase HOS3 GN=HOS3 OS=Saccharomyces cerevisiae (strain ATCC 204508 / S288c) PE=1 SV=1	Trichostatin A-insensitive homodimeric histone deacetylase [Blumeria graminis f. sp. tritici 96224]
Bgt_unigene1738	EPQ66223.1	4.41e-18	7.93784e-17	1.51363	up	--	--	--	K11763|0.0|bfu:BC1G_05023|hypothetical protein	Chromatin structure-remodeling complex subunit rsc9 GN=rsc9 OS=Schizosaccharomyces pombe (strain 972 / ATCC 24843) PE=1 SV=1	Component of the RSC chromatin remodeling complex [Blumeria graminis f. sp. tritici 96224]
Bgt_unigene1740	EPQ66225.1	4.59e-25	1.39985e-23	1.41101	up	--	--	Cellular Component: intracellular organelle (GO:0043229);; Cellular Component: cytoplasmic part (GO:0044444);;	--	Protein lsb5 GN=lsb5 OS=Schizosaccharomyces pombe (strain 972 / ATCC 24843) PE=3 SV=1	hypothetical protein BGT96224_2511 [Blumeria graminis f. sp. tritici 96224]
Bgt_unigene175	EPQ67800.1	1.48e-52	1.45567e-50	-1.22115	down	[C]	Energy production and conversion	Molecular Function: glycerol kinase activity (GO:0004370);; Biological Process: carbohydrate metabolic process (GO:0005975);; Biological Process: glycerol-3-phosphate metabolic process (GO:0006072);; Biological Process: phosphorylation (GO:0016310);;	K00864|0.0|ssl:SS1G_00451|hypothetical protein	Glycerol kinase GN=GUT1 OS=Saccharomyces cerevisiae (strain ATCC 204508 / S288c) PE=3 SV=1	Glycerol kinase [Blumeria graminis f. sp. tritici 96224]
Bgt_unigene1758	EPQ66243.1	6.06e-93	1.62699e-90	-1.43815	down	[G]	Carbohydrate transport and metabolism	Biological Process: carbohydrate metabolic process (GO:0005975);; Molecular Function: hydrolase activity (GO:0016787);; Molecular Function: carbohydrate binding (GO:0030246);;	--	--	Glycosyl hydrolase family 92 [Blumeria graminis f. sp. tritici 96224]
Bgt_unigene1763	EPQ66210.1	4.53e-23	1.21332e-21	-1.00574	down	[I]	Lipid transport and metabolism	Biological Process: metabolic process (GO:0008152);; Molecular Function: ligase activity (GO:0016874);;	K01897|0.0|ssl:SS1G_03735|hypothetical protein	Long-chain-fatty-acid--CoA ligase 2 GN=FAA2 OS=Saccharomyces cerevisiae (strain ATCC 204508 / S288c) PE=1 SV=1	Long chain fatty acyl-CoA synthetase [Blumeria graminis f. sp. tritici 96224]
Bgt_unigene1766	EPQ66213.1	6.03e-12	6.19609e-11	-1.64822	down	--	--	--	--	--	hypothetical protein BGT96224_5444C [Blumeria graminis f. sp. tritici 96224]
Bgt_unigene1773	EPQ66165.1	5.99e-54	6.07572e-52	-1.77243	down	--	--	--	--	--	hypothetical protein BGT96224_174, partial [Blumeria graminis f. sp. tritici 96224]
Bgt_unigene1798	EPQ66190.1	4.05e-19	7.85959e-18	NI	up	--	--	Molecular Function: binding (GO:0005488);; Biological Process: transcription, DNA-templated (GO:0006351);; Biological Process: regulation of transcription, DNA-templated (GO:0006355);; Biological Process: positive regulation of cellular biosynthetic process (GO:0031328);; Biological Process: regulation of secondary metabolic process (GO:0043455);; Biological Process: secondary metabolite biosynth…	--	Aflatoxin biosynthesis regulatory protein GN=aflR OS=Aspergillus flavus (strain ATCC 200026 / FGSC A1120 / NRRL 3357 / JCM PE=3 SV=2	hypothetical protein BGT96224_A20237 [Blumeria graminis f. sp. tritici 96224]
Bgt_unigene1799	EPQ66191.1	1.68e-05	7.12393e-05	1.26314	up	--	--	Molecular Function: binding (GO:0005488);; Biological Process: regulation of transcription, DNA-templated (GO:0006355);; Biological Process: positive regulation of cellular biosynthetic process (GO:0031328);; Biological Process: regulation of secondary metabolic process (GO:0043455);; Biological Process: secondary metabolite biosynthetic process (GO:0044550);;	--	Sterigmatocystin biosynthesis regulatory protein GN=aflR OS=Emericella nidulans (strain FGSC A4 / ATCC 38163 / CBS 112.46 / NRRL PE=3 SV=2	hypothetical protein BGT96224_429 [Blumeria graminis f. sp. tritici 96224]
Bgt_unigene1800	EPQ66192.1	1.38e-06	6.96466e-06	-1.29374	down	--	--	--	--	--	hypothetical protein BGT96224_5234 [Blumeria graminis f. sp. tritici 96224]
Bgt_unigene1803	EPQ66195.1	3.07e-24	8.93744e-23	NI	up	--	--	Biological Process: cellular process (GO:0009987);; Biological Process: single-organism process (GO:0044699);;	K11771|0.0|ssl:SS1G_11858|hypothetical protein	SWI/SNF chromatin-remodeling complex subunit sol1 GN=sol1 OS=Schizosaccharomyces pombe (strain 972 / ATCC 24843) PE=1 SV=1	Subunit of the SWI-SNF chromatin remodeling complex [Blumeria graminis f. sp. tritici 96224]
Bgt_unigene1826	EPQ66139.1	8.99e-23	2.37649e-21	-1.36044	down	--	--	Biological Process: cellular process (GO:0009987);; Cellular Component: intracellular organelle (GO:0043229);; Biological Process: filamentous growth of a population of unicellular organisms (GO:0044182);; Cellular Component: cytoplasmic part (GO:0044444);; Biological Process: response to stimulus (GO:0050896);;	--	Flocculation protein FLO11 (Precursor) GN=FLO11 OS=Saccharomyces cerevisiae (strain ATCC 204508 / S288c) PE=1 SV=2	hypothetical protein BGT96224_A20003 [Blumeria graminis f. sp. tritici 96224]
Bgt_unigene1831	EPQ66144.1	2.23e-63	3.08218e-61	-3.3597	down	--	--	--	--	--	hypothetical protein BGT96224_105 [Blumeria graminis f. sp. tritici 96224]
Bgt_unigene1843	EPQ66156.1	1.23e-37	7.2914e-36	-1.44779	down	--	--	Cellular Component: hyphal tip (GO:0001411);; Cellular Component: cellular bud neck (GO:0005935);; Molecular Function: cytoskeletal protein binding (GO:0008092);; Cellular Component: actin cytoskeleton (GO:0015629);; Cellular Component: membrane (GO:0016020);; Biological Process: cellular component assembly (GO:0022607);; Biological Process: actin cytoskeleton organization (GO:0030036);; Cellular…	--	Actin cytoskeleton-regulatory complex protein pan-1 GN=pan-1 OS=Neurospora crassa (strain ATCC 24698 / 74-OR23-1A / CBS 708.71 / DSM PE=3 SV=1	hypothetical protein BGT96224_2571 [Blumeria graminis f. sp. tritici 96224]
Bgt_unigene1851	EPQ66079.1	0.000128768	0.000465608	-1.40835	down	--	--	--	--	--	putative secreted effector protein [Blumeria graminis f. sp. tritici 96224]
Bgt_unigene1855	EPQ66083.1	1.19e-27	4.35221e-26	1.42164	up	[G]	Carbohydrate transport and metabolism	Molecular Function: sedoheptulose-7-phosphate:D-glyceraldehyde-3-phosphate glyceronetransferase activity (GO:0004801);; Cellular Component: cytoplasm (GO:0005737);; Biological Process: pentose-phosphate shunt (GO:0006098);;	K00616|1e-172|ncr:NCU02136|transaldolase	Transaldolase GN=FOXG_03074 OS=Fusarium oxysporum f. sp. lycopersici (strain 4287 / CBS 123668 / FGSC PE=1 SV=1	Transaldolase [Blumeria graminis f. sp. tritici 96224]
Bgt_unigene186	EPQ67784.1	2.38e-08	1.53568e-07	-1.78622	down	--	--	--	--	--	putative secreted effector protein [Blumeria graminis f. sp. tritici 96224]
Bgt_unigene1861	EPQ66089.1	3.89e-71	7.15503e-69	1.21474	up	[O]	Posttranslational modification, protein turnover, chaperones	Cellular Component: intracellular (GO:0005622);; Biological Process: proteolysis (GO:0006508);; Biological Process: metabolic process (GO:0008152);; Molecular Function: serine-type peptidase activity (GO:0008236);; Molecular Function: IgE binding (GO:0019863);; Biological Process: mycelium development (GO:0043581);; Biological Process: asexual sporulation resulting in formation of a cellular spor…	K01336|0.0|ssl:SS1G_03282|serine protease	Alkaline protease 2 (Precursor) GN=alp2 OS=Neosartorya fumigata (strain ATCC MYA-4609 / Af293 / CBS 101355 / FGSC PE=1 SV=1	Vacuolar proteinase [Blumeria graminis f. sp. tritici 96224]
Bgt_unigene1862	EPQ66090.1	0.000127292	0.000460773	-4.08103	down	--	--	--	--	Beige protein homolog 1 GN=lvs1 OS=Schizosaccharomyces pombe (strain 972 / ATCC 24843) PE=1 SV=2	hypothetical protein BGT96224_5378, partial [Blumeria graminis f. sp. tritici 96224]
Bgt_unigene1863	EPQ66091.1	7.47e-16	1.10166e-14	-2.62765	down	--	--	--	--	Transcription factor vib-1 GN=vib-1 OS=Neurospora crassa (strain ATCC 24698 / 74-OR23-1A / CBS 708.71 / DSM PE=3 SV=1	hypothetical protein BGT96224_3549 [Blumeria graminis f. sp. tritici 96224]
Bgt_unigene1866	EPQ66094.1	3.86e-16	5.85225e-15	1.93478	up	--	--	--	--	Glucose-repressible gene protein GN=grg-1 OS=Neurospora crassa (strain ATCC 24698 / 74-OR23-1A / CBS 708.71 / DSM PE=2 SV=1	hypothetical protein BGT96224_331 [Blumeria graminis f. sp. tritici 96224]
Bgt_unigene1868	EPQ66096.1	5.8e-65	8.59985e-63	-1.21935	down	[T]	Signal transduction mechanisms	--	--	Putative metallophosphoesterase YNL217W (Precursor) GN=YNL217W OS=Saccharomyces cerevisiae (strain ATCC 204508 / S288c) PE=1 SV=1	Hypothetical protein BGT96224_4991 [Blumeria graminis f. sp. tritici 96224]
Bgt_unigene187	EPQ67785.1	1.46e-136	9.06598e-134	-2.72376	down	--	--	--	--	--	hypothetical protein BGT96224_1446 [Blumeria graminis f. sp. tritici 96224]
Bgt_unigene1870	EPQ66098.1	5.83e-27	2.04898e-25	1.2169	up	--	--	Biological Process: L-cysteine metabolic process (GO:0046439);;	K00456|2e-60|bfu:BC1G_05368|hypothetical protein	Cysteine dioxygenase GN=CDO1 OS=Ajellomyces capsulatus (strain G186AR / H82 / ATCC MYA-2454 / RMSCC PE=2 SV=2	Cysteine dioxygenase type I [Blumeria graminis f. sp. tritici 96224]
Bgt_unigene1879	EPQ66107.1	3.15e-26	1.06231e-24	-4.26549	down	[DT]	--	Molecular Function: isomerase activity (GO:0016853);; Molecular Function: phosphatase activator activity (GO:0019211);; Biological Process: cellular protein metabolic process (GO:0044267);; Cellular Component: intracellular part (GO:0044424);;	K01802|0.0|ssl:SS1G_02841|hypothetical protein	Serine/threonine-protein phosphatase 2A activator 2 GN=rrd-2 OS=Neurospora crassa (strain ATCC 24698 / 74-OR23-1A / CBS 708.71 / DSM PE=3 SV=1	Activator of the phosphotyrosyl phosphatase [Blumeria graminis f. sp. tritici 96224]
Bgt_unigene1891	EPQ66119.1	2.3e-13	2.73648e-12	-1.13944	down	--	--	--	--	--	hypothetical protein BGT96224_415 [Blumeria graminis f. sp. tritici 96224]
Bgt_unigene19	EPQ67904.1	2.14e-12	2.31888e-11	-1.67923	down	[K]	Transcription	Molecular Function: DNA binding (GO:0003677);; Molecular Function: DNA-directed RNA polymerase activity (GO:0003899);; Molecular Function: binding (GO:0005488);; Cellular Component: nucleus (GO:0005634);; Biological Process: transcription, DNA-templated (GO:0006351);; Molecular Function: zinc ion binding (GO:0008270);; Molecular Function: ribonucleoside binding (GO:0032549);;	K03018|2e-95|ssl:SS1G_10539|hypothetical protein	DNA-directed RNA polymerase III subunit rpc1 GN=rpc1 OS=Schizosaccharomyces pombe (strain 972 / ATCC 24843) PE=2 SV=1	RNA polymerase III subunit C160 [Blumeria graminis f. sp. tritici 96224]
Bgt_unigene1921	EPQ66069.1	1.28e-43	9.09055e-42	-1.12834	down	--	--	--	--	Bud site selection protein RAX2 (Precursor) GN=RAX2 OS=Saccharomyces cerevisiae (strain ATCC 204508 / S288c) PE=1 SV=1	hypothetical protein BGT96224_5224 [Blumeria graminis f. sp. tritici 96224]
Bgt_unigene1970	EPQ66001.1	5.48e-10	4.45006e-09	NI	up	--	--	--	--	Flocculation protein FLO11 (Precursor) GN=FLO11 OS=Saccharomyces cerevisiae (strain ATCC 204508 / S288c) PE=1 SV=2	hypothetical protein BGT96224_1204 [Blumeria graminis f. sp. tritici 96224]
Bgt_unigene1994	EPQ65975.1	0.00015112	0.000538014	-1.20695	down	--	--	Molecular Function: ATP binding (GO:0005524);; Biological Process: mismatch repair (GO:0006298);; Molecular Function: mismatched DNA binding (GO:0030983);;	--	MutS protein homolog 1 GN=msh1 OS=Schizosaccharomyces pombe (strain 972 / ATCC 24843) PE=3 SV=2	DNA-binding protein of the mitochondria, partial [Blumeria graminis f. sp. tritici 96224]
Bgt_unigene1999	EPQ65980.1	1.72e-80	3.48032e-78	1.59746	up	[R]	General function prediction only	Molecular Function: binding (GO:0005488);; Biological Process: metabolic process (GO:0008152);; Biological Process: cellular process (GO:0009987);; Molecular Function: oxidoreductase activity (GO:0016491);; Biological Process: cell redox homeostasis (GO:0045454);; Molecular Function: metal ion binding (GO:0046872);; Molecular Function: flavin adenine dinucleotide binding (GO:0050660);; Molecular …	--	Apoptosis-inducing factor 1 GN=aif1 OS=Schizosaccharomyces pombe (strain 972 / ATCC 24843) PE=3 SV=3	rhodocoxin reductase [Blumeria graminis f. sp. tritici 96224]
Bgt_unigene2007	EPQ65988.1	7.75e-10	6.19402e-09	-1.5247	down	--	--	--	K11664|1e-114|bfu:BC1G_15548|hypothetical protein	Vacuolar protein sorting-associated protein 72 GN=VPS72 OS=Saccharomyces cerevisiae (strain ATCC 204508 / S288c) PE=1 SV=2	hypothetical protein BGT96224_422 [Blumeria graminis f. sp. tritici 96224]
Bgt_unigene2015	EPQ65996.1	4.89e-24	1.40219e-22	-1.39038	down	--	--	--	--	--	hypothetical protein BGT96224_3807 [Blumeria graminis f. sp. tritici 96224]
Bgt_unigene2021	EPQ65953.1	1.33e-20	2.93412e-19	-1.48108	down	--	--	--	--	--	hypothetical protein BGT96224_4375 [Blumeria graminis f. sp. tritici 96224]
Bgt_unigene2024	EPQ65956.1	3.89e-57	4.34983e-55	1.7535	up	--	--	--	--	--	hypothetical protein BGT96224_389, partial [Blumeria graminis f. sp. tritici 96224]
Bgt_unigene2027	EPQ65959.1	7.44e-30	3.12218e-28	-1.01367	down	--	--	--	--	--	hypothetical protein BGT96224_5098 [Blumeria graminis f. sp. tritici 96224]
Bgt_unigene2029	EPQ65961.1	3.92e-07	2.13072e-06	1.03185	up	--	--	--	--	--	hypothetical protein BGT96224_4060 [Blumeria graminis f. sp. tritici 96224]
Bgt_unigene2030	EPQ65962.1	8.49e-31	3.74954e-29	2.63897	up	--	--	--	--	--	hypothetical protein BGT96224_5261 [Blumeria graminis f. sp. tritici 96224]
Bgt_unigene2045	EPQ65931.1	1.9e-43	1.34291e-41	-1.11122	down	--	--	--	--	--	hypothetical protein BGT96224_3482 [Blumeria graminis f. sp. tritici 96224]
Bgt_unigene2052	EPQ65938.1	1.12e-56	1.22837e-54	1.4719	up	--	--	--	--	Autophagy-related protein 37 GN=PAS_chr4_0602 OS=Komagataella pastoris (strain GS115 / ATCC 20864) PE=1 SV=1	hypothetical protein BGT96224_2201 [Blumeria graminis f. sp. tritici 96224]
Bgt_unigene2058	EPQ65944.1	1.54e-13	1.86337e-12	-2.01135	down	[J]	Translation, ribosomal structure and biogenesis	--	--	Meiotic coiled-coil protein 2 GN=mcp2 OS=Schizosaccharomyces pombe (strain 972 / ATCC 24843) PE=3 SV=1	Protein of the mitochondrial outer surface [Blumeria graminis f. sp. tritici 96224]
Bgt_unigene2069	EPQ65901.1	1.11e-121	5.51711e-119	-2.30755	down	--	--	Cellular Component: cilium (GO:0005929);; Biological Process: cellular process (GO:0009987);; Molecular Function: transferase activity (GO:0016740);; Cellular Component: cell part (GO:0044464);;	--	Spore wall protein 2 (Precursor) GN=SWP2 OS=Encephalitozoon intestinalis (Microsporidian parasite) PE=1 SV=1	hypothetical protein BGT96224_Ac30108 [Blumeria graminis f. sp. tritici 96224]
Bgt_unigene2084	EPQ65916.1	0.00185378	0.00526625	-1.7796	down	--	--	--	--	--	hypothetical protein BGT96224_E40000 [Blumeria graminis f. sp. tritici 96224]
Bgt_unigene209	EPQ67764.1	3.05e-08	1.9339e-07	1.09661	up	[H]	Coenzyme transport and metabolism	Biological Process: phosphate-containing compound metabolic process (GO:0006796);; Molecular Function: kinase activity (GO:0016301);;	K00859|1e-115|bfu:BC1G_09191|hypothetical protein	Dephospho-CoA kinase CAB5 GN=CAB5 OS=Saccharomyces cerevisiae (strain ATCC 204508 / S288c) PE=1 SV=1	dephospho-CoA kinase DPCK [Blumeria graminis f. sp. tritici 96224]
Bgt_unigene2099	EPQ65881.1	1.14e-15	1.64721e-14	2.02798	up	--	--	--	--	--	hypothetical protein BGT96224_1226 [Blumeria graminis f. sp. tritici 96224]
Bgt_unigene2113	EPQ65830.1	1.14e-13	1.39874e-12	1.02768	up	--	--	--	--	54S ribosomal protein L44, mitochondrial GN=MRPL44 OS=Ashbya gossypii (strain ATCC 10895 / CBS 109.51 / FGSC 9923 / NRRL PE=3 SV=1	mitochondrial ribosomal protein L44 [Blumeria graminis f. sp. tritici 96224]
Bgt_unigene2117	EPQ65834.1	3.89e-55	3.98636e-53	-1.26257	down	--	--	--	--	--	hypothetical protein BGT96224_1759B [Blumeria graminis f. sp. tritici 96224]
Bgt_unigene2135	EPQ65852.1	7.18e-89	1.66006e-86	-2.77676	down	--	--	Biological Process: developmental process (GO:0032502);; Biological Process: single-organism process (GO:0044699);;	--	Conidiation-specific protein 8 GN=con-8 OS=Neurospora crassa (strain ATCC 24698 / 74-OR23-1A / CBS 708.71 / DSM PE=2 SV=1	hypothetical protein BGT96224_3565 [Blumeria graminis f. sp. tritici 96224]
Bgt_unigene2142	EPQ65859.1	1.08e-18	2.04083e-17	-1.61792	down	--	--	--	--	--	hypothetical protein BGT96224_AcSP30152 [Blumeria graminis f. sp. tritici 96224]
Bgt_unigene2156	EPQ65744.1	2.95e-09	2.16334e-08	1.00959	up	--	--	--	--	UPF0651 protein YPL107W, mitochondrial (Precursor) GN=YPL107W OS=Saccharomyces cerevisiae (strain ATCC 204508 / S288c) PE=1 SV=1	hypothetical protein BGT96224_4426 [Blumeria graminis f. sp. tritici 96224]
Bgt_unigene2167	EPQ65755.1	3.14e-15	4.37867e-14	-1.65574	down	--	--	--	--	Probable GPI-anchored adhesin-like protein PGA55 (Precursor) GN=PGA55 OS=Candida albicans (strain SC5314 / ATCC MYA-2876) PE=1 SV=1	hypothetical protein BGT96224_5285, partial [Blumeria graminis f. sp. tritici 96224]
Bgt_unigene2176	EPQ65764.1	8.16e-20	1.67879e-18	-2.46353	down	[D]	Cell cycle control, cell division, chromosome partitioning	--	--	SWI5-dependent HO expression protein 3 GN=SHE3 OS=Scheffersomyces stipitis (strain ATCC 58785 / CBS 6054 / NBRC 10063 / PE=3 SV=2	hypothetical protein BGT96224_2176 [Blumeria graminis f. sp. tritici 96224]
Bgt_unigene2177	EPQ65765.1	2.01e-07	1.14162e-06	-1.00955	down	--	--	--	--	--	hypothetical protein BGT96224_2173 [Blumeria graminis f. sp. tritici 96224]
Bgt_unigene2178	EPQ65766.1	1.82e-08	1.19528e-07	1.19086	up	--	--	Cellular Component: membrane (GO:0016020);;	--	Cytochrome c oxidase assembly factor 3, mitochondrial GN=COA3 OS=Yarrowia lipolytica (strain CLIB 122 / E 150) PE=3 SV=1	hypothetical protein BGT96224_917, partial [Blumeria graminis f. sp. tritici 96224]
Bgt_unigene2203	EPQ65790.1	5.81e-14	7.3041e-13	1.4613	up	[R]	General function prediction only	Molecular Function: alcohol dehydrogenase (NADP+) activity (GO:0008106);; Molecular Function: oxidoreductase activity (GO:0016491);; Biological Process: arabinose metabolic process (GO:0019566);; Biological Process: cellular metabolic process (GO:0044237);; Biological Process: single-organism metabolic process (GO:0044710);; Molecular Function: 2-dehydropantolactone reductase (A-specific) activit…	--	Uncharacterized oxidoreductase C2F3.05c GN=SPAC2F3.05c OS=Schizosaccharomyces pombe (strain 972 / ATCC 24843) PE=3 SV=1	xylose and arabinose reductase member of the aldo-keto reductase family [Blumeria graminis f. sp. tritici 96224]
Bgt_unigene2210	EPQ65797.1	6.31e-06	2.85695e-05	-1.30745	down	--	--	--	--	Phosphatidylinositol 4,5-bisphosphate 5-phosphatase GN=YOR3231w OS=Saccharomyces cerevisiae (strain ATCC 204508 / S288c) PE=1 SV=1	Polyphosphatidylinositol phosphatase [Blumeria graminis f. sp. tritici 96224]
Bgt_unigene2237	EPQ65824.1	7.71e-23	2.04461e-21	1.50555	up	[J]	Translation, ribosomal structure and biogenesis	Molecular Function: structural constituent of ribosome (GO:0003735);; Cellular Component: mitochondrion (GO:0005739);; Biological Process: translation (GO:0006412);; Cellular Component: small ribosomal subunit (GO:0015935);;	K02973|3e-46|ssl:SS1G_10769|40S ribosomal protein S23	40S ribosomal protein S23 GN=crp-28 OS=Neurospora crassa (strain ATCC 24698 / 74-OR23-1A / CBS 708.71 / DSM PE=3 SV=1	Ribosomal protein 28 (rp28) of the small (40S) ribosomal subunit, partial [Blumeria graminis f. sp. tritici 96224]
Bgt_unigene2242	EPQ65660.1	9.79e-23	2.57458e-21	1.30024	up	--	--	--	--	--	hypothetical protein BGT96224_4431 [Blumeria graminis f. sp. tritici 96224]
Bgt_unigene2257	EPQ65675.1	2e-05	8.37578e-05	-1.76795	down	--	--	--	--	--	hypothetical protein BGT96224_3226 [Blumeria graminis f. sp. tritici 96224]
Bgt_unigene2260	EPQ65678.1	1.44e-64	2.07396e-62	-1.7664	down	--	--	--	--	--	hypothetical protein BGT96224_3774 [Blumeria graminis f. sp. tritici 96224]
Bgt_unigene2272	EPQ65690.1	1.47e-06	7.3786e-06	1.07448	up	[R]	General function prediction only	Cellular Component: Golgi membrane (GO:0000139);; Biological Process: sporocarp development involved in asexual reproduction (GO:0000905);; Biological Process: cytokinetic cell separation (GO:0000920);; Molecular Function: GTPase activity (GO:0003924);; Molecular Function: signal transducer activity (GO:0004871);; Molecular Function: GTP binding (GO:0005525);; Cellular Component: intracellular (G…	K07975|1e-20|pan:PODANSg6127|hypothetical protein	GTP-binding protein rho2 (Precursor) GN=rho2 OS=Schizosaccharomyces pombe (strain 972 / ATCC 24843) PE=1 SV=1	hypothetical protein BGT96224_5522 [Blumeria graminis f. sp. tritici 96224]
Bgt_unigene23	EPQ67908.1	8.18e-160	1.01621e-156	-2.83541	down	[I]	Lipid transport and metabolism	--	K01897|0.0|bfu:BC1G_15689|acyl-CoA synthetase	Long-chain-fatty-acid--CoA ligase 2 GN=lcf2 OS=Schizosaccharomyces pombe (strain 972 / ATCC 24843) PE=3 SV=1	Long chain fatty acyl-CoA synthetase [Blumeria graminis f. sp. tritici 96224]
Bgt_unigene2301	EPQ65719.1	1.21e-93	3.32964e-91	-1.6195	down	--	--	--	--	SH3 domain-containing protein C23A1.17 GN=SPAC23A1.17 OS=Schizosaccharomyces pombe (strain 972 / ATCC 24843) PE=1 SV=1	hypothetical protein BGT96224_2135 [Blumeria graminis f. sp. tritici 96224]
Bgt_unigene2310	EPQ65728.1	0.000230122	0.000791766	-2.26586	down	--	--	--	--	--	putative secreted effector protein [Blumeria graminis f. sp. tritici 96224]
Bgt_unigene2316	EPQ65734.1	1.51e-06	7.55828e-06	1.46293	up	--	--	--	--	--	putative secreted effector protein [Blumeria graminis f. sp. tritici 96224]
Bgt_unigene2341	EPQ65617.1	1.11e-08	7.50091e-08	-3.73859	down	--	--	--	--	--	hypothetical protein BGT96224_Ac30048 [Blumeria graminis f. sp. tritici 96224]
Bgt_unigene2345	EPQ65621.1	3.64e-05	0.000146133	-1.36736	down	--	--	--	--	--	hypothetical protein BGT96224_3140 [Blumeria graminis f. sp. tritici 96224]
Bgt_unigene2373	EPQ65649.1	5.86e-27	2.05101e-25	-2.7971	down	--	--	--	--	--	hypothetical protein BGT96224_434 [Blumeria graminis f. sp. tritici 96224]
Bgt_unigene2379	EPQ65655.1	0.00117787	0.00350329	2.40961	up	--	--	--	--	--	hypothetical protein BGT96224_2322 [Blumeria graminis f. sp. tritici 96224]
Bgt_unigene2395	EPQ65591.1	0.00213317	0.00598299	-1.15256	down	--	--	--	--	--	hypothetical protein BGT96224_223 [Blumeria graminis f. sp. tritici 96224]
Bgt_unigene2399	EPQ65595.1	5.41e-13	6.23591e-12	1.47416	up	[G]	Carbohydrate transport and metabolism	Molecular Function: nucleotide binding (GO:0000166);; Molecular Function: xylulokinase activity (GO:0004856);; Biological Process: carbohydrate metabolic process (GO:0005975);; Biological Process: xylulose metabolic process (GO:0005997);; Molecular Function: kinase activity (GO:0016301);; Molecular Function: phosphotransferase activity, alcohol group as acceptor (GO:0016773);;	K00854|0.0|bfu:BC1G_04720|hypothetical protein	Probable D-xylulose kinase A GN=xkiA OS=Neosartorya fumigata (strain ATCC MYA-4609 / Af293 / CBS 101355 / FGSC PE=2 SV=1	Xylulokinase [Blumeria graminis f. sp. tritici 96224]
Bgt_unigene2409	EPQ65552.1	2.69e-06	1.29264e-05	-1.21915	down	--	--	--	--	Uncharacterized protein C56F8.12 GN=SPAC56F8.12 OS=Schizosaccharomyces pombe (strain 972 / ATCC 24843) PE=4 SV=1	hypothetical protein BGT96224_4782 [Blumeria graminis f. sp. tritici 96224]
Bgt_unigene2415	EPQ65558.1	6.01e-118	2.48907e-115	-1.98585	down	--	--	--	--	--	hypothetical protein BGT96224_2274 [Blumeria graminis f. sp. tritici 96224]
Bgt_unigene2425	EPQ65568.1	2.29e-65	3.44521e-63	1.45001	up	--	--	--	--	Esterase LovG GN=lovG OS=Aspergillus terreus (strain NIH 2624 / FGSC A1156) PE=3 SV=1	hypothetical protein BGT96224_3020 [Blumeria graminis f. sp. tritici 96224]
Bgt_unigene2428	EPQ65571.1	8.02e-10	6.38023e-09	-1.71547	down	--	--	Molecular Function: catalytic activity (GO:0003824);; Biological Process: biological adhesion (GO:0022610);; Cellular Component: cell part (GO:0044464);; Biological Process: single-organism cellular process (GO:0044763);; Biological Process: multi-organism process (GO:0051704);;	--	Uncharacterized protein PB18E9.04c (Precursor) GN=SPAPB18E9.04c OS=Schizosaccharomyces pombe (strain 972 / ATCC 24843) PE=3 SV=1	hypothetical protein BGT96224_4 [Blumeria graminis f. sp. tritici 96224]
Bgt_unigene2430	EPQ65573.1	0.000283796	0.000960481	5.06078	up	--	--	--	--	--	hypothetical protein BGT96224_1799, partial [Blumeria graminis f. sp. tritici 96224]
Bgt_unigene2454	EPQ65528.1	4.52e-56	4.73322e-54	NI	up	[KL]	--	Molecular Function: DNA binding (GO:0003677);; Molecular Function: catalytic activity (GO:0003824);; Molecular Function: helicase activity (GO:0004386);; Molecular Function: binding (GO:0005488);; Molecular Function: ATP binding (GO:0005524);; Biological Process: cellular response to stimulus (GO:0051716);;	K10875|0.0|ssl:SS1G_11894|similar to recombinational repair protein	DNA repair protein rhp54 GN=rhp54 OS=Schizosaccharomyces pombe (strain 972 / ATCC 24843) PE=1 SV=2	DNA-dependent ATPase [Blumeria graminis f. sp. tritici 96224]
Bgt_unigene251	EPQ67725.1	6.2e-35	3.3503e-33	2.98584	up	--	--	--	--	--	hypothetical protein BGT96224_4622 [Blumeria graminis f. sp. tritici 96224]
Bgt_unigene2512	EPQ65458.1	7.47e-21	1.68449e-19	1.15521	up	--	--	--	--	--	hypothetical protein BGT96224_3381 [Blumeria graminis f. sp. tritici 96224]
Bgt_unigene2542	EPQ65488.1	1.27e-81	2.63859e-79	1.38028	up	[O]	Posttranslational modification, protein turnover, chaperones	--	--	--	hypothetical protein BGT96224_4412 [Blumeria graminis f. sp. tritici 96224]
Bgt_unigene2547	EPQ65493.1	4.26e-58	5.10314e-56	1.23977	up	[G]	Carbohydrate transport and metabolism	--	--	Alpha-glucosidase GN=mal1 OS=Schizosaccharomyces pombe (strain 972 / ATCC 24843) PE=2 SV=1	hypothetical protein BGT96224_4918 [Blumeria graminis f. sp. tritici 96224]
Bgt_unigene2561	EPQ65507.1	3.26e-50	2.89158e-48	1.30066	up	--	--	--	--	--	hypothetical protein BGT96224_5440 [Blumeria graminis f. sp. tritici 96224]
Bgt_unigene2563	EPQ65509.1	1.38e-11	1.36008e-10	1.4485	up	--	--	--	--	--	hypothetical protein BGT96224_A20105 [Blumeria graminis f. sp. tritici 96224]
Bgt_unigene26	EPQ67911.1	1.12e-16	1.77756e-15	-1.84088	down	[R]	General function prediction only	Cellular Component: intracellular organelle (GO:0043229);; Biological Process: cellular macromolecule metabolic process (GO:0044260);; Biological Process: single-organism process (GO:0044699);; Biological Process: response to stimulus (GO:0050896);; Biological Process: nucleic acid metabolic process (GO:0090304);;	--	Mediator of RNA polymerase II transcription subunit 15 GN=GAL11 OS=Ashbya gossypii (strain ATCC 10895 / CBS 109.51 / FGSC 9923 / NRRL PE=3 SV=2	hypothetical protein BGT96224_5066 [Blumeria graminis f. sp. tritici 96224]
Bgt_unigene2606	EPQ65361.1	1.34e-09	1.02791e-08	-1.93933	down	--	--	Molecular Function: phospholipase activity (GO:0004620);; Cellular Component: plasma membrane (GO:0005886);; Biological Process: phospholipid metabolic process (GO:0006644);; Cellular Component: fungal-type cell wall (GO:0009277);; Cellular Component: anchored component of membrane (GO:0031225);; Biological Process: multi-organism process (GO:0051704);; Molecular Function: carboxylic ester hydrol…	--	Lysophospholipase 2 GN=plb2 OS=Neosartorya fumigata (strain ATCC MYA-4609 / Af293 / CBS 101355 / FGSC PE=3 SV=2	Phospholipase [Blumeria graminis f. sp. tritici 96224]
Bgt_unigene2615	EPQ65370.1	1.06e-35	5.91183e-34	1.44631	up	--	--	--	--	--	putative secreted effector protein [Blumeria graminis f. sp. tritici 96224]
Bgt_unigene2648	EPQ65347.1	4.44e-33	2.21722e-31	-1.64216	down	[O]	Posttranslational modification, protein turnover, chaperones	Biological Process: cellular response to heat (GO:0034605);; Biological Process: cellular response to farnesol (GO:0097308);;	--	30 kDa heat shock protein GN=hsp30 OS=Neurospora crassa (strain ATCC 24698 / 74-OR23-1A / CBS 708.71 / DSM PE=3 SV=1	hypothetical protein BGT96224_573 [Blumeria graminis f. sp. tritici 96224]
Bgt_unigene2651	EPQ65350.1	3.12e-52	3.04314e-50	1.96646	up	--	--	--	--	--	hypothetical protein BGT96224_4306 [Blumeria graminis f. sp. tritici 96224]
Bgt_unigene2681	EPQ65294.1	4.75e-17	7.77312e-16	-3.29947	down	[E]	Amino acid transport and metabolism	Molecular Function: saccharopine dehydrogenase (NADP+, L-glutamate-forming) activity (GO:0004755);; Biological Process: lysine biosynthetic process via aminoadipic acid (GO:0019878);; Biological Process: oxidation-reduction process (GO:0055114);;	K00293|0.0|bfu:BC1G_15049|saccharopine reductase	Saccharopine dehydrogenase [NADP(+), L-glutamate-forming] GN=LYS3 OS=Magnaporthe oryzae (strain 70-15 / ATCC MYA-4617 / FGSC 8958) PE=1 SV=2	Saccharopine dehydrogenase (NADP+ L-glutamate-forming) [Blumeria graminis f. sp. tritici 96224]
Bgt_unigene2688	EPQ65301.1	6.61e-18	1.16233e-16	-1.50156	down	[L]	Replication, recombination and repair	--	K10838|0.0|bfu:BC1G_13707|hypothetical protein	DNA repair protein rhp42 GN=rhp42 OS=Schizosaccharomyces pombe (strain 972 / ATCC 24843) PE=3 SV=1	subunit of Nuclear Excision Repair Factor 2 (NEF2) [Blumeria graminis f. sp. tritici 96224]
Bgt_unigene2693	EPQ65306.1	8.57e-19	1.63113e-17	1.50776	up	[R]	General function prediction only	Molecular Function: hydrolase activity (GO:0016787);;	--	--	hypothetical protein BGT96224_4032 [Blumeria graminis f. sp. tritici 96224]
Bgt_unigene272	EPQ67699.1	2.32e-10	1.99431e-09	1.09448	up	--	--	--	--	Early meiotic induction protein 1 GN=EMI1 OS=Saccharomyces cerevisiae (strain ATCC 204508 / S288c) PE=1 SV=1	hypothetical protein BGT96224_A21055 [Blumeria graminis f. sp. tritici 96224]
Bgt_unigene2726	EPQ65246.1	1.71e-22	4.38494e-21	1.05784	up	[O]	Posttranslational modification, protein turnover, chaperones	Biological Process: protein peptidyl-prolyl isomerization (GO:0000413);; Molecular Function: nucleic acid binding (GO:0003676);; Molecular Function: peptidyl-prolyl cis-trans isomerase activity (GO:0003755);; Cellular Component: extracellular region (GO:0005576);; Cellular Component: mitochondrion (GO:0005739);; Cellular Component: endoplasmic reticulum (GO:0005783);; Biological Process: protein …	K01802|1e-103|fgr:FG00777.1|similar to S71849 peptidylprolyl isomerase (EC 5.2.1.8) A precursor, mitochondrial - cyclosporin fungus	Peptidyl-prolyl cis-trans isomerase, mitochondrial (Precursor) GN=csr-1 OS=Neurospora crassa (strain ATCC 24698 / 74-OR23-1A / CBS 708.71 / DSM PE=1 SV=1	Mitochondrial peptidyl-prolyl cis-trans isomerase (cyclophilin) [Blumeria graminis f. sp. tritici 96224]
Bgt_unigene2734	EPQ65254.1	2.17e-48	1.81183e-46	1.83949	up	--	--	--	--	--	hypothetical protein BGT96224_1472 [Blumeria graminis f. sp. tritici 96224]
Bgt_unigene2736	EPQ65256.1	1.31e-37	7.72181e-36	1.0597	up	--	--	--	--	--	hypothetical protein BGT96224_1473 [Blumeria graminis f. sp. tritici 96224]
Bgt_unigene276	EPQ67694.1	1.09e-67	1.80755e-65	-2.32299	down	--	--	--	--	Vacuolar protein sorting-associated protein 27 GN=VPS27 OS=Phaeosphaeria nodorum (strain SN15 / ATCC MYA-4574 / FGSC 10173) PE=3 SV=1	hypothetical protein BGT96224_4416 [Blumeria graminis f. sp. tritici 96224]
Bgt_unigene2767	EPQ65211.1	2.03e-14	2.67686e-13	1.10702	up	--	--	Molecular Function: enzyme inhibitor activity (GO:0004857);; Cellular Component: mitochondrion (GO:0005739);; Biological Process: negative regulation of catalytic activity (GO:0043086);; Biological Process: negative regulation of nucleotide metabolic process (GO:0045980);;	--	ATPase inhibitor, mitochondrial (Precursor) GN=INH1 OS=Saccharomyces cerevisiae (strain ATCC 204508 / S288c) PE=1 SV=2	hypothetical protein BGT96224_4059 [Blumeria graminis f. sp. tritici 96224]
Bgt_unigene2782	EPQ65185.1	2.12e-19	4.20546e-18	-5.60442	down	--	--	--	--	Mediator of RNA polymerase II transcription subunit 1 GN=med1 OS=Schizosaccharomyces pombe (strain 972 / ATCC 24843) PE=1 SV=1	hypothetical protein BGT96224_3692 [Blumeria graminis f. sp. tritici 96224]
Bgt_unigene2796	EPQ65130.1	4.67e-73	9.10419e-71	-1.33041	down	[GEPR]	--	Biological Process: carbohydrate transport (GO:0008643);; Biological Process: cellular process (GO:0009987);; Cellular Component: integral component of membrane (GO:0016021);; Molecular Function: transmembrane transporter activity (GO:0022857);; Molecular Function: substrate-specific transmembrane transporter activity (GO:0022891);; Biological Process: transmembrane transport (GO:0055085);;	--	High-affinity glucose transporter GN=HGT1 OS=Kluyveromyces lactis (strain ATCC 8585 / CBS 2359 / DSM 70799 / NBRC PE=3 SV=1	hypothetical protein BGT96224_A21006 [Blumeria graminis f. sp. tritici 96224]
Bgt_unigene2797	EPQ65131.1	1.39e-12	1.54324e-11	-1.96969	down	[I]	Lipid transport and metabolism	--	--	Lipase 1 (Precursor) GN=LIP1 OS=Geotrichum candidum (Oospora lactis) PE=1 SV=2	Carboxylesterase [Blumeria graminis f. sp. tritici 96224]
Bgt_unigene2811	EPQ65145.1	2.65e-149	2.19701e-146	-1.87474	down	--	--	Molecular Function: binding (GO:0005488);; Cellular Component: cytoplasm (GO:0005737);; Biological Process: cell cycle (GO:0007049);; Cellular Component: fungal-type cell wall (GO:0009277);; Cellular Component: membrane (GO:0016020);; Biological Process: cellular component assembly (GO:0022607);; Biological Process: actin cytoskeleton organization (GO:0030036);; Cellular Component: macromolecular…	--	Cytokinesis protein sepA GN=sepA OS=Emericella nidulans (strain FGSC A4 / ATCC 38163 / CBS 112.46 / NRRL PE=3 SV=2	hypothetical protein BGT96224_4174, partial [Blumeria graminis f. sp. tritici 96224]
Bgt_unigene2821	EPQ65155.1	0.000128201	0.000463895	NI	up	--	--	--	K13110|1e-127|ssl:SS1G_03601|hypothetical protein	Uncharacterized protein C1782.03 GN=SPAC1782.03 OS=Schizosaccharomyces pombe (strain 972 / ATCC 24843) PE=1 SV=1	Micro-fibrillar-associated protein [Blumeria graminis f. sp. tritici 96224]
Bgt_unigene2826	EPQ65160.1	4.99e-05	0.000195209	-1.12292	down	--	--	--	--	Putative arrestin-related trafficking adapter C2D10.04 GN=SPBC2D10.04 OS=Schizosaccharomyces pombe (strain 972 / ATCC 24843) PE=1 SV=1	hypothetical protein BGT96224_237 [Blumeria graminis f. sp. tritici 96224]
Bgt_unigene2827	EPQ65161.1	1.91e-12	2.08652e-11	-1.48224	down	[O]	Posttranslational modification, protein turnover, chaperones	Biological Process: protein peptidyl-prolyl isomerization (GO:0000413);; Molecular Function: peptidyl-prolyl cis-trans isomerase activity (GO:0003755);; Biological Process: protein folding (GO:0006457);; Biological Process: cellular protein modification process (GO:0006464);; Molecular Function: isomerase activity (GO:0016853);; Cellular Component: intracellular part (GO:0044424);;	K10598|0.0|bfu:BC1G_11448|hypothetical protein	Peptidyl-prolyl cis-trans isomerase-like 2 {ECO:0000305} GN=CYP8 OS=Gibberella zeae (strain PH-1 / ATCC MYA-4620 / FGSC 9075 / NRRL 31084) PE=3 SV=1	Peptidyl-prolyl cis-trans isomerase (cyclophilin), partial [Blumeria graminis f. sp. tritici 96224]
Bgt_unigene283	EPQ67688.1	7.96e-16	1.17107e-14	1.15495	up	[CI]	--	Molecular Function: catalytic activity (GO:0003824);; Cellular Component: membrane (GO:0016020);; Molecular Function: heme binding (GO:0020037);; Molecular Function: ion binding (GO:0043167);; Cellular Component: intracellular membrane-bounded organelle (GO:0043231);; Cellular Component: cytoplasmic part (GO:0044444);; Molecular Function: metal ion binding (GO:0046872);; Molecular Function: organ…	--	Uncharacterized protein C1F12.10c GN=SPAC1F12.10c OS=Schizosaccharomyces pombe (strain 972 / ATCC 24843) PE=3 SV=1	hypothetical protein BGT96224_166B [Blumeria graminis f. sp. tritici 96224]
Bgt_unigene2837	EPQ65171.1	2.76e-05	0.000112536	-1.51433	down	--	--	--	--	--	putative secreted effector protein [Blumeria graminis f. sp. tritici 96224]
Bgt_unigene2840	EPQ65174.1	8.66e-27	3.00942e-25	-1.65653	down	--	--	--	--	Flocculation protein FLO11 (Precursor) GN=FLO11 OS=Saccharomyces cerevisiae (strain ATCC 204508 / S288c) PE=1 SV=2	GPI-anchored cell surface glycoprotein [Blumeria graminis f. sp. tritici 96224]
Bgt_unigene2846	EPQ65180.1	4.9e-11	4.54969e-10	-4.25085	down	--	--	--	--	Rho-GTPase-activating protein 5 GN=rga5 OS=Schizosaccharomyces pombe (strain 972 / ATCC 24843) PE=3 SV=2	hypothetical protein BGT96224_4013B [Blumeria graminis f. sp. tritici 96224]
Bgt_unigene2849	EPQ65183.1	5.06e-139	3.59053e-136	-2.10877	down	[V]	Defense mechanisms	Molecular Function: nucleotide binding (GO:0000166);; Molecular Function: ATP binding (GO:0005524);; Molecular Function: phospholipid transporter activity (GO:0005548);; Cellular Component: plasma membrane (GO:0005886);; Biological Process: ATP catabolic process (GO:0006200);; Biological Process: transport (GO:0006810);; Molecular Function: drug transmembrane transporter activity (GO:0015238);; B…	--	Brefeldin A resistance protein GN=bfr1 OS=Schizosaccharomyces pombe (strain 972 / ATCC 24843) PE=1 SV=1	Plasma membrane ATP-binding cassette (ABC) transporter multidrug transporter [Blumeria graminis f. sp. tritici 96224]
Bgt_unigene285	EPQ67690.1	1.05e-05	4.58124e-05	-3.11307	down	--	--	--	--	Uncharacterized serine-rich protein C215.13 (Precursor) GN=SPBC215.13 OS=Schizosaccharomyces pombe (strain 972 / ATCC 24843) PE=1 SV=1	hypothetical protein BGT96224_5023 [Blumeria graminis f. sp. tritici 96224]
Bgt_unigene2864	EPQ65128.1	1.98e-20	4.22223e-19	-1.11492	down	--	--	Biological Process: transcription, DNA-templated (GO:0006351);;	--	Uncharacterized transcriptional regulatory protein C530.05 GN=SPBC530.05 OS=Schizosaccharomyces pombe (strain 972 / ATCC 24843) PE=3 SV=2	hypothetical protein BGT96224_A20647 [Blumeria graminis f. sp. tritici 96224]
Bgt_unigene2865	EPQ65129.1	7.38e-11	6.76132e-10	-3.65646	down	--	--	--	--	--	hypothetical protein BGT96224_Ac30648 [Blumeria graminis f. sp. tritici 96224]
Bgt_unigene2873	EPQ65099.1	1.45e-35	7.94949e-34	-1.21315	down	--	--	--	--	Protein rds1 GN=rds1 OS=Schizosaccharomyces pombe (strain 972 / ATCC 24843) PE=2 SV=2	hypothetical protein BGT96224_3753 [Blumeria graminis f. sp. tritici 96224]
Bgt_unigene2897	EPQ65080.1	5.11e-35	2.77305e-33	1.00615	up	--	--	--	--	Actin patches distal protein 1 GN=APD1 OS=Saccharomyces cerevisiae (strain ATCC 204508 / S288c) PE=1 SV=1	hypothetical protein BGT96224_3441 [Blumeria graminis f. sp. tritici 96224]
Bgt_unigene2899	EPQ65082.1	7.07e-05	0.000267572	1.21123	up	--	--	--	--	Anaphase-promoting complex subunit 13 GN=apc13 OS=Schizosaccharomyces pombe (strain 972 / ATCC 24843) PE=1 SV=1	hypothetical protein BGT96224_3229 [Blumeria graminis f. sp. tritici 96224]
Bgt_unigene2909	EPQ65057.1	2.25e-07	1.26364e-06	1.61315	up	--	--	Biological Process: dephosphorylation (GO:0016311);; Molecular Function: phosphatase activity (GO:0016791);;	--	Phosphoinositide 3-phosphatase GN=SPAC19A8.03 OS=Schizosaccharomyces pombe (strain 972 / ATCC 24843) PE=3 SV=1	hypothetical protein BGT96224_1133 [Blumeria graminis f. sp. tritici 96224]
Bgt_unigene291	EPQ67685.1	0.000573301	0.00182123	-1.84388	down	--	--	--	--	--	hypothetical protein BGT96224_578B [Blumeria graminis f. sp. tritici 96224]
Bgt_unigene2913	EPQ65061.1	0.000267647	0.000911411	NI	up	[R]	General function prediction only	Biological Process: negative regulation of transcription from RNA polymerase II promoter (GO:0000122);; Cellular Component: nuclear chromatin (GO:0000790);; Biological Process: sporocarp development involved in asexual reproduction (GO:0000905);; Biological Process: chlamydospore formation (GO:0001410);; Biological Process: autolysis (GO:0001896);; Molecular Function: double-stranded DNA binding …	--	Transcription factor IIIA GN=sfc2 OS=Schizosaccharomyces pombe (strain 972 / ATCC 24843) PE=2 SV=1	Transcription factor IIIA [Blumeria graminis f. sp. tritici 96224]
Bgt_unigene2918	EPQ65066.1	0.000334777	0.00111406	-1.24495	down	--	--	Cellular Component: membrane (GO:0016020);;	--	--	hypothetical protein BGT96224_865 [Blumeria graminis f. sp. tritici 96224]
Bgt_unigene2935	EPQ65054.1	7e-16	1.0386e-14	2.06491	up	[R]	General function prediction only	--	--	--	hypothetical protein BGT96224_A20927 [Blumeria graminis f. sp. tritici 96224]
Bgt_unigene2937	EPQ65056.1	8.56e-59	1.06383e-56	-1.65668	down	--	--	Cellular Component: cell part (GO:0044464);;	--	Probable GPI-anchored adhesin-like protein PGA55 (Precursor) GN=PGA55 OS=Candida albicans (strain SC5314 / ATCC MYA-2876) PE=1 SV=1	putative secreted effector protein [Blumeria graminis f. sp. tritici 96224]
Bgt_unigene294	EPQ67681.1	2.24e-91	5.6975e-89	-1.69147	down	[C]	Energy production and conversion	Molecular Function: oxidoreductase activity (GO:0016491);; Molecular Function: metal ion binding (GO:0046872);; Biological Process: oxidation-reduction process (GO:0055114);;	K11173|0.0|ssl:SS1G_13491|hypothetical protein	Alcohol dehydrogenase 4 (Precursor) GN=adh4 OS=Schizosaccharomyces pombe (strain 972 / ATCC 24843) PE=2 SV=1	Alcohol dehydrogenase [Blumeria graminis f. sp. tritici 96224]
Bgt_unigene2944	EPQ65004.1	1.11e-26	3.81368e-25	-1.4968	down	--	--	--	--	--	hypothetical protein BGT96224_Ac30219 [Blumeria graminis f. sp. tritici 96224]
Bgt_unigene2958	EPQ65018.1	4.34e-71	7.85241e-69	-2.69588	down	--	--	--	--	F-box protein YLR352W GN=YLR352W OS=Saccharomyces cerevisiae (strain ATCC 204508 / S288c) PE=1 SV=1	hypothetical protein BGT96224_1588 [Blumeria graminis f. sp. tritici 96224]
Bgt_unigene297	EPQ67679.1	3.89e-14	5.00919e-13	-1.59942	down	--	--	--	--	Probable GPI-anchored adhesin-like protein PGA55 (Precursor) GN=PGA55 OS=Candida albicans (strain SC5314 / ATCC MYA-2876) PE=1 SV=1	hypothetical protein BGT96224_A21096 [Blumeria graminis f. sp. tritici 96224]
Bgt_unigene2977	EPQ65037.1	7.79e-13	8.82906e-12	1.64942	up	[FR]	--	Molecular Function: hydrolase activity (GO:0016787);;	K01487|0.0|pan:PODANSg3687|hypothetical protein	Probable guanine deaminase GN=SPCC1672.03c OS=Schizosaccharomyces pombe (strain 972 / ATCC 24843) PE=3 SV=1	Guanine deaminase [Blumeria graminis f. sp. tritici 96224]
Bgt_unigene2991	EPQ64994.1	1.48e-06	7.41639e-06	-2.29919	down	--	--	Molecular Function: DNA binding (GO:0003677);; Molecular Function: motor activity (GO:0003774);; Molecular Function: ATP binding (GO:0005524);; Cellular Component: myosin complex (GO:0016459);; Molecular Function: transferase activity, transferring hexosyl groups (GO:0016758);; Molecular Function: heme binding (GO:0020037);;	K00698|1e-48|bfu:BC1G_15938|chitin synthase	--	hypothetical protein BGT96224_A20888 [Blumeria graminis f. sp. tritici 96224]
Bgt_unigene3025	EPQ64944.1	0.00047756	0.00153953	-1.29894	down	--	--	--	--	Cytochrome P450 52A4 GN=CYP52A4 OS=Candida maltosa (Yeast) PE=1 SV=4	hypothetical protein BGT96224_A20153 [Blumeria graminis f. sp. tritici 96224]
Bgt_unigene3026	EPQ64945.1	9.75e-85	2.15338e-82	-2.29076	down	[G]	Carbohydrate transport and metabolism	Biological Process: carbohydrate metabolic process (GO:0005975);; Molecular Function: fructose 1,6-bisphosphate 1-phosphatase activity (GO:0042132);; Molecular Function: phosphoric ester hydrolase activity (GO:0042578);;	K03841|0.0|ssl:SS1G_11369|hypothetical protein	Fructose-1,6-bisphosphatase GN=FBP1 OS=Saccharomyces cerevisiae (strain ATCC 204508 / S288c) PE=1 SV=2	Fructose-16-bisphosphatase [Blumeria graminis f. sp. tritici 96224]
Bgt_unigene3031	EPQ64950.1	3.96e-27	1.41571e-25	-1.68678	down	[TG]	--	Cellular Component: cell part (GO:0044464);; Biological Process: regulation of cellular process (GO:0050794);; Biological Process: multi-organism process (GO:0051704);;	--	cAMP-independent regulatory protein pac2 GN=pac2 OS=Schizosaccharomyces pombe (strain 972 / ATCC 24843) PE=2 SV=1	hypothetical protein BGT96224_3214 [Blumeria graminis f. sp. tritici 96224]
Bgt_unigene304	EPQ67671.1	2.39e-10	2.05316e-09	-2.50078	down	--	--	--	K13118|1e-150|bfu:BC1G_15047|hypothetical protein	Stress response protein bis1 GN=bis1 OS=Schizosaccharomyces pombe (strain 972 / ATCC 24843) PE=1 SV=1	hypothetical protein BGT96224_3356 [Blumeria graminis f. sp. tritici 96224]
Bgt_unigene3050	EPQ64935.1	6.59e-45	4.8516e-43	1.24257	up	--	--	--	--	--	hypothetical protein BGT96224_Ac31239 [Blumeria graminis f. sp. tritici 96224]
Bgt_unigene3060	EPQ64889.1	3.42e-56	3.61154e-54	1.18555	up	[E]	Amino acid transport and metabolism	--	K01850|1e-116|pcs:Pc21g08250|Pc21g08250	Chorismate mutase GN=YP9499.15C OS=Saccharomyces cerevisiae (strain ATCC 204508 / S288c) PE=1 SV=1	Chorismate mutase [Blumeria graminis f. sp. tritici 96224]
Bgt_unigene3067	EPQ64896.1	0.00292014	0.00792201	-1.06897	down	[M]	Cell wall/membrane/envelope biogenesis	Biological Process: response to stress (GO:0006950);; Biological Process: single-organism process (GO:0044699);;	--	Initiation-specific alpha-1,6-mannosyltransferase OS=Schizosaccharomyces pombe (strain 972 / ATCC 24843) PE=1 SV=2	Alpha-16-mannosyltransferase [Blumeria graminis f. sp. tritici 96224]
Bgt_unigene3070	EPQ64899.1	5.76e-18	1.01734e-16	1.31206	up	--	--	Molecular Function: actin binding (GO:0003779);; Cellular Component: intracellular (GO:0005622);;	--	Actin-depolymerizing factor gmf1 GN=gmf1 OS=Schizosaccharomyces pombe (strain 972 / ATCC 24843) PE=3 SV=1	hypothetical protein BGT96224_A20188 [Blumeria graminis f. sp. tritici 96224]
Bgt_unigene3072	EPQ64901.1	1.64e-156	1.80961e-153	5.52654	up	--	--	--	--	--	hypothetical protein BGT96224_Ac30187 [Blumeria graminis f. sp. tritici 96224]
Bgt_unigene3076	EPQ64905.1	3.66e-51	3.43182e-49	-1.61963	down	--	--	Cellular Component: nucleus (GO:0005634);; Biological Process: cell adhesion (GO:0007155);; Biological Process: pathogenesis (GO:0009405);; Biological Process: adhesion of symbiont to host (GO:0044406);; Biological Process: conidium formation (GO:0048315);;	--	Flocculation protein FLO11 (Precursor) GN=FLO11 OS=Saccharomyces cerevisiae (strain ATCC 204508 / S288c) PE=1 SV=2	hypothetical protein BGT96224_1281 [Blumeria graminis f. sp. tritici 96224]
Bgt_unigene3077	EPQ64906.1	9.16e-10	7.21258e-09	-1.06752	down	--	--	--	--	--	putative secreted effector protein [Blumeria graminis f. sp. tritici 96224]
Bgt_unigene3083	EPQ64912.1	7.42e-51	6.82526e-49	1.10022	up	--	--	--	--	--	hypothetical protein BGT96224_1471 [Blumeria graminis f. sp. tritici 96224]
Bgt_unigene3088	EPQ64917.1	5.67e-64	8.05805e-62	-5.97233	down	--	--	Cellular Component: proteasome complex (GO:0000502);;	K11599|1e-69|bfu:BC1G_03534|hypothetical protein	Proteasome maturation factor UMP1 GN=UMP1 OS=Saccharomyces cerevisiae (strain ATCC 204508 / S288c) PE=1 SV=1	Short-lived chaperone required for correct maturation of the 20S proteasome [Blumeria graminis f. sp. tritici 96224]
Bgt_unigene3092	EPQ64921.1	1.88e-44	1.36619e-42	-1.38941	down	--	--	--	--	Lipase B (Precursor) OS=Candida antarctica (Yeast) PE=1 SV=1	hypothetical protein BGT96224_ASP21007 [Blumeria graminis f. sp. tritici 96224]
Bgt_unigene3097	EPQ64809.1	0.00132426	0.00389443	1.41998	up	--	--	Molecular Function: zinc ion binding (GO:0008270);; Molecular Function: acid-amino acid ligase activity (GO:0016881);;	--	Uncharacterized protein C3B9.05 GN=SPBC3B9.05 OS=Schizosaccharomyces pombe (strain 972 / ATCC 24843) PE=3 SV=2	hypothetical protein BGT96224_3282 [Blumeria graminis f. sp. tritici 96224]
Bgt_unigene3111	EPQ64823.1	2.81e-27	1.01103e-25	2.50559	up	[L]	Replication, recombination and repair	--	--	Probable NADH pyrophosphatase GN=SPBC1778.03c OS=Schizosaccharomyces pombe (strain 972 / ATCC 24843) PE=3 SV=1	NADH diphosphatase [Blumeria graminis f. sp. tritici 96224]
Bgt_unigene3120	EPQ64832.1	1.97e-05	8.25627e-05	-1.21349	down	--	--	--	--	--	hypothetical protein BGT96224_886 [Blumeria graminis f. sp. tritici 96224]
Bgt_unigene3140	EPQ64852.1	6.47e-12	6.59206e-11	-1.46319	down	--	--	--	--	--	hypothetical protein BGT96224_A20309 [Blumeria graminis f. sp. tritici 96224]
Bgt_unigene3143	EPQ64855.1	0.00170112	0.00487716	-4.82214	down	[UD]	--	--	--	SAC3 family protein 1 GN=SPCC576.05 OS=Schizosaccharomyces pombe (strain 972 / ATCC 24843) PE=1 SV=1	Nuclear pore-associated protein [Blumeria graminis f. sp. tritici 96224]
Bgt_unigene3144	EPQ64856.1	1.11e-11	1.10164e-10	-4.13295	down	--	--	--	--	--	hypothetical protein BGT96224_Ac30634 [Blumeria graminis f. sp. tritici 96224]
Bgt_unigene3164	EPQ64876.1	2.09e-15	2.96803e-14	1.30208	up	--	--	--	--	--	putative secreted effector protein [Blumeria graminis f. sp. tritici 96224]
Bgt_unigene3165	EPQ64877.1	9.23e-31	4.05844e-29	-1.99477	down	--	--	--	--	Metacaspase-1 (Precursor) GN=MCA1 OS=Candida albicans (strain SC5314 / ATCC MYA-2876) PE=3 SV=1	putative secreted effector protein [Blumeria graminis f. sp. tritici 96224]
Bgt_unigene3169	EPQ64881.1	1.75e-09	1.32853e-08	-1.74053	down	--	--	--	--	--	putative secreted effector protein [Blumeria graminis f. sp. tritici 96224]
Bgt_unigene3170	EPQ64882.1	1.1e-48	9.24328e-47	-1.17819	down	--	--	--	--	Protein SOK1 GN=SOK1 OS=Saccharomyces cerevisiae (strain ATCC 204508 / S288c) PE=1 SV=2	hypothetical protein BGT96224_3900 [Blumeria graminis f. sp. tritici 96224]
Bgt_unigene3180	EPQ64766.1	5.58e-08	3.40831e-07	1.41992	up	--	--	--	--	--	hypothetical protein BGT96224_4756 [Blumeria graminis f. sp. tritici 96224]
Bgt_unigene3216	EPQ64802.1	8.14e-32	3.71145e-30	-1.68298	down	--	--	--	--	--	Glyoxal oxidase [Blumeria graminis f. sp. tritici 96224]
Bgt_unigene3217	EPQ64803.1	0.000572217	0.00181953	-1.11767	down	[G]	Carbohydrate transport and metabolism	Biological Process: cellular aromatic compound metabolic process (GO:0006725);; Molecular Function: carbon-carbon lyase activity (GO:0016830);;	--	--	hypothetical protein BGT96224_633 [Blumeria graminis f. sp. tritici 96224]
Bgt_unigene322	EPQ67651.1	6.68e-16	9.92764e-15	-1.6275	down	--	--	--	--	--	hypothetical protein BGT96224_3021 [Blumeria graminis f. sp. tritici 96224]
Bgt_unigene3242	EPQ64744.1	0.000486545	0.00156412	-1.76422	down	[K]	Transcription	Biological Process: chromatin silencing at rDNA (GO:0000183);; Biological Process: inheritance of oxidatively modified proteins involved in replicative cell aging (GO:0001319);; Cellular Component: cytoplasm (GO:0005737);; Biological Process: histone deacetylation (GO:0016575);; Molecular Function: NAD-dependent histone deacetylase activity (GO:0017136);; Biological Process: filamentous growth (G…	K11121|1e-138|bfu:BC1G_05764|hypothetical protein	NAD-dependent protein deacetylase hst2-1 GN=AN7461 OS=Emericella nidulans (strain FGSC A4 / ATCC 38163 / CBS 112.46 / NRRL PE=3 SV=1	Cytoplasmic member of the silencing information regulator [Blumeria graminis f. sp. tritici 96224]
Bgt_unigene3246	EPQ64748.1	9.13e-10	7.19969e-09	1.17125	up	[H]	Coenzyme transport and metabolism	Molecular Function: catalytic activity (GO:0003824);; Molecular Function: riboflavin synthase activity (GO:0004746);; Biological Process: riboflavin biosynthetic process (GO:0009231);; Molecular Function: oxidoreductase activity (GO:0016491);; Biological Process: oxidation-reduction process (GO:0055114);;	K00793|1e-102|pno:SNOG_02521|hypothetical protein	Riboflavin synthase GN=rib5 OS=Schizosaccharomyces pombe (strain 972 / ATCC 24843) PE=1 SV=1	Riboflavin synthase [Blumeria graminis f. sp. tritici 96224]
Bgt_unigene3249	EPQ64751.1	2.33e-20	4.95853e-19	-1.92845	down	--	--	--	--	Intracellular protein transport protein USO1 GN=USO1 OS=Saccharomyces cerevisiae (strain ATCC 204508 / S288c) PE=1 SV=2	hypothetical protein BGT96224_5137, partial [Blumeria graminis f. sp. tritici 96224]
Bgt_unigene3262	EPQ64661.1	5.56e-44	4.00719e-42	-1.07487	down	[I]	Lipid transport and metabolism	Molecular Function: ligase activity (GO:0016874);;	K01969|0.0|bfu:BC1G_08864|hypothetical protein	--	Carboxyl transferase [Blumeria graminis f. sp. tritici 96224]
Bgt_unigene3263	EPQ64662.1	1.02e-192	2.02401e-189	-2.29778	down	[I]	Lipid transport and metabolism	Molecular Function: acyl-CoA dehydrogenase activity (GO:0003995);; Molecular Function: oxidoreductase activity (GO:0016491);; Biological Process: single-organism metabolic process (GO:0044710);; Molecular Function: flavin adenine dinucleotide binding (GO:0050660);; Biological Process: oxidation-reduction process (GO:0055114);;	K00253|0.0|bfu:BC1G_08865|hypothetical protein	Nitroalkane oxidase OS=Fusarium oxysporum (Fusarium vascular wilt) PE=1 SV=1	Acyl-CoA dehydrogenase [Blumeria graminis f. sp. tritici 96224]
Bgt_unigene3284	EPQ64683.1	3.89e-30	1.65113e-28	1.02877	up	[R]	General function prediction only	Molecular Function: ATP binding (GO:0005524);; Biological Process: ATP catabolic process (GO:0006200);; Cellular Component: membrane (GO:0016020);; Molecular Function: hydrolase activity (GO:0016787);; Molecular Function: ATPase activity (GO:0016887);; Cellular Component: cell part (GO:0044464);; Biological Process: single-organism cellular process (GO:0044763);; Biological Process: single-organi…	K12608|1e-136|bfu:BC1G_08185|hypothetical protein	Uncharacterized ABC transporter ATP-binding protein C20G4.01 GN=SPAC20G4.01 OS=Schizosaccharomyces pombe (strain 972 / ATCC 24843) PE=3 SV=2	hypothetical protein BGT96224_1427 [Blumeria graminis f. sp. tritici 96224]
Bgt_unigene3287	EPQ64686.1	1.71e-09	1.29878e-08	-1.15431	down	[R]	General function prediction only	--	--	Transcription factor IIIA GN=sfc2 OS=Schizosaccharomyces pombe (strain 972 / ATCC 24843) PE=2 SV=1	Zinc-finger transcription factor [Blumeria graminis f. sp. tritici 96224]
Bgt_unigene33	EPQ67918.1	7.72e-17	1.23981e-15	-1.67834	down	--	--	Molecular Function: hydrolase activity, hydrolyzing O-glycosyl compounds (GO:0004553);; Molecular Function: hydrolase activity (GO:0016787);; Biological Process: cytokinetic process (GO:0032506);; Biological Process: filamentous growth of a population of unicellular organisms (GO:0044182);; Biological Process: response to stimulus (GO:0050896);; Biological Process: organic substance metabolic pro…	K01183|4e-88|ssl:SS1G_11212|hypothetical protein	Endochitinase 33 (Precursor) GN=chit33 OS=Trichoderma harzianum (Hypocrea lixii) PE=1 SV=1	Endochitinase [Blumeria graminis f. sp. tritici 96224]
Bgt_unigene3302	EPQ64701.1	4.58e-21	1.06643e-19	1.69745	up	[OC]	--	Biological Process: nucleobase-containing compound metabolic process (GO:0006139);; Molecular Function: disulfide oxidoreductase activity (GO:0015036);; Biological Process: cellular response to oxidative stress (GO:0034599);; Biological Process: small molecule metabolic process (GO:0044281);;	K03671|5e-27|afv:AFLA_099150|thioredoxin m(mitochondrial)-type, putative	Thioredoxin-1 GN=trx1 OS=Schizosaccharomyces pombe (strain 972 / ATCC 24843) PE=3 SV=3	hypothetical protein BGT96224_2090 [Blumeria graminis f. sp. tritici 96224]
Bgt_unigene3303	EPQ64702.1	4.77e-51	4.42804e-49	1.19337	up	--	--	--	--	FYVE-type zinc finger-containing protein C9B6.03 GN=SPBC9B6.03 OS=Schizosaccharomyces pombe (strain 972 / ATCC 24843) PE=1 SV=1	Protein binding phosphatidylinositol 3-phosphate [Blumeria graminis f. sp. tritici 96224]
Bgt_unigene3362	EPQ64591.1	1.18e-09	9.18822e-09	-2.98273	down	--	--	--	--	--	hypothetical protein BGT96224_3169 [Blumeria graminis f. sp. tritici 96224]
Bgt_unigene3379	EPQ64608.1	3.81e-32	1.81298e-30	1.10023	up	[K]	Transcription	Molecular Function: nucleic acid binding (GO:0003676);; Cellular Component: ribonucleoprotein complex (GO:0030529);;	K12627|5e-36|bfu:BC1G_04014|hypothetical protein	U6 snRNA-associated Sm-like protein LSm8 GN=lsm8 OS=Schizosaccharomyces pombe (strain 972 / ATCC 24843) PE=3 SV=1	Lsm (Like Sm) protein [Blumeria graminis f. sp. tritici 96224]
Bgt_unigene3385	EPQ64614.1	7.92e-10	6.30379e-09	-1.34013	down	--	--	--	--	--	hypothetical protein BGT96224_3683 [Blumeria graminis f. sp. tritici 96224]
Bgt_unigene3405	EPQ64634.1	2.13e-30	9.17174e-29	NI	up	--	--	Biological Process: cellular process (GO:0009987);;	--	Protein GRISEA OS=Podospora anserina (Pleurage anserina) PE=3 SV=1	hypothetical protein BGT96224_A21154 [Blumeria graminis f. sp. tritici 96224]
Bgt_unigene3413	EPQ64560.1	0.00131551	0.00387326	-1.99206	down	--	--	--	--	--	hypothetical protein BGT96224_Ac30393 [Blumeria graminis f. sp. tritici 96224]
Bgt_unigene3415	EPQ64562.1	9.39e-13	1.05689e-11	-1.18318	down	[R]	General function prediction only	Molecular Function: nucleic acid binding (GO:0003676);; Biological Process: regulation of transcription, DNA-templated (GO:0006355);; Biological Process: transcription from RNA polymerase II promoter (GO:0006366);; Biological Process: response to stress (GO:0006950);; Biological Process: response to pH (GO:0009268);; Biological Process: response to external stimulus (GO:0009605);; Biological Proc…	--	DNA-binding protein scr1 GN=scr1 OS=Schizosaccharomyces pombe (strain 972 / ATCC 24843) PE=3 SV=1	hypothetical protein BGT96224_1977 [Blumeria graminis f. sp. tritici 96224]
Bgt_unigene3468	EPQ64543.1	2.05e-131	1.19857e-128	-2.22824	down	[G]	Carbohydrate transport and metabolism	Molecular Function: catalytic activity (GO:0003824);; Biological Process: metabolic process (GO:0008152);; Molecular Function: hydrolase activity, acting on glycosyl bonds (GO:0016798);; Cellular Component: cell part (GO:0044464);;	K01187|0.0|ncr:NCU07860|alpha-glucosidase	Alpha-glucosidase GN=MAL2 OS=Candida albicans (Yeast) PE=1 SV=4	Maltase (alpha-D-glucosidase) inducible protein [Blumeria graminis f. sp. tritici 96224]
Bgt_unigene3471	EPQ64546.1	1.69e-13	2.03954e-12	-2.22523	down	--	--	Molecular Function: binding (GO:0005488);;	K12236|0.0|bfu:BC1G_00329|hypothetical protein	FKBP12-associated protein 1 homolog GN=fap1 OS=Schizosaccharomyces pombe (strain 972 / ATCC 24843) PE=1 SV=1	hypothetical protein BGT96224_5026 [Blumeria graminis f. sp. tritici 96224]
Bgt_unigene3487	EPQ64499.1	4.27e-15	5.93411e-14	-1.18955	down	[DK]	--	--	K12604|0.0|ssl:SS1G_06643|hypothetical protein	General negative regulator of transcription subunit 1 GN=not1 OS=Schizosaccharomyces pombe (strain 972 / ATCC 24843) PE=1 SV=1	Component of the CCR4-NOT complex [Blumeria graminis f. sp. tritici 96224]
Bgt_unigene3490	EPQ64502.1	3.9e-16	5.90434e-15	1.14996	up	--	--	Cellular Component: nuclear envelope (GO:0005635);; Cellular Component: cytoplasm (GO:0005737);; Biological Process: protein import into nucleus (GO:0006606);; Biological Process: nucleocytoplasmic transport (GO:0006913);; Molecular Function: Ran GTPase binding (GO:0008536);; Biological Process: protein transport (GO:0015031);;	--	Nuclear transport factor 2 GN=ntf2 OS=Emericella nidulans (strain FGSC A4 / ATCC 38163 / CBS 112.46 / NRRL PE=3 SV=1	hypothetical protein BGT96224_A21091 [Blumeria graminis f. sp. tritici 96224]
Bgt_unigene3539	EPQ64440.1	0.000164604	0.000581642	-1.19252	down	--	--	--	--	--	hypothetical protein BGT96224_Ac30422 [Blumeria graminis f. sp. tritici 96224]
Bgt_unigene3544	EPQ64445.1	1.34e-21	3.26831e-20	1.06186	up	--	--	Biological Process: autophagic vacuole assembly (GO:0000045);; Cellular Component: fungal-type vacuole membrane (GO:0000329);; Cellular Component: autophagic vacuole membrane (GO:0000421);; Biological Process: mitochondrion degradation (GO:0000422);; Cellular Component: lipid particle (GO:0005811);; Cellular Component: cytosol (GO:0005829);; Biological Process: ER to Golgi vesicle-mediated transp…	K08341|5e-80|act:ACLA_027140|autophagic death protein Aut7/IDI-7, putative	Autophagy-related protein 8 (Precursor) GN=atg8 OS=Neosartorya fischeri (strain ATCC 1020 / DSM 3700 / FGSC A1164 / NRRL PE=3 SV=1	component of autophagosomes and Cvt vesicles [Blumeria graminis f. sp. tritici 96224]
Bgt_unigene3567	EPQ64387.1	3.29e-22	8.34999e-21	1.25931	up	[O]	Posttranslational modification, protein turnover, chaperones	Cellular Component: cytoplasm (GO:0005737);; Biological Process: cellular response to DNA damage stimulus (GO:0006974);; Cellular Component: ribonucleoprotein complex (GO:0030529);; Cellular Component: intracellular organelle (GO:0043229);; Biological Process: primary metabolic process (GO:0044238);; Biological Process: cellular macromolecule metabolic process (GO:0044260);; Biological Process: p…	K12158|6e-42|mgr:MGG_09887|MG09887.4	Ubiquitin-like protein 1 GN=ubl1 OS=Schizosaccharomyces pombe (strain 972 / ATCC 24843) PE=3 SV=1	hypothetical protein BGT96224_21 [Blumeria graminis f. sp. tritici 96224]
Bgt_unigene3570	EPQ64390.1	1.22e-206	3.02286e-203	-2.23712	down	--	--	--	--	--	hypothetical protein BGT96224_5010 [Blumeria graminis f. sp. tritici 96224]
Bgt_unigene3577	EPQ64397.1	5.98e-18	1.05382e-16	1.25178	up	--	--	--	--	Tubulin-specific chaperone A GN=RBL2 OS=Saccharomyces cerevisiae (strain ATCC 204508 / S288c) PE=1 SV=1	hypothetical protein BGT96224_5270 [Blumeria graminis f. sp. tritici 96224]
Bgt_unigene3581	EPQ64401.1	1.29e-45	9.6103e-44	1.16505	up	[Q]	Secondary metabolites biosynthesis, transport and catabolism	Molecular Function: oxidoreductase activity (GO:0016491);; Molecular Function: metal ion binding (GO:0046872);;	--	Cytochrome P450 52A11 GN=CYP52A11 OS=Candida maltosa (Yeast) PE=2 SV=1	N-formyltyrosine oxidase [Blumeria graminis f. sp. tritici 96224]
Bgt_unigene3585	EPQ64405.1	3.1e-19	6.07296e-18	1.42192	up	--	--	--	--	Set1 complex component sdc1 GN=sdc1 OS=Schizosaccharomyces pombe (strain 972 / ATCC 24843) PE=3 SV=1	hypothetical protein BGT96224_1649 [Blumeria graminis f. sp. tritici 96224]
Bgt_unigene36	EPQ67921.1	2.45e-11	2.35922e-10	-1.13215	down	--	--	--	--	--	hypothetical protein BGT96224_148 [Blumeria graminis f. sp. tritici 96224]
Bgt_unigene360	EPQ67613.1	6.75e-50	5.93323e-48	-1.18647	down	[E]	Amino acid transport and metabolism	Biological Process: metabolic process (GO:0008152);; Molecular Function: hydrolase activity (GO:0016787);;	K14262|0.0|ssl:SS1G_02111|hypothetical protein	Probable di- and tripeptidase DUG2 GN=DUG2 OS=Saccharomyces cerevisiae (strain ATCC 204508 / S288c) PE=1 SV=1	di- and tri-peptidase [Blumeria graminis f. sp. tritici 96224]
Bgt_unigene3600	EPQ64343.1	4.13e-19	8.00808e-18	3.61892	up	--	--	--	--	--	hypothetical protein BGT96224_Ac30602 [Blumeria graminis f. sp. tritici 96224]
Bgt_unigene3606	EPQ64349.1	4.13e-14	5.29793e-13	-1.50857	down	--	--	--	--	--	hypothetical protein BGT96224_2144 [Blumeria graminis f. sp. tritici 96224]
Bgt_unigene361	EPQ67614.1	2.04e-09	1.5261e-08	-1.14893	down	--	--	Biological Process: cellular process (GO:0009987);;	--	Mediator of RNA polymerase II transcription subunit 13 GN=SSN2 OS=Phaeosphaeria nodorum (strain SN15 / ATCC MYA-4574 / FGSC 10173) PE=3 SV=2	Subunit of the RNA polymerase II mediator complex [Blumeria graminis f. sp. tritici 96224]
Bgt_unigene3610	EPQ64353.1	1.04e-17	1.78395e-16	-2.06128	down	[M]	Cell wall/membrane/envelope biogenesis	Molecular Function: transferase activity (GO:0016740);;	--	--	hypothetical protein BGT96224_1324 [Blumeria graminis f. sp. tritici 96224]
Bgt_unigene3625	EPQ64368.1	3.19e-17	5.29064e-16	-1.34806	down	--	--	--	--	--	hypothetical protein BGT96224_501 [Blumeria graminis f. sp. tritici 96224]
Bgt_unigene3629	EPQ64372.1	1.74e-11	1.69457e-10	-3.65358	down	--	--	--	--	--	hypothetical protein BGT96224_4366 [Blumeria graminis f. sp. tritici 96224]
Bgt_unigene3631	EPQ64374.1	4.93e-05	0.000193302	-1.04468	down	[LKJ]	--	Molecular Function: hydrolase activity (GO:0016787);; Molecular Function: organic cyclic compound binding (GO:0097159);; Molecular Function: heterocyclic compound binding (GO:1901363);;	--	ATP-dependent RNA helicase ROK1 GN=ROK1 OS=Gibberella zeae (strain PH-1 / ATCC MYA-4620 / FGSC 9075 / NRRL 31084) PE=3 SV=1	ATP-dependent RNA helicase of the DEAD box family [Blumeria graminis f. sp. tritici 96224]
Bgt_unigene367	EPQ67608.1	1.41e-05	6.07016e-05	NI	up	--	--	--	K08486|5e-79|fgr:FG00950.1|hypothetical protein	Protein SSO2 GN=SSO2 OS=Saccharomyces cerevisiae (strain ATCC 204508 / S288c) PE=1 SV=2	Plasma membrane t-SNARE protein [Blumeria graminis f. sp. tritici 96224]
Bgt_unigene3688	EPQ64307.1	9.22e-07	4.76424e-06	1.02091	up	--	--	--	--	Mediator of RNA polymerase II transcription subunit 21 GN=srb-7 OS=Neurospora crassa (strain ATCC 24698 / 74-OR23-1A / CBS 708.71 / DSM PE=3 SV=1	Subunit of the RNA polymerase II mediator complex [Blumeria graminis f. sp. tritici 96224]
Bgt_unigene3702	EPQ64283.1	1.83e-34	9.6986e-33	-1.04806	down	--	--	--	--	--	hypothetical protein BGT96224_2254 [Blumeria graminis f. sp. tritici 96224]
Bgt_unigene3709	EPQ64267.1	1.29e-37	7.61735e-36	1.00711	up	--	--	--	--	Inositol polyphosphate multikinase GN=YD9395.06C OS=Saccharomyces cerevisiae (strain ATCC 204508 / S288c) PE=1 SV=1	Inositol polyphosphate multikinase [Blumeria graminis f. sp. tritici 96224]
Bgt_unigene3719	EPQ64245.1	8.98e-43	6.19989e-41	1.06182	up	[H]	Coenzyme transport and metabolism	Molecular Function: adenosylhomocysteinase activity (GO:0004013);; Cellular Component: cytoplasm (GO:0005737);; Biological Process: one-carbon metabolic process (GO:0006730);;	K01251|0.0|ssl:SS1G_01191|adenosylhomocysteinase	Adenosylhomocysteinase GN=SAH1 OS=Candida albicans (strain SC5314 / ATCC MYA-2876) PE=1 SV=2	S-adenosyl-L-homocysteine hydrolase catabolizes S-adenosyl-L-homocysteine [Blumeria graminis f. sp. tritici 96224]
Bgt_unigene3726	EPQ64252.1	3.33e-17	5.50169e-16	1.4666	up	[S]	Function unknown	Biological Process: tRNA processing (GO:0008033);; Molecular Function: ligase activity (GO:0016874);;	K14679|1e-142|bfu:BC1G_03297|hypothetical protein	tRNA ligase 1 GN=trl1 OS=Schizosaccharomyces pombe (strain 972 / ATCC 24843) PE=3 SV=2	tRNA ligase [Blumeria graminis f. sp. tritici 96224]
Bgt_unigene373	EPQ67599.1	9.52e-16	1.38611e-14	-1.00511	down	[O]	Posttranslational modification, protein turnover, chaperones	Cellular Component: cytoplasmic part (GO:0044444);; Biological Process: single-organism cellular process (GO:0044763);;	K09486|0.0|ssl:SS1G_10087|hypothetical protein	Heat shock protein 70 homolog lhs1 (Precursor) GN=SPAC1F5.06 OS=Schizosaccharomyces pombe (strain 972 / ATCC 24843) PE=3 SV=1	Molecular chaperone of the endoplasmic reticulum lumen [Blumeria graminis f. sp. tritici 96224]
Bgt_unigene3731	EPQ64257.1	5.19e-32	2.4544e-30	-1.27222	down	--	--	--	--	--	hypothetical protein BGT96224_AcSP30775 [Blumeria graminis f. sp. tritici 96224]
Bgt_unigene3733	EPQ64259.1	8.89e-28	3.28588e-26	-1.20691	down	--	--	--	--	--	putative secreted effector protein [Blumeria graminis f. sp. tritici 96224]
Bgt_unigene3744	EPQ64217.1	4.09e-23	1.09871e-21	1.00652	up	[S]	Function unknown	--	--	Protein phosphatase 1 regulatory subunit SDS22 GN=sds22 OS=Schizosaccharomyces pombe (strain 972 / ATCC 24843) PE=1 SV=2	nuclear regulatory subunit of Glc7p type [Blumeria graminis f. sp. tritici 96224]
Bgt_unigene3752	EPQ64225.1	1.58e-39	9.86365e-38	-1.63764	down	--	--	--	--	Uncharacterized RING finger protein P4H10.07 GN=SPBP4H10.07 OS=Schizosaccharomyces pombe (strain 972 / ATCC 24843) PE=1 SV=1	hypothetical protein BGT96224_3640 [Blumeria graminis f. sp. tritici 96224]
Bgt_unigene3753	EPQ64226.1	4.13e-06	1.92439e-05	-2.02623	down	--	--	--	--	--	hypothetical protein BGT96224_78 [Blumeria graminis f. sp. tritici 96224]
Bgt_unigene3754	EPQ64227.1	2.96e-18	5.4071e-17	-1.43486	down	--	--	Biological Process: mycelium development (GO:0043581);;	--	Vacuolar protein sorting-associated protein 8 GN=vps8 OS=Schizosaccharomyces pombe (strain 972 / ATCC 24843) PE=3 SV=1	hypothetical protein BGT96224_1242, partial [Blumeria graminis f. sp. tritici 96224]
Bgt_unigene3765	EPQ64238.1	1.34e-07	7.7328e-07	NI	up	--	--	--	--	--	hypothetical protein BGT96224_2320 [Blumeria graminis f. sp. tritici 96224]
Bgt_unigene3781	EPQ64209.1	1.36e-243	4.50454e-240	-2.43701	down	--	--	Cellular Component: membrane (GO:0016020);;	K06018|0.0|bfu:BC1G_03379|hypothetical protein	Endopolyphosphatase GN=epp-1 OS=Neurospora crassa (strain ATCC 24698 / 74-OR23-1A / CBS 708.71 / DSM PE=3 SV=3	Vacuolar endopolyphosphatase [Blumeria graminis f. sp. tritici 96224]
Bgt_unigene3785	EPQ64178.1	0.000147812	0.00052699	-1.21688	down	--	--	--	--	--	hypothetical protein BGT96224_A20073 [Blumeria graminis f. sp. tritici 96224]
Bgt_unigene379	EPQ67597.1	3.12e-20	6.57318e-19	3.81323	up	--	--	--	--	--	hypothetical protein BGT96224_4869 [Blumeria graminis f. sp. tritici 96224]
Bgt_unigene3796	EPQ64189.1	3.27e-07	1.80171e-06	-2.65611	down	--	--	--	--	UPF0648 protein C3H5.09c GN=SPAC3H5.09c OS=Schizosaccharomyces pombe (strain 972 / ATCC 24843) PE=3 SV=2	hypothetical protein BGT96224_5095, partial [Blumeria graminis f. sp. tritici 96224]
Bgt_unigene3797	EPQ64190.1	1.24e-12	1.38609e-11	-1.05079	down	--	--	--	--	UPF0648 protein C3H5.09c GN=SPAC3H5.09c OS=Schizosaccharomyces pombe (strain 972 / ATCC 24843) PE=3 SV=2	hypothetical protein BGT96224_2832 [Blumeria graminis f. sp. tritici 96224]
Bgt_unigene3806	EPQ64169.1	0.00194716	0.00550633	1.02812	up	--	--	--	--	--	hypothetical protein BGT96224_Ac30727 [Blumeria graminis f. sp. tritici 96224]
Bgt_unigene3807	EPQ64170.1	2.96e-13	3.4522e-12	-1.98334	down	--	--	--	K14545|1e-102|ssl:SS1G_00995|hypothetical protein	Ribosomal RNA-processing protein 7 GN=rrp7 OS=Schizosaccharomyces pombe (strain 972 / ATCC 24843) PE=3 SV=2	hypothetical protein BGT96224_2580 [Blumeria graminis f. sp. tritici 96224]
Bgt_unigene3808	EPQ64171.1	1.58e-09	1.20136e-08	-1.05113	down	[L]	Replication, recombination and repair	Biological Process: meiotic joint molecule formation (GO:0000709);; Cellular Component: condensed nuclear chromosome (GO:0000794);; Molecular Function: double-stranded DNA binding (GO:0003690);; Molecular Function: single-stranded DNA binding (GO:0003697);; Molecular Function: ATP binding (GO:0005524);; Biological Process: DNA metabolic process (GO:0006259);; Biological Process: DNA repair (GO:00…	K10872|1e-151|ssl:SS1G_00994|hypothetical protein	Meiotic recombination protein DMC1 GN=DMC1 OS=Saccharomyces cerevisiae (strain ATCC 204508 / S288c) PE=1 SV=1	hypothetical protein BGT96224_1808 [Blumeria graminis f. sp. tritici 96224]
Bgt_unigene3819	EPQ64095.1	3.2e-50	2.86876e-48	1.5971	up	[Q]	Secondary metabolites biosynthesis, transport and catabolism	Molecular Function: binding (GO:0005488);; Molecular Function: oxidoreductase activity (GO:0016491);;	--	Cytochrome P450 52A12 GN=CYP52A12 OS=Debaryomyces hansenii (Yeast) PE=2 SV=2	hypothetical protein BGT96224_2276 [Blumeria graminis f. sp. tritici 96224]
Bgt_unigene383	EPQ67594.1	4.65e-10	3.81772e-09	-1.01866	down	--	--	Cellular Component: intracellular (GO:0005622);; Biological Process: signal transduction (GO:0007165);;	--	RHO GTPase-activating protein RGD1 GN=RGD1 OS=Saccharomyces cerevisiae (strain ATCC 204508 / S288c) PE=1 SV=1	GTPase-activating protein (RhoGAP) [Blumeria graminis f. sp. tritici 96224]
Bgt_unigene3835	EPQ64111.1	2.52e-40	1.61344e-38	1.23376	up	[R]	General function prediction only	--	--	Uncharacterized WD repeat-containing protein C2A9.03 GN=SPBC2A9.03 OS=Schizosaccharomyces pombe (strain 972 / ATCC 24843) PE=3 SV=2	hypothetical protein BGT96224_1989 [Blumeria graminis f. sp. tritici 96224]
Bgt_unigene3841	EPQ64117.1	8.57e-22	2.10947e-20	-1.22816	down	--	--	Molecular Function: nucleic acid binding (GO:0003676);; Molecular Function: ATP binding (GO:0005524);; Molecular Function: ATP-dependent helicase activity (GO:0008026);;	K12815|0.0|ssl:SS1G_02903|hypothetical protein	Pre-mRNA-splicing factor ATP-dependent RNA helicase prp16 GN=prp16 OS=Schizosaccharomyces pombe (strain 972 / ATCC 24843) PE=3 SV=2	RNA helicase [Blumeria graminis f. sp. tritici 96224]
Bgt_unigene3857	EPQ64133.1	4.15e-35	2.26852e-33	1.25121	up	[J]	Translation, ribosomal structure and biogenesis	Cellular Component: nucleus (GO:0005634);; Cellular Component: cytoplasm (GO:0005737);; Biological Process: L-methionine biosynthetic process from S-adenosylmethionine (GO:0019284);; Biological Process: L-methionine biosynthetic process from methylthioadenosine (GO:0019509);; Molecular Function: S-methyl-5-thioribose-1-phosphate isomerase activity (GO:0046523);;	K08963|1e-153|ssl:SS1G_04585|hypothetical protein	Methylthioribose-1-phosphate isomerase {ECO:0000255|HAMAP-Rule:MF_03119} GN=mri1 OS=Sclerotinia sclerotiorum (strain ATCC 18683 / 1980 / Ss-1) PE=3 SV=1	hypothetical protein BGT96224_2219B [Blumeria graminis f. sp. tritici 96224]
Bgt_unigene386	EPQ67585.1	1.03e-15	1.49952e-14	-1.29654	down	[R]	General function prediction only	--	--	SIR4-interacting protein SIF2 GN=SIF2 OS=Saccharomyces cerevisiae (strain ATCC 204508 / S288c) PE=1 SV=2	hypothetical protein BGT96224_3869 [Blumeria graminis f. sp. tritici 96224]
Bgt_unigene3873	EPQ64149.1	1.96e-13	2.35028e-12	-1.25144	down	--	--	--	--	--	hypothetical protein BGT96224_1957B [Blumeria graminis f. sp. tritici 96224]
Bgt_unigene3888	EPQ64164.1	6.5e-24	1.85524e-22	1.22655	up	--	--	--	--	--	hypothetical protein BGT96224_2049 [Blumeria graminis f. sp. tritici 96224]
Bgt_unigene3911	EPQ64082.1	0.00188313	0.00534199	-1.3332	down	--	--	--	--	--	hypothetical protein BGT96224_Ac30606 [Blumeria graminis f. sp. tritici 96224]
Bgt_unigene3928	EPQ64028.1	1.08e-47	8.8312e-46	-6.13994	down	--	--	--	--	Flavin carrier protein 2 (Precursor) GN=FLC2 OS=Saccharomyces cerevisiae (strain ATCC 204508 / S288c) PE=1 SV=2	FAD transporter [Blumeria graminis f. sp. tritici 96224]
Bgt_unigene3933	EPQ64033.1	7.49e-13	8.50094e-12	-1.03782	down	--	--	--	--	Shugoshin GN=sgo-1 OS=Neurospora crassa (strain ATCC 24698 / 74-OR23-1A / CBS 708.71 / DSM PE=3 SV=1	hypothetical protein BGT96224_3268 [Blumeria graminis f. sp. tritici 96224]
Bgt_unigene3937	EPQ64037.1	2.78e-12	2.97994e-11	-1.29558	down	[L]	Replication, recombination and repair	Molecular Function: nucleic acid binding (GO:0003676);; Molecular Function: ATP binding (GO:0005524);; Molecular Function: ATP-dependent helicase activity (GO:0008026);;	K13117|0.0|ssl:SS1G_01039|hypothetical protein	Pre-mRNA-splicing factor ATP-dependent RNA helicase prp22 GN=prp22 OS=Schizosaccharomyces pombe (strain 972 / ATCC 24843) PE=1 SV=1	DEAH-box RNA-dependent ATPase-ATP-dependent RNA helicase [Blumeria graminis f. sp. tritici 96224]
Bgt_unigene3964	EPQ64015.1	8.32e-29	3.29496e-27	1.56341	up	[C]	Energy production and conversion	Molecular Function: isocitrate lyase activity (GO:0004451);; Cellular Component: peroxisomal matrix (GO:0005782);; Biological Process: glyoxylate cycle (GO:0006097);; Biological Process: tricarboxylic acid cycle (GO:0006099);; Cellular Component: glyoxysome (GO:0009514);; Biological Process: carbon utilization (GO:0015976);; Biological Process: propionate catabolic process, 2-methylcitrate cycle …	K01637|3e-51|fgr:FG09896.1|ACEA_NEUCR Isocitrate lyase (Isocitrase) (Isocitratase) (ICL)	Isocitrate lyase GN=ICL1 OS=Gibberella zeae (strain PH-1 / ATCC MYA-4620 / FGSC 9075 / NRRL 31084) PE=3 SV=1	Isocitrate lyase [Blumeria graminis f. sp. tritici 96224]
Bgt_unigene3991	EPQ63972.1	7.97e-28	2.95478e-26	1.40691	up	[P]	Inorganic ion transport and metabolism	Molecular Function: superoxide dismutase activity (GO:0004784);; Cellular Component: mitochondrion (GO:0005739);; Biological Process: superoxide metabolic process (GO:0006801);; Biological Process: metabolic process (GO:0008152);; Molecular Function: oxidoreductase activity (GO:0016491);; Molecular Function: IgE binding (GO:0019863);; Molecular Function: manganese ion binding (GO:0030145);; Molec…	K04564|2e-86|ncr:NCU01213|superoxide dismutase, mitochondrial precursor	Superoxide dismutase [Mn], mitochondrial (Precursor) GN=sod-2 OS=Neurospora crassa (strain ATCC 24698 / 74-OR23-1A / CBS 708.71 / DSM PE=3 SV=1	Mitochondrial superoxide dismutase [Blumeria graminis f. sp. tritici 96224]
Bgt_unigene4026	EPQ63951.1	2.04e-25	6.59338e-24	1.55223	up	--	--	--	--	Vacuolar protein sorting-associated protein 62 GN=VPS62 OS=Saccharomyces cerevisiae (strain ATCC 204508 / S288c) PE=1 SV=1	hypothetical protein BGT96224_2691B [Blumeria graminis f. sp. tritici 96224]
Bgt_unigene4042	EPQ63943.1	2.85e-29	1.15705e-27	1.04723	up	--	--	--	--	--	hypothetical protein BGT96224_593 [Blumeria graminis f. sp. tritici 96224]
Bgt_unigene4043	EPQ63944.1	1.17e-115	4.66266e-113	-1.9468	down	--	--	Molecular Function: ATP binding (GO:0005524);;	K06916|0.0|ssl:SS1G_08620|hypothetical protein	Protein AFG1 GN=AFG1 OS=Saccharomyces cerevisiae (strain ATCC 204508 / S288c) PE=1 SV=1	hypothetical protein BGT96224_425, partial [Blumeria graminis f. sp. tritici 96224]
Bgt_unigene4046	EPQ63947.1	1.37e-35	7.55173e-34	2.09151	up	--	--	Molecular Function: monooxygenase activity (GO:0004497);; Biological Process: single-organism metabolic process (GO:0044710);; Molecular Function: metal ion binding (GO:0046872);;	--	Tyrosinase GN=TYR OS=Podospora anserina (Pleurage anserina) PE=2 SV=1	hypothetical protein BGT96224_ASP20119 [Blumeria graminis f. sp. tritici 96224]
Bgt_unigene406	EPQ67569.1	5.34e-43	3.70873e-41	-1.74441	down	--	--	--	--	--	hypothetical protein BGT96224_1370 [Blumeria graminis f. sp. tritici 96224]
Bgt_unigene4084	EPQ63899.1	0.00039496	0.00129739	1.72249	up	--	--	--	--	--	hypothetical protein BGT96224_5199B [Blumeria graminis f. sp. tritici 96224]
Bgt_unigene4093	EPQ63873.1	5.2e-14	6.58843e-13	-1.40007	down	--	--	--	--	Uncharacterized serine-rich protein C215.13 (Precursor) GN=SPBC215.13 OS=Schizosaccharomyces pombe (strain 972 / ATCC 24843) PE=1 SV=1	hypothetical protein BGT96224_4995 [Blumeria graminis f. sp. tritici 96224]
Bgt_unigene4097	EPQ63877.1	2.96e-24	8.66321e-23	-3.2419	down	--	--	Biological Process: transcription, DNA-templated (GO:0006351);; Biological Process: single-organism process (GO:0044699);; Biological Process: regulation of cellular process (GO:0050794);; Biological Process: multi-organism process (GO:0051704);;	--	Global transcription regulator sge1 {ECO:0000305} OS=Verticillium dahliae (strain VdLs.17 / ATCC MYA-4575 / FGSC 10137) PE=3 SV=1	hypothetical protein BGT96224_3882 [Blumeria graminis f. sp. tritici 96224]
Bgt_unigene4101	EPQ63881.1	0.00026939	0.000916332	-1.78574	down	[K]	Transcription	--	--	Homeobox transcription factor phx1 GN=phx1 OS=Schizosaccharomyces pombe (strain 972 / ATCC 24843) PE=3 SV=1	hypothetical protein BGT96224_554 [Blumeria graminis f. sp. tritici 96224]
Bgt_unigene4108	EPQ63888.1	9.88e-05	0.000364003	-1.68227	down	[O]	Posttranslational modification, protein turnover, chaperones	Cellular Component: EKC/KEOPS complex (GO:0000408);; Biological Process: telomere maintenance (GO:0000723);; Cellular Component: chromosome, telomeric region (GO:0000781);; Cellular Component: nuclear chromatin (GO:0000790);; Cellular Component: cytoplasm (GO:0005737);; Biological Process: tRNA processing (GO:0008033);; Molecular Function: chromatin DNA binding (GO:0031490);; Biological Process: …	K01409|0.0|bfu:BC1G_06078|hypothetical protein	tRNA N6-adenosine threonylcarbamoyltransferase {ECO:0000255|HAMAP-Rule:MF_03180} GN=kae1 OS=Neosartorya fumigata (strain ATCC MYA-4609 / Af293 / CBS 101355 / FGSC PE=3 SV=1	glycoprotease [Blumeria graminis f. sp. tritici 96224]
Bgt_unigene4111	EPQ63891.1	0.0012456	0.00368489	-2.27166	down	[J]	Translation, ribosomal structure and biogenesis	Cellular Component: mitochondrion (GO:0005739);; Cellular Component: ribosome (GO:0005840);; Biological Process: aerobic respiration (GO:0009060);;	--	37S ribosomal protein S9, mitochondrial (Precursor) GN=mrp-9 OS=Neurospora crassa (strain ATCC 24698 / 74-OR23-1A / CBS 708.71 / DSM PE=3 SV=2	hypothetical protein BGT96224_A20052 [Blumeria graminis f. sp. tritici 96224]
Bgt_unigene4112	EPQ63778.1	1.91e-17	3.21688e-16	1.19034	up	--	--	--	--	--	hypothetical protein BGT96224_Ac30125 [Blumeria graminis f. sp. tritici 96224]
Bgt_unigene4127	EPQ63793.1	4.15e-41	2.71565e-39	-1.19455	down	[E]	Amino acid transport and metabolism	--	--	Pyrroline-5-carboxylate reductase GN=P5CR OS=Zalerion arboricola PE=2 SV=1	Delta 1-pyrroline-5-carboxylate reductase [Blumeria graminis f. sp. tritici 96224]
Bgt_unigene4142	EPQ63808.1	7.68e-06	3.43439e-05	-2.29918	down	--	--	--	--	--	putative secreted effector protein [Blumeria graminis f. sp. tritici 96224]
Bgt_unigene4166	EPQ63832.1	2.88e-41	1.89798e-39	1.05403	up	--	--	--	--	--	hypothetical protein BGT96224_3426 [Blumeria graminis f. sp. tritici 96224]
Bgt_unigene4209	EPQ63768.1	6.25e-16	9.30609e-15	-1.73716	down	--	--	Molecular Function: nucleotide binding (GO:0000166);; Molecular Function: protein serine/threonine kinase activity (GO:0004674);; Molecular Function: ATP binding (GO:0005524);; Biological Process: protein phosphorylation (GO:0006468);; Biological Process: signal transduction (GO:0007165);; Biological Process: phosphorylation (GO:0016310);; Biological Process: intracellular signal transduction (GO…	K02677|5e-99|bfu:BC1G_07478|similar to protein kinase C	Protein kinase C-like GN=pkc1 OS=Hypocrea jecorina (Trichoderma reesei) PE=3 SV=1	serine-threonine kinase [Blumeria graminis f. sp. tritici 96224]
Bgt_unigene4217	EPQ63776.1	8.39e-26	2.78152e-24	NI	up	[R]	General function prediction only	Biological Process: sporocarp development involved in sexual reproduction (GO:0000909);; Molecular Function: sequence-specific DNA binding transcription factor activity (GO:0003700);; Cellular Component: nucleus (GO:0005634);; Cellular Component: cytosol (GO:0005829);; Biological Process: chromatin remodeling (GO:0006338);; Biological Process: regulation of transcription, DNA-templated (GO:000635…	K09467|1e-122|ssl:SS1G_09934|DNA-binding protein creA	DNA-binding protein creA GN=creA OS=Botryotinia fuckeliana (Noble rot fungus) PE=3 SV=1	Transcription factor [Blumeria graminis f. sp. tritici 96224]
Bgt_unigene4224	EPQ63744.1	5.46e-22	1.36599e-20	-1.41278	down	[E]	Amino acid transport and metabolism	--	--	Uncharacterized protein YGL159W GN=YGL159W OS=Saccharomyces cerevisiae (strain ATCC 204508 / S288c) PE=1 SV=1	hypothetical protein BGT96224_2422, partial [Blumeria graminis f. sp. tritici 96224]
Bgt_unigene4227	EPQ63747.1	1.33e-110	4.55888e-108	3.9413	up	--	--	--	--	--	hypothetical protein BGT96224_3878 [Blumeria graminis f. sp. tritici 96224]
Bgt_unigene423	EPQ67550.1	3.67e-07	2.00344e-06	1.8765	up	--	--	Molecular Function: binding (GO:0005488);; Biological Process: transcription, DNA-templated (GO:0006351);; Biological Process: regulation of biological process (GO:0050789);;	--	Uncharacterized transcriptional regulatory protein C530.08 GN=SPBC530.08 OS=Schizosaccharomyces pombe (strain 972 / ATCC 24843) PE=3 SV=1	hypothetical protein BGT96224_2003 [Blumeria graminis f. sp. tritici 96224]
Bgt_unigene4254	EPQ63709.1	2.63e-19	5.18336e-18	-1.71021	down	--	--	--	--	Protein STB3 homolog GN=stb3 OS=Schizosaccharomyces pombe (strain 972 / ATCC 24843) PE=1 SV=2	hypothetical protein BGT96224_4222 [Blumeria graminis f. sp. tritici 96224]
Bgt_unigene4259	EPQ63714.1	9.76e-12	9.7818e-11	-1.80264	down	--	--	Molecular Function: DNA binding (GO:0003677);; Molecular Function: RNA binding (GO:0003723);; Cellular Component: spliceosomal complex (GO:0005681);; Cellular Component: cytoplasm (GO:0005737);; Biological Process: mRNA processing (GO:0006397);; Biological Process: RNA splicing (GO:0008380);;	K13100|0.0|afm:AFUA_1G03010|cell cycle control protein (Cwf22)	Pre-mRNA-splicing factor cwc22 GN=cwc22 OS=Neosartorya fumigata (strain ATCC MYA-4609 / Af293 / CBS 101355 / FGSC PE=3 SV=1	hypothetical protein BGT96224_5325 [Blumeria graminis f. sp. tritici 96224]
Bgt_unigene4291	EPQ63688.1	2.76e-15	3.88801e-14	NI	up	--	--	Biological Process: metabolic process (GO:0008152);;	K14674|0.0|ssl:SS1G_04723|hypothetical protein	Lipase 4 GN=TGL4 OS=Saccharomyces cerevisiae (strain ATCC 204508 / S288c) PE=1 SV=1	hypothetical protein BGT96224_A21327 [Blumeria graminis f. sp. tritici 96224]
Bgt_unigene4296	EPQ63693.1	1.64e-51	1.56859e-49	1.14985	up	--	--	--	--	--	hypothetical protein BGT96224_5255 [Blumeria graminis f. sp. tritici 96224]
Bgt_unigene4307	EPQ63682.1	1.19e-06	6.01844e-06	-1.00709	down	--	--	--	K00791|1e-125|bfu:BC1G_06531|hypothetical protein	tRNA dimethylallyltransferase, mitochondrial GN=MOD5 OS=Saccharomyces cerevisiae (strain ATCC 204508 / S288c) PE=1 SV=2	Delta 2-isopentenyl pyrophosphate:tRNA isopentenyl transferase [Blumeria graminis f. sp. tritici 96224]
Bgt_unigene4338	EPQ63595.1	3.21e-11	3.04064e-10	1.79362	up	--	--	Biological Process: metabolic process (GO:0008152);; Molecular Function: hydrolase activity (GO:0016787);;	--	A-agglutinin anchorage subunit (Precursor) GN=AGA1 OS=Saccharomyces cerevisiae (strain ATCC 204508 / S288c) PE=1 SV=1	hypothetical protein BGT96224_4882 [Blumeria graminis f. sp. tritici 96224]
Bgt_unigene434	EPQ67535.1	1.63e-13	1.97516e-12	-1.014	down	--	--	Biological Process: establishment or maintenance of cell polarity (GO:0007163);; Biological Process: small GTPase mediated signal transduction (GO:0007264);; Biological Process: response to abiotic stimulus (GO:0009628);; Cellular Component: site of polarized growth (GO:0030427);; Cellular Component: intracellular part (GO:0044424);; Biological Process: regulation of cellular process (GO:0050794)…	K08052|0.0|ssl:SS1G_13541|hypothetical protein	Inhibitory regulator protein IRA1 GN=YBR1016 OS=Saccharomyces cerevisiae (strain ATCC 204508 / S288c) PE=1 SV=2	GTPase-activating protein [Blumeria graminis f. sp. tritici 96224]
Bgt_unigene4340	EPQ63597.1	3.68e-28	1.39041e-26	2.08723	up	--	--	--	--	--	hypothetical protein BGT96224_2816 [Blumeria graminis f. sp. tritici 96224]
Bgt_unigene4352	EPQ63609.1	2.27e-14	2.9835e-13	-1.73563	down	--	--	--	--	--	hypothetical protein BGT96224_3806 [Blumeria graminis f. sp. tritici 96224]
Bgt_unigene4384	EPQ63641.1	2.53e-17	4.21262e-16	1.08027	up	--	--	--	--	Mitochondrial FAD-linked sulfhydryl oxidase ERV1 GN=ERV1 OS=Saccharomyces cerevisiae (strain ATCC 204508 / S288c) PE=1 SV=2	Flavin-linked sulfhydryl oxidase [Blumeria graminis f. sp. tritici 96224]
Bgt_unigene4385	EPQ63642.1	4.72e-25	1.43513e-23	1.03438	up	--	--	--	K01719|9e-20|pan:PODANSg9251|hypothetical protein	--	hypothetical protein BGT96224_4392 [Blumeria graminis f. sp. tritici 96224]
Bgt_unigene4397	EPQ63572.1	1.45e-06	7.27372e-06	2.73852	up	--	--	--	--	--	hypothetical protein BGT96224_2828 [Blumeria graminis f. sp. tritici 96224]
Bgt_unigene4398	EPQ63573.1	1.35e-29	5.53877e-28	1.01945	up	--	--	Molecular Function: 1-acylglycerol-3-phosphate O-acyltransferase activity (GO:0003841);; Cellular Component: membrane (GO:0016020);; Molecular Function: transferase activity, transferring acyl groups (GO:0016746);; Biological Process: primary metabolic process (GO:0044238);; Cellular Component: cytoplasmic part (GO:0044444);; Biological Process: single-organism metabolic process (GO:0044710);; Bi…	K14458|1e-175|ang:ANI_1_6114|An13g00040	Diacylglycerol O-acyltransferase 2A GN=DGAT2A OS=Umbelopsis ramanniana (Oleaginous fungus) PE=1 SV=1	Diacylglycerol acyltransferase [Blumeria graminis f. sp. tritici 96224]
Bgt_unigene4400	EPQ63575.1	2.49e-05	0.000102477	-1.45746	down	[R]	General function prediction only	Biological Process: chlamydospore formation (GO:0001410);; Biological Process: positive regulation of T cell tolerance induction (GO:0002666);; Molecular Function: DNA binding (GO:0003677);; Cellular Component: nucleus (GO:0005634);; Biological Process: signal transduction (GO:0007165);; Biological Process: pathogenesis (GO:0009405);; Biological Process: cellular response to iron ion starvation (…	--	Transcriptional regulator CRZ1 GN=N2760 OS=Saccharomyces cerevisiae (strain ATCC 204508 / S288c) PE=1 SV=1	Transcription factor [Blumeria graminis f. sp. tritici 96224]
Bgt_unigene4432	EPQ63534.1	2.9e-32	1.38656e-30	-1.23569	down	--	--	--	--	Sterol regulatory element-binding protein cleavage-activating protein OS=Schizosaccharomyces pombe (strain 972 / ATCC 24843) PE=1 SV=1	hypothetical protein BGT96224_2313 [Blumeria graminis f. sp. tritici 96224]
Bgt_unigene4433	EPQ63535.1	1.03e-13	1.26622e-12	-1.48877	down	--	--	--	--	--	hypothetical protein BGT96224_Ac30654 [Blumeria graminis f. sp. tritici 96224]
Bgt_unigene4434	EPQ63536.1	6.05e-40	3.83122e-38	-1.16461	down	--	--	--	--	Protein rds1 GN=rds1 OS=Schizosaccharomyces pombe (strain 972 / ATCC 24843) PE=2 SV=2	hypothetical protein BGT96224_1598 [Blumeria graminis f. sp. tritici 96224]
Bgt_unigene445	EPQ67523.1	1.56e-19	3.1608e-18	-2.69876	down	--	--	--	--	Uncharacterized serine-rich protein C215.13 (Precursor) GN=SPBC215.13 OS=Schizosaccharomyces pombe (strain 972 / ATCC 24843) PE=1 SV=1	hypothetical protein BGT96224_5304 [Blumeria graminis f. sp. tritici 96224]
Bgt_unigene4453	EPQ63555.1	4.44e-18	7.9842e-17	1.24308	up	[F]	Nucleotide transport and metabolism	Molecular Function: nucleoside diphosphate kinase activity (GO:0004550);; Molecular Function: ATP binding (GO:0005524);; Cellular Component: extracellular region (GO:0005576);; Cellular Component: mitochondrial intermembrane space (GO:0005758);; Cellular Component: cytosol (GO:0005829);; Biological Process: nucleoside diphosphate phosphorylation (GO:0006165);; Biological Process: GTP biosynthetic…	K00940|1e-90|pno:SNOG_11193|hypothetical protein	Nucleoside diphosphate kinase GN=ndk1 OS=Neosartorya fumigata (strain ATCC MYA-4609 / Af293 / CBS 101355 / FGSC PE=3 SV=1	hypothetical protein BGT96224_A20271 [Blumeria graminis f. sp. tritici 96224]
Bgt_unigene4459	EPQ63518.1	0.0035666	0.00947407	-1.19698	down	--	--	--	--	--	hypothetical protein BGT96224_Ac30355 [Blumeria graminis f. sp. tritici 96224]
Bgt_unigene4476	EPQ63503.1	2.39e-27	8.65287e-26	1.48439	up	[O]	Posttranslational modification, protein turnover, chaperones	Cellular Component: extracellular region (GO:0005576);; Cellular Component: intracellular (GO:0005622);; Molecular Function: thioredoxin peroxidase activity (GO:0008379);; Molecular Function: IgE binding (GO:0019863);; Biological Process: cellular response to oxidative stress (GO:0034599);; Biological Process: cellular response to osmotic stress (GO:0071470);;	--	Putative peroxiredoxin pmp20 GN=pmp20 OS=Schizosaccharomyces pombe (strain 972 / ATCC 24843) PE=2 SV=2	Thiol-specific peroxiredoxin [Blumeria graminis f. sp. tritici 96224]
Bgt_unigene4488	EPQ63485.1	8.83e-12	8.89315e-11	-1.49789	down	[F]	Nucleotide transport and metabolism	Molecular Function: amidophosphoribosyltransferase activity (GO:0004044);; Cellular Component: cytoplasm (GO:0005737);; Biological Process: 'de novo' IMP biosynthetic process (GO:0006189);; Biological Process: purine nucleobase biosynthetic process (GO:0009113);; Biological Process: nucleoside metabolic process (GO:0009116);; Molecular Function: transferase activity (GO:0016740);; Molecular Funct…	K00764|0.0|ssl:SS1G_05300|hypothetical protein	Amidophosphoribosyltransferase GN=ADE4 OS=Saccharomyces cerevisiae (strain ATCC 204508 / S288c) PE=1 SV=2	Phosphoribosylpyrophosphate amidotransferase [Blumeria graminis f. sp. tritici 96224]
Bgt_unigene4493	EPQ63490.1	4.33e-09	3.08852e-08	-1.58644	down	[L]	Replication, recombination and repair	--	--	Ribonuclease H GN=rnh1 OS=Schizosaccharomyces pombe (strain 972 / ATCC 24843) PE=1 SV=1	ribonuclease [Blumeria graminis f. sp. tritici 96224]
Bgt_unigene450	EPQ67528.1	1.13e-15	1.6341e-14	1.02017	up	--	--	--	--	--	hypothetical protein BGT96224_3636 [Blumeria graminis f. sp. tritici 96224]
Bgt_unigene4501	EPQ63448.1	2.91e-06	1.38607e-05	-1.65005	down	--	--	--	--	--	hypothetical protein BGT96224_5490 [Blumeria graminis f. sp. tritici 96224]
Bgt_unigene4508	EPQ63455.1	2.25e-41	1.48831e-39	1.02044	up	[O]	Posttranslational modification, protein turnover, chaperones	Molecular Function: binding (GO:0005488);;	--	DnaJ-like protein 1 GN=YIB4W OS=Saccharomyces cerevisiae (strain ATCC 204508 / S288c) PE=1 SV=1	Cytosolic J-domain-containing protein [Blumeria graminis f. sp. tritici 96224]
Bgt_unigene4517	EPQ63464.1	6.14e-28	2.29567e-26	NI	up	--	--	Molecular Function: transferase activity (GO:0016740);;	--	--	hypothetical protein BGT96224_801 [Blumeria graminis f. sp. tritici 96224]
Bgt_unigene4523	EPQ63470.1	6.01e-53	5.97053e-51	-1.21116	down	--	--	--	--	--	hypothetical protein BGT96224_959B [Blumeria graminis f. sp. tritici 96224]
Bgt_unigene4536	EPQ63483.1	1.38e-22	3.56033e-21	-1.28981	down	--	--	Biological Process: intracellular signal transduction (GO:0035556);;	--	Cell division control protein 25 GN=L2142.6 OS=Saccharomyces cerevisiae (strain ATCC 204508 / S288c) PE=1 SV=1	Membrane bound guanine nucleotide exchange factor [Blumeria graminis f. sp. tritici 96224]
Bgt_unigene4537	EPQ63436.1	6.89e-20	1.42755e-18	-1.60562	down	[O]	Posttranslational modification, protein turnover, chaperones	Molecular Function: transferase activity (GO:0016740);;	K00587|2e-76|cim:CIMG_00855|hypothetical protein	Protein-S-isoprenylcysteine O-methyltransferase GN=STE14 OS=Saccharomyces cerevisiae (strain ATCC 204508 / S288c) PE=1 SV=1	hypothetical protein BGT96224_A20992 [Blumeria graminis f. sp. tritici 96224]
Bgt_unigene4538	EPQ63437.1	2.02e-18	3.73872e-17	-2.83971	down	[I]	Lipid transport and metabolism	Cellular Component: endoplasmic reticulum membrane (GO:0005789);; Molecular Function: O-acyltransferase activity (GO:0008374);; Cellular Component: integral component of membrane (GO:0016021);;	K11155|0.0|bfu:BC1G_10420|hypothetical protein	Sterol O-acyltransferase 2 GN=ARE2 OS=Saccharomyces uvarum (strain ATCC 76518 / CBS 7001 / CLIB 283 / NBRC PE=3 SV=1	acyltransferase [Blumeria graminis f. sp. tritici 96224]
Bgt_unigene4540	EPQ63439.1	1.9e-37	1.11361e-35	1.54258	up	--	--	--	--	--	hypothetical protein BGT96224_1906 [Blumeria graminis f. sp. tritici 96224]
Bgt_unigene4545	EPQ63444.1	1.19e-26	4.06013e-25	-1.29475	down	[GEPR]	--	Biological Process: transport (GO:0006810);; Biological Process: single-organism process (GO:0044699);;	--	Uncharacterized MFS-type transporter C1399.02 GN=SPAC1399.02 OS=Schizosaccharomyces pombe (strain 972 / ATCC 24843) PE=3 SV=1	transporter of the Major Facilitator Superfamily [Blumeria graminis f. sp. tritici 96224]
Bgt_unigene455	EPQ67519.1	1.2e-15	1.72181e-14	1.08037	up	--	--	Biological Process: cellular protein metabolic process (GO:0044267);;	K03872|6e-39|ssl:SS1G_02390|hypothetical protein	Elongin-C OS=Schizosaccharomyces pombe (strain 972 / ATCC 24843) PE=3 SV=1	Elongin C [Blumeria graminis f. sp. tritici 96224]
Bgt_unigene4586	EPQ63414.1	0.000109978	0.000401758	-1.10156	down	--	--	Molecular Function: hydrolase activity (GO:0016787);; Molecular Function: organic cyclic compound binding (GO:0097159);; Molecular Function: heterocyclic compound binding (GO:1901363);;	K12813|2e-33|ssl:SS1G_11243|hypothetical protein	--	ATPase [Blumeria graminis f. sp. tritici 96224]
Bgt_unigene4588	EPQ63416.1	1.96e-27	7.09759e-26	1.04479	up	[U]	Intracellular trafficking, secretion, and vesicular transport	--	--	Uncharacterized membrane protein C30D10.09c GN=SPBC30D10.09c OS=Schizosaccharomyces pombe (strain 972 / ATCC 24843) PE=3 SV=1	Membrane protein [Blumeria graminis f. sp. tritici 96224]
Bgt_unigene4600	EPQ63384.1	1.13e-23	3.14574e-22	-3.07836	down	--	--	--	--	Frequency clock protein GN=FRQ OS=Creopus spinulosus (Chromocrea spinulosa) PE=3 SV=1	hypothetical protein BGT96224_1478B [Blumeria graminis f. sp. tritici 96224]
Bgt_unigene4622	EPQ63377.1	1.59e-95	4.64325e-93	-1.7514	down	[C]	Energy production and conversion	Molecular Function: 1-pyrroline-5-carboxylate dehydrogenase activity (GO:0003842);; Cellular Component: mitochondrion (GO:0005739);; Biological Process: glutamate metabolic process (GO:0006536);; Biological Process: proline metabolic process (GO:0006560);; Biological Process: proline biosynthetic process (GO:0006561);; Biological Process: cellular amino acid biosynthetic process (GO:0008652);; Bi…	K00294|0.0|ssl:SS1G_01099|hypothetical protein	Delta-1-pyrroline-5-carboxylate dehydrogenase, mitochondrial (Precursor) GN=prnC OS=Emericella nidulans (strain FGSC A4 / ATCC 38163 / CBS 112.46 / NRRL PE=3 SV=2	Delta-1-pyrroline-5-carboxylate dehydrogenase [Blumeria graminis f. sp. tritici 96224]
Bgt_unigene4623	EPQ63378.1	3.41e-13	3.96989e-12	-1.84572	down	--	--	--	--	A-agglutinin anchorage subunit (Precursor) GN=AGA1 OS=Saccharomyces cerevisiae (strain ATCC 204508 / S288c) PE=1 SV=1	hypothetical protein BGT96224_2507 [Blumeria graminis f. sp. tritici 96224]
Bgt_unigene4637	EPQ63355.1	5.49e-46	4.1982e-44	1.69717	up	[IQR]	--	Biological Process: fatty acid catabolic process (GO:0009062);; Molecular Function: oxidoreductase activity (GO:0016491);; Molecular Function: oxidoreductase activity, acting on the CH-OH group of donors, NAD or NADP as acceptor (GO:0016616);; Biological Process: heterocycle biosynthetic process (GO:0018130);; Biological Process: hexose catabolic process (GO:0019320);; Biological Process: pentose…	--	Uncharacterized oxidoreductase C4H3.08 GN=SPAC4H3.08 OS=Schizosaccharomyces pombe (strain 972 / ATCC 24843) PE=3 SV=1	Multifunctional enzyme of the peroxisomal fatty acid beta-oxidation pathway [Blumeria graminis f. sp. tritici 96224]
Bgt_unigene4684	EPQ63302.1	9.43e-36	5.26788e-34	1.02085	up	--	--	Cellular Component: integral component of membrane (GO:0016021);; Biological Process: transmembrane transport (GO:0055085);;	K03454|1e-162|ssl:SS1G_12016|hypothetical protein	Uncharacterized mitochondrial carrier C4G9.20c GN=SPAC4G9.20c OS=Schizosaccharomyces pombe (strain 972 / ATCC 24843) PE=3 SV=2	Mitochondrial protein inner membrane transporter [Blumeria graminis f. sp. tritici 96224]
Bgt_unigene4688	EPQ63137.1	7.47e-68	1.28004e-65	1.19211	up	[E]	Amino acid transport and metabolism	Biological Process: tryptophan biosynthetic process (GO:0000162);; Molecular Function: tryptophan synthase activity (GO:0004834);; Molecular Function: transporter activity (GO:0005215);; Biological Process: sodium ion transport (GO:0006814);; Cellular Component: membrane (GO:0016020);; Biological Process: transmembrane transport (GO:0055085);;	K01694|0.0|ssl:SS1G_08114|similar to mutant tryptophan synthase	Tryptophan synthase GN=trp-3 OS=Neurospora crassa (strain ATCC 24698 / 74-OR23-1A / CBS 708.71 / DSM PE=1 SV=1	hypothetical protein BGT96224_A20659 [Blumeria graminis f. sp. tritici 96224]
Bgt_unigene4697	EPQ63146.1	1.2e-59	1.53033e-57	2.16905	up	[G]	Carbohydrate transport and metabolism	Molecular Function: hydrolase activity, hydrolyzing O-glycosyl compounds (GO:0004553);; Biological Process: metabolic process (GO:0008152);;	K12373|0.0|bfu:BC1G_07215|hypothetical protein	Beta-hexosaminidase (Precursor) GN=HEX1 OS=Candida albicans (Yeast) PE=1 SV=1	Glycosyl hydrolase [Blumeria graminis f. sp. tritici 96224]
Bgt_unigene4704	EPQ63153.1	1.75e-47	1.41152e-45	1.61602	up	[G]	Carbohydrate transport and metabolism	Molecular Function: transporter activity (GO:0005215);; Biological Process: transport (GO:0006810);; Cellular Component: integral component of membrane (GO:0016021);;	K03441|1e-149|afv:AFLA_128110|aquaglyceroporin, putative	Uncharacterized membrane protein YFL054C GN=YFL054C OS=Saccharomyces cerevisiae (strain ATCC 204508 / S288c) PE=1 SV=1	channel-like protein [Blumeria graminis f. sp. tritici 96224]
Bgt_unigene4740	EPQ63189.1	2.17e-25	6.94155e-24	2.6711	up	[RTKL]	--	Molecular Function: protein serine/threonine kinase activity (GO:0004674);; Molecular Function: ATP binding (GO:0005524);; Biological Process: protein phosphorylation (GO:0006468);; Biological Process: cellular process (GO:0009987);; Molecular Function: transferase activity (GO:0016740);; Cellular Component: intracellular non-membrane-bounded organelle (GO:0043232);;	--	Serine/threonine-protein kinase ksp1 GN=ksp1 OS=Schizosaccharomyces pombe (strain 972 / ATCC 24843) PE=1 SV=1	serine-threonine protein kinase [Blumeria graminis f. sp. tritici 96224]
Bgt_unigene4748	EPQ63197.1	7.42e-285	3.68554e-281	2.61617	up	--	--	--	--	--	hypothetical protein BGT96224_1214 [Blumeria graminis f. sp. tritici 96224]
Bgt_unigene4750	EPQ63199.1	4.21e-09	3.00412e-08	-2.34324	down	--	--	Biological Process: transcription, DNA-templated (GO:0006351);; Biological Process: single-organism process (GO:0044699);; Biological Process: regulation of cellular process (GO:0050794);;	--	Pre-rRNA-processing protein FHL1 GN=FHL1 OS=Saccharomyces cerevisiae (strain ATCC 204508 / S288c) PE=1 SV=1	Transcriptional activator [Blumeria graminis f. sp. tritici 96224]
Bgt_unigene4769	EPQ63218.1	2.13e-33	1.084e-31	1.65649	up	[QR]	--	Molecular Function: transferase activity (GO:0016740);;	--	--	Thiopurine S-methyltransferase TPMT [Blumeria graminis f. sp. tritici 96224]
Bgt_unigene4810	EPQ63259.1	4.7e-13	5.43164e-12	-2.34572	down	[K]	Transcription	Molecular Function: phosphoprotein phosphatase activity (GO:0004721);; Cellular Component: nucleus (GO:0005634);; Biological Process: mRNA processing (GO:0006397);;	--	RNA polymerase II subunit A C-terminal domain phosphatase SSU72 GN=SSU72 OS=Gibberella zeae (strain PH-1 / ATCC MYA-4620 / FGSC 9075 / NRRL 31084) PE=3 SV=1	Transcription-RNA-processing factor [Blumeria graminis f. sp. tritici 96224]
Bgt_unigene4822	EPQ63271.1	4.35e-22	1.09991e-20	1.81335	up	[O]	Posttranslational modification, protein turnover, chaperones	Molecular Function: catalytic activity (GO:0003824);; Cellular Component: extracellular region (GO:0005576);; Cellular Component: cytosol (GO:0005829);; Biological Process: cellular response to drug (GO:0035690);; Biological Process: cellular protein metabolic process (GO:0044267);;	K05864|7e-60|ssl:SS1G_04988|peptidyl-prolyl cis-trans isomerase	41 kDa peptidyl-prolyl cis-trans isomerase GN=cyp41 OS=Neurospora crassa (strain ATCC 24698 / 74-OR23-1A / CBS 708.71 / DSM PE=1 SV=1	Peptidyl-prolyl cis-trans isomerase (cyclophilin) [Blumeria graminis f. sp. tritici 96224]
Bgt_unigene4830	EPQ63279.1	1.51e-28	5.88577e-27	1.69347	up	--	--	Cellular Component: intracellular (GO:0005622);; Molecular Function: peptidase activity (GO:0008233);; Biological Process: protein metabolic process (GO:0019538);;	--	Aspartic-type endopeptidase ctsD (Precursor) GN=ctsD OS=Neosartorya fumigata (strain ATCC MYA-4609 / Af293 / CBS 101355 / FGSC PE=1 SV=1	Vacuolar aspartyl protease (proteinase A) [Blumeria graminis f. sp. tritici 96224]
Bgt_unigene4843	EPQ63292.1	9.9e-25	2.97247e-23	-2.08774	down	--	--	Biological Process: cellular bud site selection (GO:0000282);; Molecular Function: GTPase activator activity (GO:0005096);; Cellular Component: intracellular (GO:0005622);; Biological Process: positive regulation of GTPase activity (GO:0043547);; Biological Process: regulation of cellular process (GO:0050794);; Biological Process: regulation of small GTPase mediated signal transduction (GO:005105…	--	Inhibitory regulator protein BUD2/CLA2 GN=YKL424 OS=Saccharomyces cerevisiae (strain ATCC 204508 / S288c) PE=1 SV=2	GTPase activating factor [Blumeria graminis f. sp. tritici 96224]
Bgt_unigene4852	EPQ63127.1	4.3e-12	4.5055e-11	-1.17365	down	--	--	--	K14310|0.0|bfu:BC1G_06774|hypothetical protein	Nucleoporin NUP192 GN=NUP192 OS=Saccharomyces cerevisiae (strain ATCC 204508 / S288c) PE=1 SV=1	structural subunit of the nuclear pore complex [Blumeria graminis f. sp. tritici 96224]
Bgt_unigene4859	EPQ63134.1	7.57e-09	5.19188e-08	-1.32703	down	--	--	Cellular Component: intracellular (GO:0005622);; Biological Process: establishment or maintenance of cell polarity (GO:0007163);; Biological Process: sexual sporulation resulting in formation of a cellular spore (GO:0043935);;	--	MYND-type zinc finger protein samB GN=samB OS=Neosartorya fischeri (strain ATCC 1020 / DSM 3700 / FGSC A1164 / NRRL PE=3 SV=1	hypothetical protein BGT96224_3915 [Blumeria graminis f. sp. tritici 96224]
Bgt_unigene486	EPQ67488.1	8.37e-05	0.000312155	1.00293	up	--	--	--	--	--	putative secreted effector protein [Blumeria graminis f. sp. tritici 96224]
Bgt_unigene4866	EPQ63060.1	1.97e-10	1.70051e-09	-1.13297	down	--	--	Biological Process: disaccharide metabolic process (GO:0005984);; Biological Process: regulation of transcription, DNA-templated (GO:0006355);; Biological Process: transcription from RNA polymerase II promoter (GO:0006366);; Biological Process: filamentous growth of a population of unicellular organisms (GO:0044182);; Biological Process: single-organism cellular process (GO:0044763);; Molecular F…	--	Maltose fermentation regulatory protein MAL13 GN=MAL13 OS=Saccharomyces cerevisiae (strain ATCC 204508 / S288c) PE=3 SV=1	MAL-activator protein [Blumeria graminis f. sp. tritici 96224]
Bgt_unigene4877	EPQ63071.1	0.000182754	0.000639414	-1.04608	down	--	--	--	--	Meiotically up-regulated gene 152 protein GN=mug152 OS=Schizosaccharomyces pombe (strain 972 / ATCC 24843) PE=1 SV=1	hypothetical protein BGT96224_2898 [Blumeria graminis f. sp. tritici 96224]
Bgt_unigene4878	EPQ63072.1	5.44e-124	3.00558e-121	1.68435	up	--	--	Molecular Function: O-methyltransferase activity (GO:0008171);; Biological Process: heterocycle biosynthetic process (GO:0018130);; Biological Process: single-organism biosynthetic process (GO:0044711);; Biological Process: organic cyclic compound biosynthetic process (GO:1901362);;	--	6-hydroxytryprostatin B O-methyltransferase GN=ftmMT OS=Neosartorya fischeri (strain ATCC 1020 / DSM 3700 / FGSC A1164 / NRRL PE=3 SV=1	O-methyltransferase [Blumeria graminis f. sp. tritici 96224]
Bgt_unigene488	EPQ67487.1	6.95e-64	9.7368e-62	-1.30824	down	--	--	--	--	Intracellular protein transport protein uso1 GN=uso1 OS=Schizosaccharomyces pombe (strain 972 / ATCC 24843) PE=3 SV=3	hypothetical protein BGT96224_2955 [Blumeria graminis f. sp. tritici 96224]
Bgt_unigene4906	EPQ63100.1	2.93e-25	9.12158e-24	-1.47477	down	[L]	Replication, recombination and repair	Molecular Function: RNA binding (GO:0003723);; Molecular Function: ATP binding (GO:0005524);; Molecular Function: ATP-dependent helicase activity (GO:0008026);;	K12818|0.0|ssl:SS1G_13866|similar to ATP dependent helicase	Pre-mRNA-splicing factor ATP-dependent RNA helicase prp22 GN=prp22 OS=Schizosaccharomyces pombe (strain 972 / ATCC 24843) PE=1 SV=1	DEAH-box RNA-dependent ATPase-ATP-dependent RNA helicase [Blumeria graminis f. sp. tritici 96224]
Bgt_unigene4945	EPQ63028.1	9.98e-31	4.37034e-29	-1.10372	down	[P]	Inorganic ion transport and metabolism	Biological Process: single-organism transport (GO:0044765);;	--	Na(+)/H(+) antiporter GN=NHA1 OS=Saccharomyces cerevisiae (strain ATCC 204508 / S288c) PE=1 SV=1	Na+-H+ antiporter [Blumeria graminis f. sp. tritici 96224]
Bgt_unigene4951	EPQ63034.1	2.16e-11	2.09165e-10	1.03935	up	[MJ]	--	--	K10428|6e-67|bfu:BC1G_11445|hypothetical protein	--	hypothetical protein BGT96224_3111 [Blumeria graminis f. sp. tritici 96224]
Bgt_unigene4974	EPQ63004.1	7.65e-06	3.42308e-05	-1.20592	down	--	--	--	--	--	hypothetical protein BGT96224_122 [Blumeria graminis f. sp. tritici 96224]
Bgt_unigene4975	EPQ63005.1	1.29e-61	1.71215e-59	-1.28432	down	[R]	General function prediction only	Biological Process: spliceosome conformational change to release U4 (or U4atac) and U1 (or U11) (GO:0000388);; Molecular Function: nucleic acid binding (GO:0003676);; Molecular Function: ATP-dependent RNA helicase activity (GO:0004004);; Molecular Function: ATP binding (GO:0005524);; Cellular Component: U5 snRNP (GO:0005682);; Molecular Function: hydrolase activity (GO:0016787);; Cellular Compone…	K12854|0.0|bfu:BC1G_00488|hypothetical protein	Pre-mRNA-splicing factor brr2 GN=brr2 OS=Schizosaccharomyces pombe (strain 972 / ATCC 24843) PE=1 SV=1	RNA-dependent ATPase RNA helicase (DEIH box) [Blumeria graminis f. sp. tritici 96224]
Bgt_unigene498	EPQ67476.1	1.27e-11	1.25751e-10	-1.51161	down	--	--	--	--	--	hypothetical protein BGT96224_AcSP31292 [Blumeria graminis f. sp. tritici 96224]
Bgt_unigene5010	EPQ62978.1	1.48e-32	7.30197e-31	1.70776	up	--	--	--	--	--	hypothetical protein BGT96224_3643B [Blumeria graminis f. sp. tritici 96224]
Bgt_unigene5012	EPQ62980.1	9.92e-41	6.44527e-39	-1.65504	down	[J]	Translation, ribosomal structure and biogenesis	Molecular Function: nucleotide binding (GO:0000166);; Molecular Function: aminoacyl-tRNA ligase activity (GO:0004812);; Biological Process: tRNA aminoacylation for protein translation (GO:0006418);;	K01869|0.0|bfu:BC1G_15093|hypothetical protein	Leucine--tRNA ligase, cytoplasmic GN=leu-6 OS=Neurospora crassa (strain ATCC 24698 / 74-OR23-1A / CBS 708.71 / DSM PE=3 SV=2	Cytosolic leucyl tRNA synthetase [Blumeria graminis f. sp. tritici 96224]
Bgt_unigene5017	EPQ62985.1	7.6e-83	1.64278e-80	-2.48982	down	--	--	--	--	--	hypothetical protein BGT96224_2686 [Blumeria graminis f. sp. tritici 96224]
Bgt_unigene5036	EPQ62947.1	4.53e-09	3.21405e-08	1.04511	up	[I]	Lipid transport and metabolism	Molecular Function: catalytic activity (GO:0003824);;	--	Delta(3,5)-Delta(2,4)-dienoyl-CoA isomerase GN=DCI1 OS=Saccharomyces cerevisiae (strain ATCC 204508 / S288c) PE=1 SV=1	hypothetical protein BGT96224_A20983 [Blumeria graminis f. sp. tritici 96224]
Bgt_unigene5042	EPQ62911.1	1.88e-10	1.63381e-09	1.23531	up	--	--	--	--	Uncharacterized protein YBR096W GN=YBR096W OS=Saccharomyces cerevisiae (strain ATCC 204508 / S288c) PE=1 SV=1	hypothetical protein BGT96224_3620 [Blumeria graminis f. sp. tritici 96224]
Bgt_unigene5047	EPQ62916.1	2.86e-11	2.72627e-10	-1.70377	down	--	--	--	--	--	hypothetical protein BGT96224_A20625 [Blumeria graminis f. sp. tritici 96224]
Bgt_unigene5066	EPQ62935.1	1.69e-71	3.16135e-69	1.42328	up	[HC]	--	--	--	--	hypothetical protein BGT96224_3685 [Blumeria graminis f. sp. tritici 96224]
Bgt_unigene5067	EPQ62936.1	2.18e-15	3.08206e-14	1.00754	up	--	--	--	--	--	hypothetical protein BGT96224_Ac30539 [Blumeria graminis f. sp. tritici 96224]
Bgt_unigene5092	EPQ62898.1	4.65e-05	0.000183349	-1.09782	down	[U]	Intracellular trafficking, secretion, and vesicular transport	Cellular Component: exocyst (GO:0000145);; Biological Process: exocytosis (GO:0006887);;	--	Exocyst complex component sec6 GN=sec6 OS=Schizosaccharomyces pombe (strain 972 / ATCC 24843) PE=1 SV=2	subunit of the exocyst complex [Blumeria graminis f. sp. tritici 96224]
Bgt_unigene5098	EPQ62904.1	3.13e-11	2.96405e-10	1.1557	up	--	--	--	--	Protein pet117, mitochondrial (Precursor) GN=pet117 OS=Schizosaccharomyces pombe (strain 972 / ATCC 24843) PE=2 SV=1	hypothetical protein BGT96224_ASP20572 [Blumeria graminis f. sp. tritici 96224]
Bgt_unigene5134	EPQ62847.1	2.51e-05	0.000103428	-2.03306	down	[O]	Posttranslational modification, protein turnover, chaperones	Molecular Function: protoheme IX farnesyltransferase activity (GO:0008495);; Cellular Component: integral component of membrane (GO:0016021);; Cellular Component: mitochondrial membrane (GO:0031966);; Biological Process: heme O biosynthetic process (GO:0048034);;	K02257|1e-171|ssl:SS1G_04105|hypothetical protein	Protoheme IX farnesyltransferase, mitochondrial (Precursor) GN=COX10 OS=Magnaporthe oryzae (strain 70-15 / ATCC MYA-4617 / FGSC 8958) PE=3 SV=1	Heme A farnesyltransferase [Blumeria graminis f. sp. tritici 96224]
Bgt_unigene5141	EPQ62829.1	2.83e-08	1.80403e-07	-1.35981	down	[L]	Replication, recombination and repair	Molecular Function: nucleotide binding (GO:0000166);; Molecular Function: DNA binding (GO:0003677);; Molecular Function: DNA-directed DNA polymerase activity (GO:0003887);; Cellular Component: nucleus (GO:0005634);; Biological Process: DNA replication (GO:0006260);; Molecular Function: zinc ion binding (GO:0008270);; Molecular Function: 4 iron, 4 sulfur cluster binding (GO:0051539);;	K02324|4e-85|bfu:BC1G_10334|hypothetical protein	DNA polymerase epsilon catalytic subunit A GN=pol2 OS=Neosartorya fumigata (strain ATCC MYA-4609 / Af293 / CBS 101355 / FGSC PE=3 SV=1	Catalytic subunit of DNA polymerase II epsilon [Blumeria graminis f. sp. tritici 96224]
Bgt_unigene5143	EPQ62831.1	7.7e-17	1.23912e-15	-1.41665	down	--	--	Molecular Function: hydrolase activity (GO:0016787);; Cellular Component: intracellular membrane-bounded organelle (GO:0043231);; Biological Process: cellular macromolecule metabolic process (GO:0044260);; Biological Process: single-organism cellular process (GO:0044763);; Biological Process: cellular component organization or biogenesis (GO:0071840);; Biological Process: nucleic acid metabolic p…	--	Uncharacterized serine-rich protein C1E8.05 (Precursor) GN=SPBC1E8.05 OS=Schizosaccharomyces pombe (strain 972 / ATCC 24843) PE=2 SV=1	hypothetical protein BGT96224_5491 [Blumeria graminis f. sp. tritici 96224]
Bgt_unigene5144	EPQ62832.1	5.74e-29	2.29179e-27	-1.03242	down	--	--	--	--	--	hypothetical protein BGT96224_5074, partial [Blumeria graminis f. sp. tritici 96224]
Bgt_unigene5166	EPQ62816.1	5.83e-09	4.06559e-08	2.17525	up	--	--	--	--	UPF0591 membrane protein C15E1.02c GN=SPAC15E1.02c OS=Schizosaccharomyces pombe (strain 972 / ATCC 24843) PE=3 SV=1	hypothetical protein BGT96224_1953 [Blumeria graminis f. sp. tritici 96224]
Bgt_unigene518	EPQ67456.1	8.8e-13	9.9251e-12	-1.03209	down	--	--	Molecular Function: sequence-specific DNA binding transcription factor activity (GO:0003700);; Molecular Function: catalytic activity (GO:0003824);; Cellular Component: cytoplasm (GO:0005737);; Biological Process: cellular response to DNA damage stimulus (GO:0006974);; Biological Process: cell communication (GO:0007154);; Cellular Component: NuA4 histone acetyltransferase complex (GO:0035267);; M…	K11361|1e-110|pan:PODANSg6998|hypothetical protein	SAGA complex subunit spt20 GN=spt20 OS=Schizosaccharomyces pombe (strain 972 / ATCC 24843) PE=1 SV=1	hypothetical protein BGT96224_4146 [Blumeria graminis f. sp. tritici 96224]
Bgt_unigene5200	EPQ62785.1	5.73e-08	3.48985e-07	-1.08621	down	--	--	--	--	--	hypothetical protein BGT96224_A20301 [Blumeria graminis f. sp. tritici 96224]
Bgt_unigene5211	EPQ62796.1	0.00184322	0.00524073	-1.63447	down	--	--	--	--	--	hypothetical protein BGT96224_3648 [Blumeria graminis f. sp. tritici 96224]
Bgt_unigene5224	EPQ62809.1	3.97e-08	2.48111e-07	-2.17429	down	--	--	--	--	--	hypothetical protein BGT96224_Ac30905 [Blumeria graminis f. sp. tritici 96224]
Bgt_unigene5228	EPQ62813.1	1.7e-28	6.58951e-27	1.57449	up	--	--	--	--	--	hypothetical protein BGT96224_Ac31204 [Blumeria graminis f. sp. tritici 96224]
Bgt_unigene523	EPQ67450.1	3.9e-06	1.82598e-05	-1.3827	down	--	--	Biological Process: regulation of cellular process (GO:0050794);;	K08773|5e-37|ssl:SS1G_04496|hypothetical protein	--	Rho GTPase activating protein (RhoGAP) [Blumeria graminis f. sp. tritici 96224]
Bgt_unigene5249	EPQ62743.1	1.1e-13	1.34472e-12	-1.28724	down	[P]	Inorganic ion transport and metabolism	Molecular Function: catalase activity (GO:0004096);; Cellular Component: ascospore wall (GO:0005619);; Cellular Component: intracellular (GO:0005622);; Cellular Component: cell surface (GO:0009986);; Biological Process: cellular response to iron ion starvation (GO:0010106);; Biological Process: D-gluconate metabolic process (GO:0019521);; Molecular Function: heme binding (GO:0020037);; Biological…	K03781|0.0|bfu:BC1G_02407|hypothetical protein	Catalase-1 GN=cat-1 OS=Neurospora crassa (strain ATCC 24698 / 74-OR23-1A / CBS 708.71 / DSM PE=1 SV=2	hypothetical protein BGT96224_A21263 [Blumeria graminis f. sp. tritici 96224]
Bgt_unigene5255	EPQ62718.1	3.25e-24	9.43162e-23	-1.17994	down	[C]	Energy production and conversion	Molecular Function: catalytic activity (GO:0003824);; Biological Process: metabolic process (GO:0008152);;	K00167|0.0|ssl:SS1G_09548|pyruvate dehydrogenase E1 component beta subunit	Pyruvate dehydrogenase E1 component subunit beta, mitochondrial (Precursor) GN=PDB1 OS=Saccharomyces cerevisiae (strain ATCC 204508 / S288c) PE=1 SV=2	hypothetical protein BGT96224_754 [Blumeria graminis f. sp. tritici 96224]
Bgt_unigene5263	EPQ62725.1	4.23e-34	2.19052e-32	1.54698	up	--	--	--	--	--	hypothetical protein BGT96224_AcSP31175 [Blumeria graminis f. sp. tritici 96224]
Bgt_unigene5271	EPQ62714.1	0.000437645	0.00142178	-1.35073	down	--	--	Cellular Component: ESCRT III complex (GO:0000815);; Biological Process: protein targeting to vacuole (GO:0006623);; Biological Process: signal transduction (GO:0007165);; Biological Process: pathogenesis (GO:0009405);; Biological Process: protein processing (GO:0016485);; Biological Process: fungal-type cell wall organization (GO:0031505);; Biological Process: cellular response to drug (GO:00356…	--	Vacuolar-sorting protein SNF7 GN=SNF7 OS=Debaryomyces hansenii (strain ATCC 36239 / CBS 767 / JCM 1990 / NBRC PE=3 SV=2	hypothetical protein BGT96224_5417 [Blumeria graminis f. sp. tritici 96224]
Bgt_unigene5296	EPQ62664.1	2.92e-19	5.74497e-18	1.04715	up	--	--	Cellular Component: nucleus (GO:0005634);; Cellular Component: cytoplasm (GO:0005737);; Cellular Component: cytoskeleton (GO:0005856);; Biological Process: negative regulation of asexual sporulation resulting in formation of a cellular spore (GO:0043944);; Biological Process: positive regulation of cleistothecium development (GO:0070798);; Biological Process: cellular response to osmotic stress (…	--	Translationally-controlled tumor protein homolog GN=CAGL0L12870g OS=Candida glabrata (strain ATCC 2001 / CBS 138 / JCM 3761 / NBRC 0622 / PE=3 SV=1	hypothetical protein BGT96224_1021 [Blumeria graminis f. sp. tritici 96224]
Bgt_unigene5303	EPQ62671.1	0.0020221	0.00569881	-1.18366	down	--	--	--	--	--	putative secreted effector protein [Blumeria graminis f. sp. tritici 96224]
Bgt_unigene5330	EPQ62649.1	4.72e-45	3.50035e-43	-2.19288	down	--	--	--	--	--	hypothetical protein BGT96224_1227 [Blumeria graminis f. sp. tritici 96224]
Bgt_unigene5337	EPQ62645.1	4.78e-05	0.000187935	-2.35985	down	--	--	--	--	--	hypothetical protein BGT96224_278, partial [Blumeria graminis f. sp. tritici 96224]
Bgt_unigene5338	EPQ62646.1	3.18e-47	2.53247e-45	1.13586	up	[IQR]	--	Biological Process: fatty acid metabolic process (GO:0006631);; Molecular Function: oxidoreductase activity, acting on the CH-OH group of donors, NAD or NADP as acceptor (GO:0016616);; Biological Process: cellular carbohydrate metabolic process (GO:0044262);; Biological Process: small molecule catabolic process (GO:0044282);; Biological Process: single-organism carbohydrate catabolic process (GO:…	--	Uncharacterized oxidoreductase C22A12.17c GN=SPAC22A12.17c OS=Schizosaccharomyces pombe (strain 972 / ATCC 24843) PE=3 SV=1	hypothetical protein BGT96224_1599 [Blumeria graminis f. sp. tritici 96224]
Bgt_unigene5367	EPQ62623.1	5.68e-14	7.16077e-13	-1.11977	down	--	--	Cellular Component: cell wall (GO:0005618);; Biological Process: carbohydrate metabolic process (GO:0005975);; Biological Process: cellular process (GO:0009987);; Molecular Function: transferase activity (GO:0016740);; Molecular Function: hydrolase activity, acting on glycosyl bonds (GO:0016798);; Biological Process: symbiosis, encompassing mutualism through parasitism (GO:0044403);;	--	Probable glucan endo-1,3-beta-glucosidase eglC (Precursor) GN=eglC OS=Aspergillus terreus (strain NIH 2624 / FGSC A1156) PE=3 SV=1	Endo-beta-13-glucanase [Blumeria graminis f. sp. tritici 96224]
Bgt_unigene5409	EPQ62502.1	0.0019928	0.00562421	-1.52735	down	--	--	--	--	--	hypothetical protein BGT96224_Ac30638 [Blumeria graminis f. sp. tritici 96224]
Bgt_unigene5416	EPQ62509.1	3.47e-05	0.00013982	-1.46264	down	--	--	--	--	--	hypothetical protein BGT96224_AcSP30643 [Blumeria graminis f. sp. tritici 96224]
Bgt_unigene5417	EPQ62510.1	2.3e-07	1.29159e-06	-1.109	down	--	--	--	--	--	putative secreted effector protein [Blumeria graminis f. sp. tritici 96224]
Bgt_unigene5441	EPQ62534.1	5.96e-07	3.1698e-06	NI	up	--	--	--	--	--	hypothetical protein BGT96224_3138 [Blumeria graminis f. sp. tritici 96224]
Bgt_unigene5458	EPQ62551.1	5.19e-05	0.000202213	-1.04766	down	[GEPR]	--	Molecular Function: transporter activity (GO:0005215);; Biological Process: transport (GO:0006810);;	K08150|5e-49|bfu:BC1G_12037|hypothetical protein	Myo-inositol transporter 1 GN=ITR1 OS=Saccharomyces cerevisiae (strain ATCC 204508 / S288c) PE=1 SV=2	Myo-inositol transporter [Blumeria graminis f. sp. tritici 96224]
Bgt_unigene5462	EPQ62555.1	2.79e-25	8.75209e-24	-1.7488	down	--	--	--	--	--	hypothetical protein BGT96224_Ac30196 [Blumeria graminis f. sp. tritici 96224]
Bgt_unigene5507	EPQ62484.1	1.18e-98	3.78119e-96	1.45873	up	[S]	Function unknown	--	--	UPF0303 protein YBR137W GN=YBR137W OS=Saccharomyces cerevisiae (strain ATCC 204508 / S288c) PE=1 SV=4	hypothetical protein BGT96224_2936 [Blumeria graminis f. sp. tritici 96224]
Bgt_unigene5510	EPQ62487.1	0.00227315	0.00632916	-1.38466	down	--	--	--	--	--	putative secreted effector protein [Blumeria graminis f. sp. tritici 96224]
Bgt_unigene5511	EPQ62428.1	2.91e-55	3.01535e-53	3.72999	up	--	--	--	--	--	hypothetical protein BGT96224_A21287 [Blumeria graminis f. sp. tritici 96224]
Bgt_unigene5512	EPQ62429.1	1.56e-92	4.07946e-90	3.91937	up	[S]	Function unknown	Cellular Component: membrane (GO:0016020);;	--	Plasma membrane proteolipid 3 GN=pmp3 OS=Neosartorya fumigata (strain ATCC MYA-4609 / Af293 / CBS 101355 / FGSC PE=3 SV=1	hypothetical protein BGT96224_ASP21288 [Blumeria graminis f. sp. tritici 96224]
Bgt_unigene5513	EPQ62430.1	2.44e-67	3.98203e-65	1.5627	up	--	--	Biological Process: prostaglandin biosynthetic process (GO:0001516);; Molecular Function: binding (GO:0005488);; Biological Process: oxylipin biosynthetic process (GO:0031408);; Biological Process: positive regulation of sexual sporulation resulting in formation of a cellular spore (GO:0043941);; Biological Process: negative regulation of sexual sporulation resulting in formation of a cellular sp…	--	9,12-octadecadienoate 8-hydroperoxide 8R-isomerase GN=ppoA OS=Neosartorya fumigata (strain CEA10 / CBS 144.89 / FGSC A1163) PE=3 SV=1	hypothetical protein BGT96224_A20812 [Blumeria graminis f. sp. tritici 96224]
Bgt_unigene5521	EPQ62438.1	3.6e-42	2.43383e-40	1.3483	up	[C]	Energy production and conversion	Molecular Function: aldehyde dehydrogenase (NAD) activity (GO:0004029);; Molecular Function: aldehyde dehydrogenase [NAD(P)+] activity (GO:0004030);; Cellular Component: extracellular region (GO:0005576);; Cellular Component: intracellular (GO:0005622);; Biological Process: ethanol metabolic process (GO:0006067);; Biological Process: threonine catabolic process (GO:0006567);; Molecular Function: …	K00135|0.0|bfu:BC1G_01161|hypothetical protein	Putative succinate-semialdehyde dehydrogenase C1002.12c [NADP(+)] GN=SPAC1002.12c OS=Schizosaccharomyces pombe (strain 972 / ATCC 24843) PE=3 SV=2	Succinate semialdehyde dehydrogenase [Blumeria graminis f. sp. tritici 96224]
Bgt_unigene5527	EPQ62444.1	0.000217467	0.000751085	2.1629	up	--	--	--	--	--	hypothetical protein BGT96224_4371 [Blumeria graminis f. sp. tritici 96224]
Bgt_unigene5537	EPQ62454.1	3.44e-09	2.48613e-08	-3.62581	down	--	--	--	--	--	hypothetical protein BGT96224_3758 [Blumeria graminis f. sp. tritici 96224]
Bgt_unigene5562	EPQ62389.1	2.22e-18	4.08595e-17	1.01681	up	[H]	Coenzyme transport and metabolism	Molecular Function: nucleotide binding (GO:0000166);; Biological Process: metabolic process (GO:0008152);; Molecular Function: transferase activity (GO:0016740);;	--	Putative uridine kinase C227.14 GN=SPAC227.14 OS=Schizosaccharomyces pombe (strain 972 / ATCC 24843) PE=3 SV=1	kinase [Blumeria graminis f. sp. tritici 96224]
Bgt_unigene5563	EPQ62390.1	1.11e-10	9.9372e-10	-1.12814	down	[G]	Carbohydrate transport and metabolism	--	K09885|1e-151|ssl:SS1G_10931|hypothetical protein	Aquaporin-2 GN=AQY2 OS=Saccharomyces cerevisiae (Baker&apos;s yeast) PE=2 SV=1	Spore-specific water channel [Blumeria graminis f. sp. tritici 96224]
Bgt_unigene5565	EPQ62392.1	2.76e-26	9.32474e-25	1.11683	up	--	--	--	--	--	hypothetical protein BGT96224_1750 [Blumeria graminis f. sp. tritici 96224]
Bgt_unigene5582	EPQ62409.1	1.5e-14	1.99744e-13	-2.83574	down	[G]	Carbohydrate transport and metabolism	Cellular Component: intracellular (GO:0005622);; Molecular Function: mannitol-1-phosphate 5-dehydrogenase activity (GO:0008926);; Biological Process: mannitol biosynthetic process (GO:0019593);; Biological Process: mannitol metabolic process (GO:0019594);; Biological Process: cellular response to oxidative stress (GO:0034599);; Biological Process: cellular response to heat (GO:0034605);; Molecula…	K00009|1e-179|ssl:SS1G_14022|hypothetical protein	Mannitol-1-phosphate 5-dehydrogenase GN=SS1G_14022 OS=Sclerotinia sclerotiorum (strain ATCC 18683 / 1980 / Ss-1) PE=3 SV=1	mannitol dehydrogenase [Blumeria graminis f. sp. tritici 96224]
Bgt_unigene5583	EPQ62410.1	3.69e-29	1.48389e-27	1.12389	up	--	--	--	--	CDC25-like phosphatase YCH1 GN=YCH1 OS=Saccharomyces cerevisiae (strain ATCC 204508 / S288c) PE=1 SV=1	hypothetical protein BGT96224_3012 [Blumeria graminis f. sp. tritici 96224]
Bgt_unigene5584	EPQ62411.1	5.28e-59	6.63716e-57	1.23857	up	[C]	Energy production and conversion	Molecular Function: nucleotide binding (GO:0000166);; Molecular Function: glutathione-disulfide reductase activity (GO:0004362);; Cellular Component: cytoplasm (GO:0005737);; Biological Process: glutathione metabolic process (GO:0006749);; Molecular Function: oxidoreductase activity, acting on a sulfur group of donors, NAD(P) as acceptor (GO:0016668);; Cellular Component: intracellular membrane-b…	K00383|0.0|bfu:BC1G_15101|hypothetical protein	Glutathione reductase GN=gtr-1 OS=Neurospora crassa (strain ATCC 24698 / 74-OR23-1A / CBS 708.71 / DSM PE=3 SV=1	glutathione oxidoreductase [Blumeria graminis f. sp. tritici 96224]
Bgt_unigene5594	EPQ62427.1	6.82e-05	0.000258708	-1.30962	down	--	--	--	--	--	putative secreted effector protein [Blumeria graminis f. sp. tritici 96224]
Bgt_unigene5624	EPQ62274.1	8.49e-30	3.54684e-28	-4.74826	down	[R]	General function prediction only	Molecular Function: nucleic acid binding (GO:0003676);; Cellular Component: intracellular (GO:0005622);; Biological Process: cellular metabolic process (GO:0044237);; Biological Process: primary metabolic process (GO:0044238);; Biological Process: organic substance metabolic process (GO:0071704);;	--	Uncharacterized RNA-binding protein C1861.04c GN=SPBC1861.04c OS=Schizosaccharomyces pombe (strain 972 / ATCC 24843) PE=3 SV=1	Splicing factor [Blumeria graminis f. sp. tritici 96224]
Bgt_unigene5633	EPQ62283.1	1.15e-15	1.65154e-14	-1.3206	down	--	--	Molecular Function: lysophospholipase activity (GO:0004622);; Molecular Function: phospholipase A2 activity (GO:0004623);; Cellular Component: extracellular region (GO:0005576);; Biological Process: phospholipid metabolic process (GO:0006644);; Biological Process: metabolic process (GO:0008152);; Biological Process: pathogenesis (GO:0009405);; Cellular Component: cell surface (GO:0009986);; Cellu…	K13333|0.0|ssl:SS1G_04530|hypothetical protein	Lysophospholipase 1 (Precursor) GN=plb1 OS=Neosartorya fumigata (strain ATCC MYA-4609 / Af293 / CBS 101355 / FGSC PE=2 SV=1	Phospholipase [Blumeria graminis f. sp. tritici 96224]
Bgt_unigene564	EPQ67413.1	2.35e-57	2.68386e-55	1.63128	up	[GEPR]	--	--	--	Uncharacterized MFS-type transporter C16A3.17c GN=SPBC16A3.17c OS=Schizosaccharomyces pombe (strain 972 / ATCC 24843) PE=3 SV=1	transporter of the Major Facilitator Superfamily [Blumeria graminis f. sp. tritici 96224]
Bgt_unigene567	EPQ67407.1	6.6e-17	1.06308e-15	1.28093	up	[O]	Posttranslational modification, protein turnover, chaperones	Molecular Function: macrolide binding (GO:0005527);; Cellular Component: cytoplasm (GO:0005737);; Biological Process: signal transduction (GO:0007165);; Molecular Function: isomerase activity (GO:0016853);; Biological Process: peptidyl-proline modification (GO:0018208);; Biological Process: TOR signaling (GO:0031929);; Cellular Component: intracellular membrane-bounded organelle (GO:0043231);; Bi…	--	FK506-binding protein 1 GN=FPR1 OS=Gibberella zeae (strain PH-1 / ATCC MYA-4620 / FGSC 9075 / NRRL 31084) PE=3 SV=2	Peptidyl-prolyl cis-trans isomerase (PPIase) [Blumeria graminis f. sp. tritici 96224]
Bgt_unigene5682	EPQ62332.1	2.61e-08	1.67177e-07	-1.08719	down	[GEPR]	--	--	--	Uncharacterized transporter C1002.16c GN=SPAC1002.16c OS=Schizosaccharomyces pombe (strain 972 / ATCC 24843) PE=3 SV=1	High affinity nicotinic acid plasma membrane permease [Blumeria graminis f. sp. tritici 96224]
Bgt_unigene5706	EPQ62356.1	1.46e-34	7.78286e-33	-1.24562	down	--	--	--	--	--	hypothetical protein BGT96224_3463 [Blumeria graminis f. sp. tritici 96224]
Bgt_unigene5710	EPQ62360.1	3.84e-28	1.44559e-26	1.01208	up	[H]	Coenzyme transport and metabolism	Molecular Function: uroporphyrinogen decarboxylase activity (GO:0004853);; Biological Process: protoporphyrinogen IX biosynthetic process (GO:0006782);;	K01599|0.0|cpw:CPC735_069850|uroporphyrinogen decarboxylase, putative (EC:4.1.1.37)	Uroporphyrinogen decarboxylase GN=hem12 OS=Schizosaccharomyces pombe (strain 972 / ATCC 24843) PE=3 SV=2	Uroporphyrinogen decarboxylase [Blumeria graminis f. sp. tritici 96224]
Bgt_unigene5720	EPQ62243.1	8.16e-16	1.19754e-14	1.02061	up	[CHR]	--	Molecular Function: nucleotide binding (GO:0000166);; Cellular Component: intracellular (GO:0005622);; Biological Process: metabolic process (GO:0008152);; Molecular Function: oxidoreductase activity (GO:0016491);; Molecular Function: oxidoreductase activity, acting on the CH-OH group of donors, NAD or NADP as acceptor (GO:0016616);; Biological Process: monocarboxylic acid metabolic process (GO:0…	--	Putative 2-hydroxyacid dehydrogenase UNK4.10 OS=Schizosaccharomyces pombe (strain 972 / ATCC 24843) PE=2 SV=1	hypothetical protein BGT96224_A21350 [Blumeria graminis f. sp. tritici 96224]
Bgt_unigene5768	EPQ62242.1	8.3e-189	1.17815e-185	-2.2422	down	[G]	Carbohydrate transport and metabolism	Molecular Function: glucan 1,4-alpha-glucosidase activity (GO:0004339);; Cellular Component: extracellular region (GO:0005576);; Biological Process: carbohydrate metabolic process (GO:0005975);; Biological Process: polysaccharide metabolic process (GO:0005976);; Molecular Function: hydrolase activity, acting on glycosyl bonds (GO:0016798);; Molecular Function: carbohydrate binding (GO:0030246);;	K01178|0.0|bfu:BC1G_04151|hypothetical protein	Glucoamylase (Precursor) GN=gla-1 OS=Neurospora crassa (strain ATCC 24698 / 74-OR23-1A / CBS 708.71 / DSM PE=1 SV=3	hypothetical protein BGT96224_A20801 [Blumeria graminis f. sp. tritici 96224]
Bgt_unigene5776	EPQ62216.1	7.3e-29	2.90446e-27	-1.20697	down	--	--	Cellular Component: hyphal tip (GO:0001411);; Molecular Function: microtubule motor activity (GO:0003777);; Molecular Function: ATP binding (GO:0005524);; Cellular Component: cytoplasmic dynein complex (GO:0005868);; Cellular Component: microtubule (GO:0005874);; Biological Process: ATP catabolic process (GO:0006200);; Biological Process: microtubule-based movement (GO:0007018);; Biological Proce…	K10413|0.0|bfu:BC1G_08693|similar to dynein heavy chain	Dynein heavy chain, cytoplasmic GN=ro-1 OS=Neurospora crassa (strain ATCC 24698 / 74-OR23-1A / CBS 708.71 / DSM PE=3 SV=1	Cytoplasmic heavy chain dynein microtubule motor protein [Blumeria graminis f. sp. tritici 96224]
Bgt_unigene5785	EPQ62204.1	1.57e-20	3.35655e-19	1.2183	up	[S]	Function unknown	Molecular Function: nucleotide binding (GO:0000166);; Molecular Function: magnesium ion binding (GO:0000287);; Cellular Component: cytoplasm (GO:0005737);; Biological Process: tRNA modification (GO:0006400);; Molecular Function: tRNA guanylyltransferase activity (GO:0008193);; Molecular Function: metal ion binding (GO:0046872);;	K10761|1e-116|fgr:FG00914.1|hypothetical protein	tRNA(His) guanylyltransferase GN=rgt-1 OS=Neurospora crassa (strain ATCC 24698 / 74-OR23-1A / CBS 708.71 / DSM PE=3 SV=1	hypothetical protein BGT96224_1421 [Blumeria graminis f. sp. tritici 96224]
Bgt_unigene5792	EPQ62165.1	1.44e-05	6.16132e-05	-1.18956	down	[S]	Function unknown	--	--	Putative oligopeptide transporter YGL114W GN=YGL114W OS=Saccharomyces cerevisiae (strain ATCC 204508 / S288c) PE=1 SV=1	hypothetical protein BGT96224_A20860 [Blumeria graminis f. sp. tritici 96224]
Bgt_unigene5825	EPQ62151.1	0.000368685	0.00121873	-1.19099	down	--	--	--	--	--	hypothetical protein BGT96224_3630 [Blumeria graminis f. sp. tritici 96224]
Bgt_unigene5850	EPQ62138.1	9.52e-26	3.14539e-24	-1.45965	down	--	--	--	--	--	hypothetical protein BGT96224_ASP20209 [Blumeria graminis f. sp. tritici 96224]
Bgt_unigene5862	EPQ62119.1	1.23e-50	1.10804e-48	2.66386	up	[P]	Inorganic ion transport and metabolism	--	--	Glutathione-specific gamma-glutamylcyclotransferase {ECO:0000250|UniProtKB:P32656} OS=Schizosaccharomyces pombe (strain 972 / ATCC 24843) PE=3 SV=1	hypothetical protein BGT96224_1834 [Blumeria graminis f. sp. tritici 96224]
Bgt_unigene5870	EPQ62127.1	3.33e-23	9.03143e-22	1.1134	up	--	--	--	--	--	hypothetical protein BGT96224_AcSP30464 [Blumeria graminis f. sp. tritici 96224]
Bgt_unigene5873	EPQ62110.1	4.96e-57	5.47759e-55	-1.64032	down	--	--	Biological Process: metabolic process (GO:0008152);; Molecular Function: oxidoreductase activity (GO:0016491);; Cellular Component: intracellular membrane-bounded organelle (GO:0043231);; Biological Process: single-organism metabolic process (GO:0044710);;	K00380|0.0|bfu:BC1G_04925|hypothetical protein	Sulfite reductase [NADPH] flavoprotein component GN=MET10 OS=Saccharomyces cerevisiae (strain ATCC 204508 / S288c) PE=1 SV=2	Subunit alpha of assimilatory sulfite reductase [Blumeria graminis f. sp. tritici 96224]
Bgt_unigene5890	EPQ62101.1	2.24e-07	1.26211e-06	1.56201	up	--	--	--	--	--	hypothetical protein BGT96224_Ac30977 [Blumeria graminis f. sp. tritici 96224]
Bgt_unigene5895	EPQ62073.1	6.75e-19	1.29491e-17	-1.10964	down	--	--	--	K14572|0.0|ssl:SS1G_09678|hypothetical protein	Midasin OS=Saccharomyces cerevisiae (strain ATCC 204508 / S288c) PE=1 SV=1	Huge dynein-related AAA-type ATPase [Blumeria graminis f. sp. tritici 96224]
Bgt_unigene5934	EPQ62065.1	2.74e-13	3.22187e-12	1.26563	up	--	--	Biological Process: response to stress (GO:0006950);;	--	--	hypothetical protein BGT96224_2742 [Blumeria graminis f. sp. tritici 96224]
Bgt_unigene5945	EPQ62030.1	4.07e-12	4.28116e-11	-1.38413	down	--	--	Cellular Component: cytoplasm (GO:0005737);; Cellular Component: cytoskeleton (GO:0005856);; Biological Process: transport (GO:0006810);; Cellular Component: intracellular membrane-bounded organelle (GO:0043231);; Cellular Component: intracellular organelle part (GO:0044446);; Biological Process: establishment of localization in cell (GO:0051649);;	K09291|0.0|ssl:SS1G_11653|hypothetical protein	Protein MLP1 GN=MLP1 OS=Saccharomyces cerevisiae (strain ATCC 204508 / S288c) PE=1 SV=2	Myosin-like protein [Blumeria graminis f. sp. tritici 96224]
Bgt_unigene5949	EPQ62034.1	3.1e-97	9.61923e-95	-1.97464	down	--	--	--	--	--	putative secreted effector protein [Blumeria graminis f. sp. tritici 96224]
Bgt_unigene5988	EPQ61986.1	4.23e-05	0.000167561	-1.01584	down	--	--	--	--	RNA-binding suppressor of PAS kinase protein 1 GN=RBS1 OS=Saccharomyces cerevisiae (strain ATCC 204508 / S288c) PE=1 SV=1	hypothetical protein BGT96224_2085 [Blumeria graminis f. sp. tritici 96224]
Bgt_unigene599	EPQ67374.1	5.23e-06	2.40339e-05	-3.69393	down	--	--	--	--	Inositol hexakisphosphate kinase 1 GN=KCS1 OS=Saccharomyces cerevisiae (strain ATCC 204508 / S288c) PE=1 SV=1	Inositol hexakisphosphate kinase [Blumeria graminis f. sp. tritici 96224]
Bgt_unigene5992	EPQ61990.1	6.28e-21	1.43798e-19	-1.42284	down	--	--	--	--	--	hypothetical protein BGT96224_3902 [Blumeria graminis f. sp. tritici 96224]
Bgt_unigene6013	EPQ61929.1	2.38e-05	9.83049e-05	1.47734	up	--	--	--	--	--	putative secreted effector protein [Blumeria graminis f. sp. tritici 96224]
Bgt_unigene6015	EPQ61931.1	2.22e-15	3.13831e-14	-1.63661	down	--	--	Biological Process: actomyosin contractile ring assembly (GO:0000915);; Molecular Function: protein binding (GO:0005515);; Cellular Component: cellular bud neck (GO:0005935);; Biological Process: actin filament organization (GO:0007015);; Biological Process: establishment or maintenance of cell polarity (GO:0007163);; Biological Process: hyphal growth (GO:0030448);; Cellular Component: spitzenkor…	K11238|0.0|bfu:BC1G_10712|hypothetical protein	Cytokinesis protein sepA GN=sepA OS=Emericella nidulans (strain FGSC A4 / ATCC 38163 / CBS 112.46 / NRRL PE=3 SV=2	Formin, partial [Blumeria graminis f. sp. tritici 96224]
Bgt_unigene6038	EPQ61954.1	8.81e-12	8.87835e-11	1.48793	up	--	--	Cellular Component: cytoplasm (GO:0005737);; Biological Process: cellular process (GO:0009987);;	--	Hsp70 nucleotide exchange factor FES1 GN=FES1 OS=Gibberella zeae (strain PH-1 / ATCC MYA-4620 / FGSC 9075 / NRRL 31084) PE=3 SV=1	Hsp70 (Ssa1p) nucleotide exchange factor [Blumeria graminis f. sp. tritici 96224]
Bgt_unigene6080	EPQ61892.1	4.28e-13	4.9613e-12	1.69063	up	--	--	--	--	Uncharacterized protein YBR096W GN=YBR096W OS=Saccharomyces cerevisiae (strain ATCC 204508 / S288c) PE=1 SV=1	hypothetical protein BGT96224_915 [Blumeria graminis f. sp. tritici 96224]
Bgt_unigene6090	EPQ61902.1	6.26e-20	1.30379e-18	-1.95374	down	[U]	Intracellular trafficking, secretion, and vesicular transport	Molecular Function: ARF GTPase activator activity (GO:0008060);; Molecular Function: zinc ion binding (GO:0008270);; Biological Process: regulation of ARF GTPase activity (GO:0032312);;	--	UBA domain-containing protein 3 GN=ucp3 OS=Schizosaccharomyces pombe (strain 972 / ATCC 24843) PE=3 SV=1	hypothetical protein BGT96224_3825 [Blumeria graminis f. sp. tritici 96224]
Bgt_unigene6093	EPQ61905.1	7.24e-16	1.07115e-14	-2.35439	down	[T]	Signal transduction mechanisms	Molecular Function: endonuclease activity (GO:0004519);; Molecular Function: exonuclease activity (GO:0004527);; Biological Process: phosphatidylinositol dephosphorylation (GO:0046856);;	--	Probable inositol polyphosphate 5-phosphatase C9G1.10c GN=SPAC9G1.10c OS=Schizosaccharomyces pombe (strain 972 / ATCC 24843) PE=1 SV=2	Polyphosphatidylinositol phosphatase [Blumeria graminis f. sp. tritici 96224]
Bgt_unigene6105	EPQ61917.1	2.23e-16	3.42881e-15	1.00313	up	--	--	--	--	--	hypothetical protein BGT96224_A21124 [Blumeria graminis f. sp. tritici 96224]
Bgt_unigene6115	EPQ61877.1	5.79e-05	0.000223717	1.60763	up	[O]	Posttranslational modification, protein turnover, chaperones	Molecular Function: nucleotide binding (GO:0000166);; Cellular Component: cytoplasm (GO:0005737);; Cellular Component: peroxisome (GO:0005777);; Biological Process: protein targeting to peroxisome (GO:0006625);; Biological Process: fatty acid metabolic process (GO:0006631);; Biological Process: peroxisome organization (GO:0007031);; Molecular Function: nucleoside-triphosphatase activity (GO:00171…	K13338|2e-76|bfu:BC1G_05232|hypothetical protein	Peroxisome biosynthesis protein PAS1 GN=PEX1 OS=Komagataella pastoris (Yeast) PE=3 SV=1	hypothetical protein BGT96224_A21153 [Blumeria graminis f. sp. tritici 96224]
Bgt_unigene6138	EPQ61862.1	6.7e-15	9.17788e-14	-2.68853	down	--	--	--	--	--	GPI-anchored cell surface glycoprotein, partial [Blumeria graminis f. sp. tritici 96224]
Bgt_unigene6147	EPQ61776.1	1.38e-49	1.201e-47	-1.41814	down	[G]	Carbohydrate transport and metabolism	--	--	--	hypothetical protein BGT96224_2770 [Blumeria graminis f. sp. tritici 96224]
Bgt_unigene6149	EPQ61778.1	6.16e-11	5.68271e-10	1.23992	up	[Q]	Secondary metabolites biosynthesis, transport and catabolism	--	--	Protein AIM2 GN=AIM2 OS=Saccharomyces cerevisiae (strain ATCC 204508 / S288c) PE=1 SV=1	hypothetical protein BGT96224_A20669 [Blumeria graminis f. sp. tritici 96224]
Bgt_unigene616	EPQ67358.1	2.43e-36	1.3705e-34	-3.69488	down	--	--	--	--	--	hypothetical protein BGT96224_2011 [Blumeria graminis f. sp. tritici 96224]
Bgt_unigene6173	EPQ61802.1	3.66e-42	2.45784e-40	1.24665	up	[O]	Posttranslational modification, protein turnover, chaperones	Molecular Function: peroxidase activity (GO:0004601);; Molecular Function: protein binding (GO:0005515);; Cellular Component: fungal-type cell wall (GO:0009277);; Molecular Function: antioxidant activity (GO:0016209);; Biological Process: filamentous growth of a population of unicellular organisms (GO:0044182);; Biological Process: cellular metabolic process (GO:0044237);; Cellular Component: int…	--	Mitochondrial peroxiredoxin PRX1 GN=PRX1 OS=Saccharomyces cerevisiae (strain ATCC 204508 / S288c) PE=1 SV=1	Mitochondrial peroxiredoxin [Blumeria graminis f. sp. tritici 96224]
Bgt_unigene6184	EPQ61813.1	6.19e-16	9.22302e-15	-1.58656	down	--	--	--	--	--	hypothetical protein BGT96224_3050 [Blumeria graminis f. sp. tritici 96224]
Bgt_unigene6188	EPQ61817.1	1.23e-25	4.04635e-24	-2.51815	down	--	--	Molecular Function: hydrolase activity (GO:0016787);; Biological Process: biological adhesion (GO:0022610);; Cellular Component: cell part (GO:0044464);; Biological Process: single-organism cellular process (GO:0044763);; Biological Process: multi-organism process (GO:0051704);;	--	Flocculation protein FLO11 (Precursor) GN=FLO11 OS=Saccharomyces cerevisiae (strain ATCC 204508 / S288c) PE=1 SV=2	Mucin family member [Blumeria graminis f. sp. tritici 96224]
Bgt_unigene6199	EPQ61828.1	1.22e-09	9.45022e-09	1.08295	up	[OC]	--	Molecular Function: catalytic activity (GO:0003824);; Biological Process: metabolic process (GO:0008152);; Biological Process: cellular process (GO:0009987);;	K03671|2e-15|mgr:MGG_04236|MG04236.4	Thioredoxin-1 GN=TRX1 OS=Saccharomyces cerevisiae (strain ATCC 204508 / S288c) PE=1 SV=3	thioredoxin [Blumeria graminis f. sp. tritici 96224]
Bgt_unigene620	EPQ67353.1	0.000335154	0.00111456	1.41673	up	--	--	Molecular Function: metal ion binding (GO:0046872);;	K12492|3e-25|bfu:BC1G_01189|hypothetical protein	--	ADP-ribosylation factor GTPase activating protein [Blumeria graminis f. sp. tritici 96224]
Bgt_unigene6210	EPQ61839.1	1.76e-140	1.34552e-137	2.6206	up	[Q]	Secondary metabolites biosynthesis, transport and catabolism	Molecular Function: N,N-dimethylaniline monooxygenase activity (GO:0004499);; Molecular Function: iron ion binding (GO:0005506);; Biological Process: ergosterol biosynthetic process (GO:0006696);; Biological Process: pathogenesis (GO:0009405);; Biological Process: cellular response to iron ion starvation (GO:0010106);; Biological Process: siderophore biosynthetic process (GO:0019290);; Biological…	K10531|1e-156|ssl:SS1G_03696|hypothetical protein	L-ornithine N(5)-monooxygenase {ECO:0000303|PubMed:15504822} OS=Neosartorya fumigata (strain ATCC MYA-4609 / Af293 / CBS 101355 / FGSC PE=1 SV=1	L-ornithine 5-monooxygenase [Blumeria graminis f. sp. tritici 96224]
Bgt_unigene622	EPQ67355.1	2.12e-08	1.37702e-07	-1.12773	down	--	--	--	--	--	hypothetical protein BGT96224_4498 [Blumeria graminis f. sp. tritici 96224]
Bgt_unigene6230	EPQ61762.1	6.34e-121	2.99937e-118	-2.038	down	--	--	--	--	--	hypothetical protein BGT96224_2749 [Blumeria graminis f. sp. tritici 96224]
Bgt_unigene6240	EPQ61737.1	5.11e-14	6.49906e-13	1.48394	up	--	--	--	--	--	hypothetical protein BGT96224_ASP20408 [Blumeria graminis f. sp. tritici 96224]
Bgt_unigene6241	EPQ61738.1	6.61e-21	1.50374e-19	1.27192	up	[R]	General function prediction only	Molecular Function: xanthine phosphoribosyltransferase activity (GO:0000310);; Molecular Function: hypoxanthine phosphoribosyltransferase activity (GO:0004422);; Biological Process: nucleoside metabolic process (GO:0009116);; Biological Process: XMP salvage (GO:0032265);; Biological Process: hypoxanthine metabolic process (GO:0046100);;	K07101|3e-91|ssl:SS1G_04649|hypothetical protein	Hypoxanthine-guanine phosphoribosyltransferase GN=hpt1 OS=Schizosaccharomyces pombe (strain 972 / ATCC 24843) PE=3 SV=1	hypothetical protein BGT96224_A20409 [Blumeria graminis f. sp. tritici 96224]
Bgt_unigene6245	EPQ61742.1	2.3e-42	1.56358e-40	-1.02155	down	--	--	--	--	--	hypothetical protein BGT96224_2408 [Blumeria graminis f. sp. tritici 96224]
Bgt_unigene6280	EPQ61730.1	1e-34	5.34643e-33	1.11519	up	--	--	Molecular Function: binding (GO:0005488);; Biological Process: cellular process (GO:0009987);; Molecular Function: transferase activity, transferring phosphorus-containing groups (GO:0016772);;	K05759|1e-37|cpw:CPC735_064080|Profilin II, putative	Profilin GN=cdc3 OS=Schizosaccharomyces pombe (strain 972 / ATCC 24843) PE=1 SV=1	Profilin actin- and phosphatidylinositol 45-bisphosphate-binding protein [Blumeria graminis f. sp. tritici 96224]
Bgt_unigene6282	EPQ61732.1	3.68e-16	5.58705e-15	1.49799	up	--	--	--	--	--	hypothetical protein BGT96224_2549 [Blumeria graminis f. sp. tritici 96224]
Bgt_unigene6289	EPQ61645.1	3.43e-25	1.05737e-23	-1.18398	down	[G]	Carbohydrate transport and metabolism	Molecular Function: chitinase activity (GO:0004568);; Biological Process: carbohydrate metabolic process (GO:0005975);; Biological Process: chitin catabolic process (GO:0006032);; Molecular Function: chitin binding (GO:0008061);; Molecular Function: hydrolase activity (GO:0016787);; Biological Process: organic substance metabolic process (GO:0071704);;	--	Endochitinase 1 (Precursor) GN=CTS1 OS=Coccidioides posadasii (strain RMSCC 757 / Silveira) PE=1 SV=1	hypothetical protein BGT96224_755 [Blumeria graminis f. sp. tritici 96224]
Bgt_unigene6301	EPQ61657.1	3.94e-12	4.15211e-11	1.26105	up	--	--	--	--	--	hypothetical protein BGT96224_5464B [Blumeria graminis f. sp. tritici 96224]
Bgt_unigene6304	EPQ61660.1	1.36e-10	1.1957e-09	-3.44634	down	--	--	--	--	--	hypothetical protein BGT96224_5463 [Blumeria graminis f. sp. tritici 96224]
Bgt_unigene6314	EPQ61670.1	1.39e-27	5.04287e-26	1.46433	up	[J]	Translation, ribosomal structure and biogenesis	Molecular Function: deaminase activity (GO:0019239);;	--	Protein HMF1 GN=HMF1 OS=Saccharomyces cerevisiae (strain ATCC 204508 / S288c) PE=1 SV=1	p14.5 protein [Blumeria graminis f. sp. tritici 96224]
Bgt_unigene6315	EPQ61671.1	1.71e-39	1.05965e-37	-1.14075	down	--	--	Cellular Component: integral component of membrane (GO:0016021);; Molecular Function: oxidoreductase activity (GO:0016491);; Biological Process: oxidation-reduction process (GO:0055114);;	K08008|0.0|bfu:BC1G_10823|hypothetical protein	Ferric/cupric reductase transmembrane component 2 GN=frp2 OS=Schizosaccharomyces pombe (strain 972 / ATCC 24843) PE=3 SV=1	cytochrome b-245 heavy chain subunit beta [Blumeria graminis f. sp. tritici 96224]
Bgt_unigene6325	EPQ61681.1	9.78e-48	8.03398e-46	1.09532	up	--	--	Cellular Component: nucleus (GO:0005634);; Biological Process: carbohydrate metabolic process (GO:0005975);; Biological Process: UDP-N-acetylglucosamine biosynthetic process (GO:0006048);; Molecular Function: nucleotidyltransferase activity (GO:0016779);;	K00972|0.0|ssl:SS1G_05671|UDP-N-acetylglucosamine pyrophosphorylase	UDP-N-acetylglucosamine pyrophosphorylase GN=UAP1 OS=Candida albicans (Yeast) PE=1 SV=1	hypothetical protein BGT96224_A20307 [Blumeria graminis f. sp. tritici 96224]
Bgt_unigene6334	EPQ61690.1	4.64e-10	3.81329e-09	1.17104	up	--	--	--	--	--	hypothetical protein BGT96224_2066 [Blumeria graminis f. sp. tritici 96224]
Bgt_unigene6342	EPQ61698.1	3.01e-53	3.02293e-51	-1.5178	down	--	--	--	--	--	hypothetical protein BGT96224_ASP20340 [Blumeria graminis f. sp. tritici 96224]
Bgt_unigene6347	EPQ61595.1	3.71e-138	2.45978e-135	4.74544	up	--	--	--	--	--	hypothetical protein BGT96224_2494 [Blumeria graminis f. sp. tritici 96224]
Bgt_unigene6356	EPQ61604.1	2.21e-21	5.29573e-20	-2.73186	down	--	--	--	--	Cell fusion protein cfr1 GN=cfr1 OS=Schizosaccharomyces pombe (strain 972 / ATCC 24843) PE=3 SV=1	hypothetical protein BGT96224_A20335 [Blumeria graminis f. sp. tritici 96224]
Bgt_unigene6363	EPQ61611.1	1.97e-56	2.10245e-54	1.17262	up	[I]	Lipid transport and metabolism	Molecular Function: fatty acid synthase activity (GO:0004312);; Molecular Function: oxidoreductase activity (GO:0016491);; Biological Process: single-organism metabolic process (GO:0044710);; Biological Process: oxidation-reduction process (GO:0055114);;	--	(3R)-3-hydroxyacyl-CoA dehydrogenase GN=fox-2 OS=Neurospora crassa (strain ATCC 24698 / 74-OR23-1A / CBS 708.71 / DSM PE=1 SV=1	Multifunctional enzyme of the peroxisomal fatty acid beta-oxidation pathway [Blumeria graminis f. sp. tritici 96224]
Bgt_unigene6368	EPQ61616.1	7.68e-46	5.83e-44	2.61173	up	--	--	--	--	--	hypothetical protein BGT96224_3985 [Blumeria graminis f. sp. tritici 96224]
Bgt_unigene6374	EPQ61622.1	1.65e-56	1.7798e-54	-2.35405	down	--	--	--	--	--	hypothetical protein BGT96224_1662 [Blumeria graminis f. sp. tritici 96224]
Bgt_unigene6379	EPQ61627.1	6.37e-32	2.98512e-30	1.15142	up	[Q]	Secondary metabolites biosynthesis, transport and catabolism	Cellular Component: mitochondrion (GO:0005739);; Molecular Function: carboxymethylenebutenolidase activity (GO:0008806);;	K01061|1e-135|nfi:NFIA_017590|dienelactone hydrolase family protein	Putative carboxymethylenebutenolidase GN=YDL086W OS=Saccharomyces cerevisiae (strain ATCC 204508 / S288c) PE=1 SV=1	hypothetical protein BGT96224_4396 [Blumeria graminis f. sp. tritici 96224]
Bgt_unigene6381	EPQ61629.1	2.28e-08	1.47141e-07	-1.19507	down	--	--	--	--	Stress response protein nst1 GN=nst1 OS=Aspergillus clavatus (strain ATCC 1007 / CBS 513.65 / DSM 816 / NCTC PE=3 SV=1	hypothetical protein BGT96224_5048 [Blumeria graminis f. sp. tritici 96224]
Bgt_unigene6384	EPQ61632.1	0.00171687	0.00491949	1.25249	up	[H]	Coenzyme transport and metabolism	--	K01598|4e-92|bfu:BC1G_10601|hypothetical protein	Probable thymidylate synthase GN=SPAC15E1.04 OS=Schizosaccharomyces pombe (strain 972 / ATCC 24843) PE=3 SV=1	hypothetical protein BGT96224_900 [Blumeria graminis f. sp. tritici 96224]
Bgt_unigene6395	EPQ61495.1	5.9e-09	4.1037e-08	-1.0275	down	[O]	Posttranslational modification, protein turnover, chaperones	Molecular Function: catalytic activity (GO:0003824);; Biological Process: metabolic process (GO:0008152);; Cellular Component: cell part (GO:0044464);;	K10592|0.0|ssl:SS1G_10713|hypothetical protein	E3 ubiquitin-protein ligase TOM1-like OS=Neurospora crassa (strain ATCC 24698 / 74-OR23-1A / CBS 708.71 / DSM PE=3 SV=4	hypothetical protein BGT96224_A21315 [Blumeria graminis f. sp. tritici 96224]
Bgt_unigene6404	EPQ61504.1	7.03e-22	1.75225e-20	1.19081	up	[F]	Nucleotide transport and metabolism	Biological Process: phosphate-containing compound metabolic process (GO:0006796);; Molecular Function: kinase activity (GO:0016301);; Biological Process: nucleobase-containing small molecule metabolic process (GO:0055086);; Biological Process: pyridine-containing compound metabolic process (GO:0072524);;	--	Nicotinamide riboside kinase GN=nrk1 OS=Schizosaccharomyces pombe (strain 972 / ATCC 24843) PE=3 SV=1	Nicotinamide riboside kinase [Blumeria graminis f. sp. tritici 96224]
Bgt_unigene6418	EPQ61517.1	0.00168747	0.00484782	-1.46728	down	--	--	--	--	--	putative secreted effector protein [Blumeria graminis f. sp. tritici 96224]
Bgt_unigene6419	EPQ61518.1	1.86e-25	6.04735e-24	2.05065	up	--	--	Cellular Component: nuclear chromatin (GO:0000790);; Biological Process: RNA processing (GO:0006396);; Biological Process: cellular response to starvation (GO:0009267);; Biological Process: rRNA transcription (GO:0009303);; Molecular Function: hydrolase activity, acting on carbon-nitrogen (but not peptide) bonds, in linear amides (GO:0016811);; Biological Process: protein metabolic process (GO:00…	--	Protein app1 GN=app1 OS=Schizosaccharomyces pombe (strain 972 / ATCC 24843) PE=2 SV=1	putative secreted effector protein [Blumeria graminis f. sp. tritici 96224]
Bgt_unigene6420	EPQ61519.1	2.83e-47	2.26927e-45	-1.70137	down	[S]	Function unknown	--	--	--	Uncharacterized protein family UPF0187 [Blumeria graminis f. sp. tritici 96224]
Bgt_unigene6428	EPQ61527.1	9.92e-07	5.10898e-06	-1.52775	down	--	--	--	--	--	putative secreted effector protein [Blumeria graminis f. sp. tritici 96224]
Bgt_unigene6433	EPQ61532.1	8.77e-15	1.19267e-13	1.23055	up	--	--	--	--	--	hypothetical protein BGT96224_4722 [Blumeria graminis f. sp. tritici 96224]
Bgt_unigene6437	EPQ61536.1	4.58e-18	8.21639e-17	1.06031	up	[E]	Amino acid transport and metabolism	Biological Process: histidine biosynthetic process (GO:0000105);; Molecular Function: 1-(5-phosphoribosyl)-5-[(5-phosphoribosylamino)methylideneamino]imidazole-4-carboxamide isomerase activity (GO:0003949);; Cellular Component: cytoplasm (GO:0005737);;	K01814|1e-141|ssl:SS1G_12457|hypothetical protein	1-(5-phosphoribosyl)-5-[(5-phosphoribosylamino)methylideneamino] imidazole-4-carboxamide isomerase GN=his-7 OS=Neurospora crassa (strain ATCC 24698 / 74-OR23-1A / CBS 708.71 / DSM PE=3 SV=1	Phosphoribosyl-5-amino-1-phosphoribosyl-4- imidazolecarboxiamide isomerase [Blumeria graminis f. sp. tritici 96224]
Bgt_unigene6444	EPQ61543.1	1.35e-22	3.50206e-21	-1.32443	down	[R]	General function prediction only	Biological Process: cellular process (GO:0009987);; Cellular Component: intracellular organelle (GO:0043229);;	--	Uncharacterized WD repeat-containing protein C343.17c GN=SPAC343.17c OS=Schizosaccharomyces pombe (strain 972 / ATCC 24843) PE=3 SV=1	hypothetical protein BGT96224_2177 [Blumeria graminis f. sp. tritici 96224]
Bgt_unigene6469	EPQ61568.1	3.08e-06	1.45749e-05	-1.73488	down	--	--	Molecular Function: urate oxidase activity (GO:0004846);; Cellular Component: extracellular region (GO:0005576);; Biological Process: purine nucleobase catabolic process (GO:0006145);; Biological Process: single-organism metabolic process (GO:0044710);;	K00365|2e-67|bfu:BC1G_06199|uricase	Uricase GN=uaZ OS=Aspergillus flavus PE=1 SV=3	uricase [Blumeria graminis f. sp. tritici 96224]
Bgt_unigene6477	EPQ61576.1	0.00311573	0.00840672	1.04171	up	--	--	--	--	--	putative secreted effector protein [Blumeria graminis f. sp. tritici 96224]
Bgt_unigene6478	EPQ61577.1	1.6e-06	7.9707e-06	-1.44389	down	--	--	--	--	--	putative secreted effector protein [Blumeria graminis f. sp. tritici 96224]
Bgt_unigene6481	EPQ61580.1	1.78e-08	1.16846e-07	-1.42887	down	--	--	--	--	--	hypothetical protein BGT96224_A20870 [Blumeria graminis f. sp. tritici 96224]
Bgt_unigene6493	EPQ61592.1	6.15e-07	3.27013e-06	2.27218	up	[S]	Function unknown	--	--	Putative pseudouridine synthase C1A4.09 GN=SPBC1A4.09 OS=Schizosaccharomyces pombe (strain 972 / ATCC 24843) PE=3 SV=1	hypothetical protein BGT96224_4781B [Blumeria graminis f. sp. tritici 96224]
Bgt_unigene6499	EPQ61481.1	2.97e-34	1.55398e-32	1.01178	up	[R]	General function prediction only	Molecular Function: carbonyl reductase (NADPH) activity (GO:0004090);; Cellular Component: nucleus (GO:0005634);; Cellular Component: ribosome (GO:0005840);; Biological Process: alkaloid metabolic process (GO:0009820);; Molecular Function: oxidoreductase activity (GO:0016491);; Molecular Function: oxidoreductase activity, acting on the aldehyde or oxo group of donors, NAD or NADP as acceptor (GO:…	--	Uncharacterized oxidoreductase YMR226C GN=YMR226C OS=Saccharomyces cerevisiae (strain ATCC 204508 / S288c) PE=1 SV=1	NADP(+)-dependent dehydrogenase [Blumeria graminis f. sp. tritici 96224]
Bgt_unigene6500	EPQ61482.1	7.45e-26	2.48634e-24	1.61117	up	[Q]	Secondary metabolites biosynthesis, transport and catabolism	Molecular Function: hydrolase activity (GO:0016787);;	--	Protein AIM2 GN=AIM2 OS=Saccharomyces cerevisiae (strain ATCC 204508 / S288c) PE=1 SV=1	hypothetical protein BGT96224_A20294 [Blumeria graminis f. sp. tritici 96224]
Bgt_unigene6506	EPQ61488.1	7.59e-66	1.17918e-63	-1.56192	down	--	--	--	--	--	hypothetical protein BGT96224_A20526 [Blumeria graminis f. sp. tritici 96224]
Bgt_unigene6508	EPQ61490.1	1.85e-112	6.7984e-110	-1.56079	down	--	--	Molecular Function: hydrolase activity (GO:0016787);; Cellular Component: cell part (GO:0044464);; Biological Process: single-organism cellular process (GO:0044763);;	--	Endochitinase A (Precursor) GN=ctcA OS=Aspergillus niger (strain CBS 513.88 / FGSC A1513) PE=2 SV=1	hypothetical protein BGT96224_4984 [Blumeria graminis f. sp. tritici 96224]
Bgt_unigene660	EPQ67313.1	3.17e-10	2.67863e-09	-2.2096	down	--	--	--	--	ATP-dependent RNA helicase DHH1 GN=DHH1 OS=Cryptococcus neoformans var. neoformans serotype D (strain JEC21 / PE=3 SV=1	hypothetical protein BGT96224_1780 [Blumeria graminis f. sp. tritici 96224]
Bgt_unigene671	EPQ67324.1	9.54e-27	3.2926e-25	1.00568	up	[I]	Lipid transport and metabolism	Molecular Function: sterol binding (GO:0032934);;	--	Fatty acid-binding protein GN=SCP2 OS=Yarrowia lipolytica (strain CLIB 122 / E 150) PE=1 SV=4	oleate-induced peroxisomal protein [Blumeria graminis f. sp. tritici 96224]
Bgt_unigene678	EPQ67294.1	3.18e-23	8.69045e-22	1.24183	up	--	--	--	--	--	hypothetical protein BGT96224_A21409 [Blumeria graminis f. sp. tritici 96224]
Bgt_unigene713	EPQ67261.1	4.39e-12	4.57771e-11	-1.08281	down	--	--	--	--	Uncharacterized protein C1F12.04c GN=SPAC1F12.04c OS=Schizosaccharomyces pombe (strain 972 / ATCC 24843) PE=4 SV=1	hypothetical protein BGT96224_2977 [Blumeria graminis f. sp. tritici 96224]
Bgt_unigene719	EPQ67254.1	4.19e-73	8.32495e-71	-4.29487	down	--	--	--	K12597|9e-49|bfu:BC1G_08455|hypothetical protein	Protein AIR2 GN=AIR2 OS=Saccharomyces cerevisiae (strain ATCC 204508 / S288c) PE=1 SV=1	RING finger protein [Blumeria graminis f. sp. tritici 96224]
Bgt_unigene724	EPQ67249.1	3.15e-09	2.29416e-08	-1.28086	down	--	--	--	K13103|0.0|ssl:SS1G_05724|hypothetical protein	G-patch domain-containing protein C1486.03 GN=SPAC1486.03c OS=Schizosaccharomyces pombe (strain 972 / ATCC 24843) PE=3 SV=1	Tuftelin interacting protein 11 [Blumeria graminis f. sp. tritici 96224]
Bgt_unigene728	EPQ67246.1	7.71e-22	1.90746e-20	-1.15635	down	[K]	Transcription	Molecular Function: sequence-specific DNA binding transcription factor activity (GO:0003700);; Cellular Component: nucleus (GO:0005634);; Biological Process: regulation of transcription, DNA-templated (GO:0006355);; Molecular Function: sequence-specific DNA binding (GO:0043565);;	--	Homeobox protein HOY1 GN=HOY1 OS=Yarrowia lipolytica (strain CLIB 122 / E 150) PE=3 SV=2	Homeobox transcription factor, partial [Blumeria graminis f. sp. tritici 96224]
Bgt_unigene766	EPQ67206.1	2.2e-20	4.69939e-19	-1.53201	down	[A]	RNA processing and modification	--	K12581|1e-115|ssl:SS1G_12459|hypothetical protein	Poly(A) ribonuclease pop2 GN=caf1 OS=Schizosaccharomyces pombe (strain 972 / ATCC 24843) PE=1 SV=2	hypothetical protein BGT96224_2671B [Blumeria graminis f. sp. tritici 96224]
Bgt_unigene771	EPQ67203.1	4.51e-15	6.23077e-14	1.04288	up	[R]	General function prediction only	--	K07107|2e-63|fgr:FG02629.1|hypothetical protein	--	pantothenate transporter liz1 [Blumeria graminis f. sp. tritici 96224]
Bgt_unigene779	EPQ67195.1	1.18e-24	3.52634e-23	1.04541	up	[IQR]	--	Biological Process: fatty acid catabolic process (GO:0009062);; Molecular Function: oxidoreductase activity, acting on the CH-OH group of donors, NAD or NADP as acceptor (GO:0016616);; Biological Process: cellular biosynthetic process (GO:0044249);; Biological Process: secondary metabolite biosynthetic process (GO:0044550);; Biological Process: monosaccharide catabolic process (GO:0046365);; Biol…	K13237|1e-157|bfu:BC1G_00143|hypothetical protein	Peroxisomal 2,4-dienoyl-CoA reductase SPS19 GN=SPS19 OS=Saccharomyces cerevisiae (strain ATCC 204508 / S288c) PE=1 SV=4	hypothetical protein BGT96224_A21475 [Blumeria graminis f. sp. tritici 96224]
Bgt_unigene80	EPQ67886.1	1.72e-58	2.1129e-56	1.14271	up	--	--	--	--	--	hypothetical protein BGT96224_2092 [Blumeria graminis f. sp. tritici 96224]
Bgt_unigene805	EPQ67167.1	4.23e-19	8.17992e-18	-1.0303	down	--	--	--	--	--	hypothetical protein BGT96224_4464 [Blumeria graminis f. sp. tritici 96224]
Bgt_unigene814	EPQ67158.1	3.85e-34	2.00498e-32	-4.07061	down	--	--	Biological Process: single-organism process (GO:0044699);;	--	Suppressor protein SRP40 GN=SRP40 OS=Saccharomyces cerevisiae (strain ATCC 204508 / S288c) PE=1 SV=2	hypothetical protein BGT96224_Ac30174 [Blumeria graminis f. sp. tritici 96224]
Bgt_unigene817	EPQ67161.1	5.25e-18	9.33493e-17	1.0025	up	--	--	Cellular Component: hyphal tip (GO:0001411);; Biological Process: developmental process (GO:0032502);; Biological Process: single-organism process (GO:0044699);; Molecular Function: metal ion binding (GO:0046872);;	--	Calmodulin OS=Pneumocystis carinii PE=3 SV=1	Calmodulin Ca++ binding protein, partial [Blumeria graminis f. sp. tritici 96224]
Bgt_unigene82	EPQ67888.1	0.000831495	0.00255489	-2.46013	down	[R]	General function prediction only	Biological Process: endonucleolytic cleavage in ITS1 to separate SSU-rRNA from 5.8S rRNA and LSU-rRNA from tricistronic rRNA transcript (SSU-rRNA, 5.8S rRNA, LSU-rRNA) (GO:0000447);; Biological Process: endonucleolytic cleavage to generate mature 5'-end of SSU-rRNA from (SSU-rRNA, 5.8S rRNA, LSU-rRNA) (GO:0000472);; Biological Process: endonucleolytic cleavage in 5'-ETS of tricistronic rRNA trans…	K14566|8e-67|ssl:SS1G_03075|hypothetical protein	rRNA-processing protein fcf1 GN=fcf1 OS=Schizosaccharomyces pombe (strain 972 / ATCC 24843) PE=3 SV=1	hypothetical protein BGT96224_40 [Blumeria graminis f. sp. tritici 96224]
Bgt_unigene827	EPQ67146.1	3.66e-43	2.56189e-41	NI	up	--	--	Cellular Component: intracellular organelle (GO:0043229);; Cellular Component: cytoplasmic part (GO:0044444);;	--	Sporulation-specific protein 15 GN=spo15 OS=Schizosaccharomyces pombe (strain 972 / ATCC 24843) PE=1 SV=1	hypothetical protein BGT96224_5442 [Blumeria graminis f. sp. tritici 96224]
Bgt_unigene836	EPQ67139.1	5.95e-15	8.17527e-14	-1.00649	down	--	--	--	--	--	hypothetical protein BGT96224_1320, partial [Blumeria graminis f. sp. tritici 96224]
Bgt_unigene839	EPQ67136.1	1.94e-05	8.13378e-05	1.95065	up	--	--	--	--	--	hypothetical protein BGT96224_BCG7 [Blumeria graminis f. sp. tritici 96224]
Bgt_unigene851	EPQ67122.1	0	0	-4.35029	down	[G]	Carbohydrate transport and metabolism	Cellular Component: membrane (GO:0016020);; Biological Process: growth (GO:0040007);; Biological Process: single-organism cellular process (GO:0044763);; Cellular Component: cell periphery (GO:0071944);;	--	Mannan endo-1,6-alpha-mannosidase DCW1 (Precursor) GN=DCW1 OS=Candida albicans (strain SC5314 / ATCC MYA-2876) PE=1 SV=1	mannosidase GPI-anchored membrane protein [Blumeria graminis f. sp. tritici 96224]
Bgt_unigene866	EPQ67106.1	9.82e-39	5.98981e-37	1.03291	up	--	--	--	--	WHI2-like protein P4H10.16c GN=SPBP4H10.16c OS=Schizosaccharomyces pombe (strain 972 / ATCC 24843) PE=3 SV=1	hypothetical protein BGT96224_4712 [Blumeria graminis f. sp. tritici 96224]
Bgt_unigene867	EPQ67107.1	8.97e-68	1.5117e-65	1.48565	up	--	--	Molecular Function: 3-deoxy-7-phosphoheptulonate synthase activity (GO:0003849);; Cellular Component: nucleus (GO:0005634);; Cellular Component: cytoplasm (GO:0005737);; Biological Process: aromatic amino acid family biosynthetic process (GO:0009073);; Biological Process: chorismate biosynthetic process (GO:0009423);;	K01626|0.0|ssl:SS1G_04739|hypothetical protein	Phospho-2-dehydro-3-deoxyheptonate aldolase, tyrosine-inhibited GN=ARO4 OS=Saccharomyces cerevisiae (strain ATCC 204508 / S288c) PE=1 SV=2	3-deoxy-D-arabino-heptulosonate-7-phosphate (DAHP) synthase [Blumeria graminis f. sp. tritici 96224]
Bgt_unigene87	EPQ67893.1	1.48e-09	1.1297e-08	-1.13289	down	[KL]	--	Molecular Function: binding (GO:0005488);;	--	Uncharacterized ATP-dependent helicase C144.05 GN=SPAC144.05 OS=Schizosaccharomyces pombe (strain 972 / ATCC 24843) PE=3 SV=1	helicase [Blumeria graminis f. sp. tritici 96224]
Bgt_unigene873	EPQ67113.1	2.15e-08	1.3917e-07	1.52153	up	--	--	--	--	--	hypothetical protein BGT96224_A20178 [Blumeria graminis f. sp. tritici 96224]
Bgt_unigene894	EPQ67081.1	2.56e-05	0.000105051	-2.35579	down	--	--	--	--	--	putative secreted effector protein, partial [Blumeria graminis f. sp. tritici 96224]
Bgt_unigene901	EPQ67074.1	0.000827498	0.00254575	-1.43255	down	--	--	--	--	--	putative secreted effector protein, partial [Blumeria graminis f. sp. tritici 96224]
Bgt_unigene915	EPQ66986.1	2.07e-40	1.33855e-38	-1.47545	down	--	--	--	--	--	hypothetical protein BGT96224_Ac31231 [Blumeria graminis f. sp. tritici 96224]
Bgt_unigene936	EPQ67007.1	9.05e-06	4.00305e-05	-2.51249	down	--	--	--	--	--	hypothetical protein BGT96224_2913, partial [Blumeria graminis f. sp. tritici 96224]
Bgt_unigene937	EPQ67008.1	1.01e-14	1.36583e-13	1.60548	up	--	--	Cellular Component: cytoplasmic part (GO:0044444);;	--	Cytochrome c oxidase assembly protein COX19 GN=COX19 OS=Magnaporthe oryzae (strain Y34) PE=3 SV=1	hypothetical protein BGT96224_3635 [Blumeria graminis f. sp. tritici 96224]
Bgt_unigene959	EPQ67030.1	1.85e-06	9.11178e-06	1.18946	up	--	--	--	--	--	hypothetical protein BGT96224_A20222 [Blumeria graminis f. sp. tritici 96224]
Bgt_unigene966	EPQ67037.1	2.73e-16	4.17351e-15	-1.28588	down	[R]	General function prediction only	--	--	PH and SEC7 domain-containing protein C11E3.11c GN=SPAC11E3.11c OS=Schizosaccharomyces pombe (strain 972 / ATCC 24843) PE=3 SV=1	hypothetical protein BGT96224_A20224 [Blumeria graminis f. sp. tritici 96224]
Bgt_unigene974	EPQ67045.1	3.52e-14	4.54388e-13	1.73825	up	--	--	--	--	--	hypothetical protein BGT96224_A21123, partial [Blumeria graminis f. sp. tritici 96224]
Bgt_unigene984	EPQ67055.1	1.01e-57	1.18593e-55	-1.62713	down	[T]	Signal transduction mechanisms	Molecular Function: phosphorelay sensor kinase activity (GO:0000155);; Molecular Function: phosphorelay response regulator activity (GO:0000156);; Biological Process: phosphorelay signal transduction system (GO:0000160);; Biological Process: developmental process involved in reproduction (GO:0003006);; Molecular Function: protein histidine kinase activity (GO:0004673);; Molecular Function: signal…	--	Two-component system protein A OS=Emericella nidulans (strain FGSC A4 / ATCC 38163 / CBS 112.46 / NRRL PE=3 SV=2	hypothetical protein BGT96224_5386B [Blumeria graminis f. sp. tritici 96224]
Bgt_unigene991	EPQ67062.1	2.8e-20	5.93224e-19	1.16833	up	[G]	Carbohydrate transport and metabolism	Molecular Function: 6-phosphofructo-2-kinase activity (GO:0003873);; Molecular Function: fructose-2,6-bisphosphate 2-phosphatase activity (GO:0004331);; Molecular Function: ATP binding (GO:0005524);; Biological Process: fructose metabolic process (GO:0006000);; Biological Process: fructose 2,6-bisphosphate metabolic process (GO:0006003);; Biological Process: phosphorylation (GO:0016310);;	K00900|0.0|bfu:BC1G_02969|hypothetical protein	6-phosphofructo-2-kinase 1 GN=PFK26 OS=Saccharomyces cerevisiae (strain ATCC 204508 / S288c) PE=1 SV=1	hypothetical protein BGT96224_A20869 [Blumeria graminis f. sp. tritici 96224]
Bgt_unigene997	EPQ66978.1	0.000132803	0.00047863	2.09333	up	--	--	--	--	--	putative secreted effector protein [Blumeria graminis f. sp. tritici 96224]

## Sheet: C5dpi vs C3dpi
DEG ID	NCBI accession	p-value	FDR	Log2(C5dpi/C3dpi)	Up-down-regulation	COG class	COG class annotation	GO annotation	KEGG annotation	Swissprot annotation	Nr annotation
Bgt_unigene1013	EPQ66922.1	1.58e-18	2.36709e-17	-1.19538	down	--	--	--	--	--	hypothetical protein BGT96224_5363 [Blumeria graminis f. sp. tritici 96224]
Bgt_unigene1049	EPQ66957.1	1.84e-12	1.75133e-11	2.19119	up	--	--	--	--	--	hypothetical protein BGT96224_A20873 [Blumeria graminis f. sp. tritici 96224]
Bgt_unigene108	EPQ67864.1	6.67e-05	0.000269084	-1.81675	down	[S]	Function unknown	Cellular Component: cytoplasm (GO:0005737);; Biological Process: programmed cell death (GO:0012501);; Cellular Component: intracellular membrane-bounded organelle (GO:0043231);; Molecular Function: iron-sulfur cluster binding (GO:0051536);;	--	Fe-S cluster assembly protein dre2 {ECO:0000255|HAMAP-Rule:MF_03115} GN=dre2 OS=Sclerotinia sclerotiorum (strain ATCC 18683 / 1980 / Ss-1) PE=3 SV=1	hypothetical protein BGT96224_61 [Blumeria graminis f. sp. tritici 96224]
Bgt_unigene11	EPQ67896.1	3.14e-05	0.000133904	1.04686	up	--	--	--	--	--	putative secreted effector protein [Blumeria graminis f. sp. tritici 96224]
Bgt_unigene1103	EPQ66876.1	0.000189521	0.000710018	-1.76238	down	--	--	--	--	--	putative secreted effector protein [Blumeria graminis f. sp. tritici 96224]
Bgt_unigene1108	EPQ66820.1	7.88e-14	8.35638e-13	1.04527	up	[E]	Amino acid transport and metabolism	--	--	--	hypothetical protein BGT96224_A20692 [Blumeria graminis f. sp. tritici 96224]
Bgt_unigene1137	EPQ66849.1	1.39e-177	5.40313e-175	1.9325	up	[P]	Inorganic ion transport and metabolism	Biological Process: single-organism transport (GO:0044765);;	--	Low-affinity potassium transport protein GN=TRK2 OS=Saccharomyces cerevisiae (strain ATCC 204508 / S288c) PE=1 SV=1	Component of the Trk1p-Trk2p potassium transport system [Blumeria graminis f. sp. tritici 96224]
Bgt_unigene1141	EPQ66853.1	2.62e-138	5.52467e-136	2.44923	up	[V]	Defense mechanisms	Molecular Function: lipid transporter activity (GO:0005319);; Molecular Function: binding (GO:0005488);; Cellular Component: plasma membrane (GO:0005886);; Biological Process: response to stress (GO:0006950);; Molecular Function: drug transmembrane transporter activity (GO:0015238);; Biological Process: sterol transport (GO:0015918);; Biological Process: filamentous growth (GO:0030447);; Molecula…	--	Uncharacterized ABC transporter ATP-binding protein/permease YOL075C GN=YOL075C OS=Saccharomyces cerevisiae (strain ATCC 204508 / S288c) PE=1 SV=3	transporter of the ATP-binding cassette family [Blumeria graminis f. sp. tritici 96224]
Bgt_unigene1147	EPQ66859.1	2.47e-16	3.21111e-15	-1.52157	down	[P]	Inorganic ion transport and metabolism	--	K12346|1e-165|ssl:SS1G_00454|hypothetical protein	Manganese transporter SMF1 GN=SMF1 OS=Saccharomyces cerevisiae (strain ATCC 204508 / S288c) PE=1 SV=2	Divalent metal ion transporter [Blumeria graminis f. sp. tritici 96224]
Bgt_unigene1177	EPQ66792.1	8.46e-23	1.67793e-21	2.05392	up	--	--	--	--	--	hypothetical protein BGT96224_Ac30842 [Blumeria graminis f. sp. tritici 96224]
Bgt_unigene1179	EPQ66794.1	7.93e-56	5.27858e-54	1.61397	up	--	--	--	--	--	putative secreted effector protein [Blumeria graminis f. sp. tritici 96224]
Bgt_unigene1181	EPQ66796.1	2.42e-102	3.26894e-100	-1.24097	down	[G]	Carbohydrate transport and metabolism	Molecular Function: catalytic activity (GO:0003824);;	--	Chitin deacetylase 1 (Precursor) GN=CDA1 OS=Saccharomyces cerevisiae (strain ATCC 204508 / S288c) PE=1 SV=1	Chitin deacetylase [Blumeria graminis f. sp. tritici 96224]
Bgt_unigene1182	EPQ66797.1	5.3e-06	2.51274e-05	-4.65055	down	--	--	--	--	Wings apart-like protein homolog 1 GN=wpl1 OS=Schizosaccharomyces pombe (strain 972 / ATCC 24843) PE=3 SV=1	hypothetical protein BGT96224_216 [Blumeria graminis f. sp. tritici 96224]
Bgt_unigene12	EPQ67897.1	2.87e-05	0.000122914	1.75433	up	--	--	--	--	--	putative secreted effector protein [Blumeria graminis f. sp. tritici 96224]
Bgt_unigene1239	EPQ66773.1	0	0	4.4963	up	[I]	Lipid transport and metabolism	--	--	Lipase 1 (Precursor) GN=LIP1 OS=Geotrichum candidum (Oospora lactis) PE=1 SV=2	Carboxylesterase [Blumeria graminis f. sp. tritici 96224]
Bgt_unigene1251	EPQ66722.1	2.42e-158	6.79207e-156	-1.32228	down	--	--	Molecular Function: catalytic activity (GO:0003824);;	--	--	Chalcone and stilbene synthase [Blumeria graminis f. sp. tritici 96224]
Bgt_unigene1270	EPQ66697.1	7.12e-139	1.5668e-136	6.8436	up	[I]	Lipid transport and metabolism	--	--	AB hydrolase superfamily protein C4A8.06c GN=SPAC4A8.06c OS=Schizosaccharomyces pombe (strain 972 / ATCC 24843) PE=3 SV=1	acetyl-hydrolase [Blumeria graminis f. sp. tritici 96224]
Bgt_unigene1278	EPQ66705.1	2.76e-53	1.73455e-51	1.45374	up	--	--	--	--	--	hypothetical protein BGT96224_4683 [Blumeria graminis f. sp. tritici 96224]
Bgt_unigene1280	EPQ66707.1	5.71e-23	1.1532e-21	-1.11448	down	[J]	Translation, ribosomal structure and biogenesis	Molecular Function: GTPase activity (GO:0003924);; Molecular Function: GTP binding (GO:0005525);; Cellular Component: nucleus (GO:0005634);; Cellular Component: mitochondrion (GO:0005739);; Biological Process: GTP catabolic process (GO:0006184);; Biological Process: rRNA processing (GO:0006364);; Cellular Component: 90S preribosome (GO:0030686);; Molecular Function: U3 snoRNA binding (GO:0034511)…	K14569|1e-180|ssl:SS1G_08220|hypothetical protein	Ribosome biogenesis protein bms1 GN=bms1 OS=Schizosaccharomyces pombe (strain 972 / ATCC 24843) PE=1 SV=2	hypothetical protein BGT96224_2647 [Blumeria graminis f. sp. tritici 96224]
Bgt_unigene1287	EPQ66680.1	3.58e-36	1.26065e-34	1.26426	up	--	--	--	--	--	hypothetical protein BGT96224_A21385 [Blumeria graminis f. sp. tritici 96224]
Bgt_unigene130	EPQ67846.1	8.2e-68	6.68768e-66	1.37488	up	[R]	General function prediction only	Molecular Function: alcohol dehydrogenase (NAD) activity (GO:0004022);; Molecular Function: protein binding (GO:0005515);; Cellular Component: extracellular region (GO:0005576);; Cellular Component: mitochondrion (GO:0005739);; Cellular Component: plasma membrane (GO:0005886);; Biological Process: glucose catabolic process (GO:0006007);; Biological Process: alcohol metabolic process (GO:0006066);…	K07119|1e-160|ssl:SS1G_11056|similar to NADP-dependent leukotriene b4 12-hydroxydehydrogenase	Uncharacterized membrane protein YML131W GN=YML131W OS=Saccharomyces cerevisiae (strain ATCC 204508 / S288c) PE=1 SV=1	hypothetical protein BGT96224_2541 [Blumeria graminis f. sp. tritici 96224]
Bgt_unigene1301	EPQ66646.1	3.49e-170	1.26129e-167	2.90669	up	--	--	Biological Process: carbohydrate metabolic process (GO:0005975);; Molecular Function: kinase activity (GO:0016301);; Biological Process: phosphorylation (GO:0016310);; Molecular Function: phosphotransferase activity, alcohol group as acceptor (GO:0016773);;	--	Uncharacterized sugar kinase YDR109C GN=YDR109C OS=Saccharomyces cerevisiae (strain ATCC 204508 / S288c) PE=1 SV=1	hypothetical protein BGT96224_A21120 [Blumeria graminis f. sp. tritici 96224]
Bgt_unigene1302	EPQ66647.1	1.01e-168	3.41478e-166	3.22085	up	--	--	Biological Process: carbohydrate metabolic process (GO:0005975);; Molecular Function: phosphotransferase activity, alcohol group as acceptor (GO:0016773);;	--	Uncharacterized sugar kinase YDR109C GN=YDR109C OS=Saccharomyces cerevisiae (strain ATCC 204508 / S288c) PE=1 SV=1	kinase [Blumeria graminis f. sp. tritici 96224]
Bgt_unigene1316	EPQ66661.1	2.21e-192	1.01691e-189	1.48215	up	--	--	Molecular Function: aspartic-type endopeptidase activity (GO:0004190);; Cellular Component: extracellular region (GO:0005576);; Cellular Component: vacuolar lumen (GO:0005775);; Biological Process: proteolysis (GO:0006508);; Biological Process: pathogenesis (GO:0009405);;	K01381|0.0|ssl:SS1G_11818|similar to aspartic proteinase precursor	Vacuolar protease A (Precursor) GN=pep2 OS=Neosartorya fumigata (strain ATCC MYA-4609 / Af293 / CBS 101355 / FGSC PE=2 SV=1	Vacuolar aspartyl protease (proteinase A) [Blumeria graminis f. sp. tritici 96224]
Bgt_unigene133	EPQ67834.1	5.95e-38	2.23667e-36	1.33059	up	[GEPR]	--	Cellular Component: membrane (GO:0016020);;	--	Uncharacterized membrane protein YCR023C GN=YCR023C OS=Saccharomyces cerevisiae (strain ATCC 204508 / S288c) PE=1 SV=2	hypothetical protein BGT96224_614B [Blumeria graminis f. sp. tritici 96224]
Bgt_unigene1335	EPQ66637.1	2.16e-14	2.42181e-13	-1.24818	down	--	--	--	--	Transcriptional activator protein acu-15 GN=acu-15 OS=Neurospora crassa (strain ATCC 24698 / 74-OR23-1A / CBS 708.71 / DSM PE=1 SV=2	hypothetical protein BGT96224_5354 [Blumeria graminis f. sp. tritici 96224]
Bgt_unigene135	EPQ67836.1	1.55e-15	1.87952e-14	1.10708	up	--	--	--	K01301|0.0|ssl:SS1G_12100|hypothetical protein	Vacuolar protein sorting-associated protein 70 GN=VPS70 OS=Saccharomyces cerevisiae (strain ATCC 204508 / S288c) PE=1 SV=1	hypothetical protein BGT96224_287 [Blumeria graminis f. sp. tritici 96224]
Bgt_unigene1356	EPQ66460.1	6.78e-269	5.27444e-266	2.326	up	--	--	--	--	--	hypothetical protein BGT96224_2928 [Blumeria graminis f. sp. tritici 96224]
Bgt_unigene1370	EPQ66474.1	1.51e-117	2.49759e-115	1.39927	up	--	--	--	--	--	hypothetical protein BGT96224_118 [Blumeria graminis f. sp. tritici 96224]
Bgt_unigene1377	EPQ66481.1	6.29e-118	1.06137e-115	1.77659	up	--	--	--	--	--	NipSnap2 protein [Blumeria graminis f. sp. tritici 96224]
Bgt_unigene1413	EPQ66517.1	3.11e-50	1.72652e-48	-1.19212	down	--	--	--	--	--	hypothetical protein BGT96224_5231 [Blumeria graminis f. sp. tritici 96224]
Bgt_unigene1429	EPQ66533.1	3.3e-07	1.83033e-06	-1.10745	down	--	--	--	--	--	hypothetical protein BGT96224_4612 [Blumeria graminis f. sp. tritici 96224]
Bgt_unigene1431	EPQ66535.1	2.21e-78	2.23332e-76	1.13347	up	--	--	--	--	--	hypothetical protein BGT96224_3303 [Blumeria graminis f. sp. tritici 96224]
Bgt_unigene1470	EPQ66574.1	1.14e-07	6.65193e-07	-1.28483	down	--	--	--	--	--	putative secreted effector protein [Blumeria graminis f. sp. tritici 96224]
Bgt_unigene1504	EPQ66608.1	8.21e-21	1.45834e-19	-1.40677	down	--	--	Biological Process: transport (GO:0006810);; Cellular Component: intracellular membrane-bounded organelle (GO:0043231);; Cellular Component: cytoplasmic part (GO:0044444);; Biological Process: single-organism cellular process (GO:0044763);;	--	Probable GPI-anchored adhesin-like protein PGA55 (Precursor) GN=PGA55 OS=Candida albicans (strain SC5314 / ATCC MYA-2876) PE=1 SV=1	hypothetical protein BGT96224_Ac30790 [Blumeria graminis f. sp. tritici 96224]
Bgt_unigene1506	EPQ66610.1	2.15e-10	1.67077e-09	2.30528	up	--	--	--	--	--	hypothetical protein BGT96224_2611 [Blumeria graminis f. sp. tritici 96224]
Bgt_unigene1526	EPQ66630.1	0	0	2.01218	up	[IQR]	--	Cellular Component: intracellular (GO:0005622);; Biological Process: xylulose metabolic process (GO:0005997);; Biological Process: glucose metabolic process (GO:0006006);; Biological Process: glyoxylate cycle (GO:0006097);; Biological Process: fatty acid beta-oxidation (GO:0006635);; Biological Process: pathogenesis (GO:0009405);; Biological Process: heterocycle biosynthetic process (GO:0018130);…	--	Probable NADP-dependent mannitol dehydrogenase OS=Davidiella tassiana (Mycosphaerella tassiana) PE=1 SV=1	Peroxisomal 24-dienoyl-CoA reductase [Blumeria graminis f. sp. tritici 96224]
Bgt_unigene1543	EPQ66411.1	1.95e-87	2.29276e-85	1.34315	up	--	--	Biological Process: regulation of transcription, DNA-templated (GO:0006355);; Biological Process: transcription from RNA polymerase II promoter (GO:0006366);;	--	--	hypothetical protein BGT96224_5170 [Blumeria graminis f. sp. tritici 96224]
Bgt_unigene1545	EPQ66413.1	1.18e-226	7.04265e-224	-3.32246	down	--	--	--	--	PHO85 cyclin-1 GN=PCL1 OS=Saccharomyces cerevisiae (strain ATCC 204508 / S288c) PE=1 SV=1	Pho85 cyclin of the Pcl12-like subfamily [Blumeria graminis f. sp. tritici 96224]
Bgt_unigene159	EPQ67817.1	7.26e-11	5.94537e-10	1.12548	up	--	--	--	--	Uncharacterized protein C23D3.17 (Precursor) GN=SPAC23D3.17 OS=Schizosaccharomyces pombe (strain 972 / ATCC 24843) PE=2 SV=2	hypothetical protein BGT96224_3988 [Blumeria graminis f. sp. tritici 96224]
Bgt_unigene1599	EPQ66368.1	2.22e-182	9.00535e-180	2.01483	up	[F]	Nucleotide transport and metabolism	Molecular Function: phosphoribosylaminoimidazolesuccinocarboxamide synthase activity (GO:0004639);; Molecular Function: ATP binding (GO:0005524);; Biological Process: 'de novo' IMP biosynthetic process (GO:0006189);;	K01923|1e-143|bfu:BC1G_15142|hypothetical protein	Phosphoribosylaminoimidazole-succinocarboxamide synthase GN=ADE1 OS=Saccharomyces cerevisiae (strain ATCC 204508 / S288c) PE=1 SV=2	N-succinyl-5-aminoimidazole-4-carboxamide ribotide (SAICAR) synthetase [Blumeria graminis f. sp. tritici 96224]
Bgt_unigene1602	EPQ66371.1	4.42e-145	1.09072e-142	-1.46507	down	--	--	Molecular Function: hydrolase activity (GO:0016787);; Biological Process: cellular macromolecule metabolic process (GO:0044260);; Cellular Component: cell part (GO:0044464);; Biological Process: nucleic acid metabolic process (GO:0090304);;	--	Suppressor protein SRP40 GN=SRP40 OS=Saccharomyces cerevisiae (strain ATCC 204508 / S288c) PE=1 SV=2	putative secreted effector protein [Blumeria graminis f. sp. tritici 96224]
Bgt_unigene1641	EPQ66339.1	0	0	2.55514	up	--	--	--	--	--	hypothetical protein BGT96224_4054 [Blumeria graminis f. sp. tritici 96224]
Bgt_unigene1654	EPQ66294.1	2.52e-240	1.70142e-237	-1.72869	down	--	--	Biological Process: filamentous growth (GO:0030447);; Biological Process: cellular metabolic process (GO:0044237);; Cellular Component: cell part (GO:0044464);; Biological Process: single-organism cellular process (GO:0044763);; Biological Process: multi-organism process (GO:0051704);;	--	Uncharacterized protein YMR244W GN=YMR244W OS=Saccharomyces cerevisiae (strain ATCC 204508 / S288c) PE=3 SV=1	hypothetical protein BGT96224_1531 [Blumeria graminis f. sp. tritici 96224]
Bgt_unigene1703	EPQ66253.1	1.07e-31	3.19839e-30	1.25079	up	--	--	--	--	--	hypothetical protein BGT96224_5135 [Blumeria graminis f. sp. tritici 96224]
Bgt_unigene1708	EPQ66258.1	1.71e-11	1.48482e-10	1.07192	up	--	--	--	--	--	hypothetical protein BGT96224_684 [Blumeria graminis f. sp. tritici 96224]
Bgt_unigene1740	EPQ66225.1	1.5e-19	2.45824e-18	1.26115	up	--	--	Cellular Component: intracellular organelle (GO:0043229);; Cellular Component: cytoplasmic part (GO:0044444);;	--	Protein lsb5 GN=lsb5 OS=Schizosaccharomyces pombe (strain 972 / ATCC 24843) PE=3 SV=1	hypothetical protein BGT96224_2511 [Blumeria graminis f. sp. tritici 96224]
Bgt_unigene1758	EPQ66243.1	3.07e-84	3.37128e-82	-1.02572	down	[G]	Carbohydrate transport and metabolism	Biological Process: carbohydrate metabolic process (GO:0005975);; Molecular Function: hydrolase activity (GO:0016787);; Molecular Function: carbohydrate binding (GO:0030246);;	--	--	Glycosyl hydrolase family 92 [Blumeria graminis f. sp. tritici 96224]
Bgt_unigene1798	EPQ66190.1	1.28e-18	1.94636e-17	NI	up	--	--	Molecular Function: binding (GO:0005488);; Biological Process: transcription, DNA-templated (GO:0006351);; Biological Process: regulation of transcription, DNA-templated (GO:0006355);; Biological Process: positive regulation of cellular biosynthetic process (GO:0031328);; Biological Process: regulation of secondary metabolic process (GO:0043455);; Biological Process: secondary metabolite biosynth…	--	Aflatoxin biosynthesis regulatory protein GN=aflR OS=Aspergillus flavus (strain ATCC 200026 / FGSC A1120 / NRRL 3357 / JCM PE=3 SV=2	hypothetical protein BGT96224_A20237 [Blumeria graminis f. sp. tritici 96224]
Bgt_unigene1799	EPQ66191.1	0.00119617	0.00379794	1.60643	up	--	--	Molecular Function: binding (GO:0005488);; Biological Process: regulation of transcription, DNA-templated (GO:0006355);; Biological Process: positive regulation of cellular biosynthetic process (GO:0031328);; Biological Process: regulation of secondary metabolic process (GO:0043455);; Biological Process: secondary metabolite biosynthetic process (GO:0044550);;	--	Sterigmatocystin biosynthesis regulatory protein GN=aflR OS=Emericella nidulans (strain FGSC A4 / ATCC 38163 / CBS 112.46 / NRRL PE=3 SV=2	hypothetical protein BGT96224_429 [Blumeria graminis f. sp. tritici 96224]
Bgt_unigene1803	EPQ66195.1	4.88e-05	0.000202016	-2.36347	down	--	--	Biological Process: cellular process (GO:0009987);; Biological Process: single-organism process (GO:0044699);;	K11771|0.0|ssl:SS1G_11858|hypothetical protein	SWI/SNF chromatin-remodeling complex subunit sol1 GN=sol1 OS=Schizosaccharomyces pombe (strain 972 / ATCC 24843) PE=1 SV=1	Subunit of the SWI-SNF chromatin remodeling complex [Blumeria graminis f. sp. tritici 96224]
Bgt_unigene1821	EPQ66134.1	1.47e-38	5.61984e-37	1.07544	up	--	--	--	--	--	hypothetical protein BGT96224_2806B [Blumeria graminis f. sp. tritici 96224]
Bgt_unigene1831	EPQ66144.1	6.45e-56	4.32406e-54	-2.89915	down	--	--	--	--	--	hypothetical protein BGT96224_105 [Blumeria graminis f. sp. tritici 96224]
Bgt_unigene1843	EPQ66156.1	7.41e-29	1.94714e-27	-1.07623	down	--	--	Cellular Component: hyphal tip (GO:0001411);; Cellular Component: cellular bud neck (GO:0005935);; Molecular Function: cytoskeletal protein binding (GO:0008092);; Cellular Component: actin cytoskeleton (GO:0015629);; Cellular Component: membrane (GO:0016020);; Biological Process: cellular component assembly (GO:0022607);; Biological Process: actin cytoskeleton organization (GO:0030036);; Cellular…	--	Actin cytoskeleton-regulatory complex protein pan-1 GN=pan-1 OS=Neurospora crassa (strain ATCC 24698 / 74-OR23-1A / CBS 708.71 / DSM PE=3 SV=1	hypothetical protein BGT96224_2571 [Blumeria graminis f. sp. tritici 96224]
Bgt_unigene1847	EPQ66160.1	7.62e-09	5.06845e-08	-1.10008	down	--	--	--	--	--	hypothetical protein BGT96224_3347 [Blumeria graminis f. sp. tritici 96224]
Bgt_unigene1851	EPQ66079.1	2.27e-05	9.86182e-05	-1.54615	down	--	--	--	--	--	putative secreted effector protein [Blumeria graminis f. sp. tritici 96224]
Bgt_unigene1855	EPQ66083.1	4.36e-123	7.88701e-121	1.17468	up	[G]	Carbohydrate transport and metabolism	Molecular Function: sedoheptulose-7-phosphate:D-glyceraldehyde-3-phosphate glyceronetransferase activity (GO:0004801);; Cellular Component: cytoplasm (GO:0005737);; Biological Process: pentose-phosphate shunt (GO:0006098);;	K00616|1e-172|ncr:NCU02136|transaldolase	Transaldolase GN=FOXG_03074 OS=Fusarium oxysporum f. sp. lycopersici (strain 4287 / CBS 123668 / FGSC PE=1 SV=1	Transaldolase [Blumeria graminis f. sp. tritici 96224]
Bgt_unigene186	EPQ67784.1	7.01e-07	3.73678e-06	-1.35284	down	--	--	--	--	--	putative secreted effector protein [Blumeria graminis f. sp. tritici 96224]
Bgt_unigene1861	EPQ66089.1	8.26e-156	2.25856e-153	1.31107	up	[O]	Posttranslational modification, protein turnover, chaperones	Cellular Component: intracellular (GO:0005622);; Biological Process: proteolysis (GO:0006508);; Biological Process: metabolic process (GO:0008152);; Molecular Function: serine-type peptidase activity (GO:0008236);; Molecular Function: IgE binding (GO:0019863);; Biological Process: mycelium development (GO:0043581);; Biological Process: asexual sporulation resulting in formation of a cellular spor…	K01336|0.0|ssl:SS1G_03282|serine protease	Alkaline protease 2 (Precursor) GN=alp2 OS=Neosartorya fumigata (strain ATCC MYA-4609 / Af293 / CBS 101355 / FGSC PE=1 SV=1	Vacuolar proteinase [Blumeria graminis f. sp. tritici 96224]
Bgt_unigene1863	EPQ66091.1	1.83e-10	1.43229e-09	-1.81179	down	--	--	--	--	Transcription factor vib-1 GN=vib-1 OS=Neurospora crassa (strain ATCC 24698 / 74-OR23-1A / CBS 708.71 / DSM PE=3 SV=1	hypothetical protein BGT96224_3549 [Blumeria graminis f. sp. tritici 96224]
Bgt_unigene1866	EPQ66094.1	1.32e-18	1.98776e-17	1.63245	up	--	--	--	--	Glucose-repressible gene protein GN=grg-1 OS=Neurospora crassa (strain ATCC 24698 / 74-OR23-1A / CBS 708.71 / DSM PE=2 SV=1	hypothetical protein BGT96224_331 [Blumeria graminis f. sp. tritici 96224]
Bgt_unigene187	EPQ67785.1	2.64e-130	5.22901e-128	-2.21634	down	--	--	--	--	--	hypothetical protein BGT96224_1446 [Blumeria graminis f. sp. tritici 96224]
Bgt_unigene1870	EPQ66098.1	7.63e-29	1.99995e-27	1.39128	up	--	--	Biological Process: L-cysteine metabolic process (GO:0046439);;	K00456|2e-60|bfu:BC1G_05368|hypothetical protein	Cysteine dioxygenase GN=CDO1 OS=Ajellomyces capsulatus (strain G186AR / H82 / ATCC MYA-2454 / RMSCC PE=2 SV=2	Cysteine dioxygenase type I [Blumeria graminis f. sp. tritici 96224]
Bgt_unigene188	EPQ67786.1	2.57e-114	3.99495e-112	1.30561	up	--	--	Biological Process: glucan catabolic process (GO:0009251);; Molecular Function: beta-glucanase activity (GO:0052736);;	--	Probable endo-1,3(4)-beta-glucanase NFIA_089530 (Precursor) GN=NFIA_089530 OS=Neosartorya fischeri (strain ATCC 1020 / DSM 3700 / FGSC A1164 / NRRL PE=3 SV=1	hypothetical protein BGT96224_4507 [Blumeria graminis f. sp. tritici 96224]
Bgt_unigene19	EPQ67904.1	1.58e-12	1.51651e-11	-1.23761	down	[K]	Transcription	Molecular Function: DNA binding (GO:0003677);; Molecular Function: DNA-directed RNA polymerase activity (GO:0003899);; Molecular Function: binding (GO:0005488);; Cellular Component: nucleus (GO:0005634);; Biological Process: transcription, DNA-templated (GO:0006351);; Molecular Function: zinc ion binding (GO:0008270);; Molecular Function: ribonucleoside binding (GO:0032549);;	K03018|2e-95|ssl:SS1G_10539|hypothetical protein	DNA-directed RNA polymerase III subunit rpc1 GN=rpc1 OS=Schizosaccharomyces pombe (strain 972 / ATCC 24843) PE=2 SV=1	RNA polymerase III subunit C160 [Blumeria graminis f. sp. tritici 96224]
Bgt_unigene1910	EPQ66058.1	4.36e-09	2.96783e-08	1.20063	up	--	--	--	--	--	hypothetical protein BGT96224_A20192 [Blumeria graminis f. sp. tritici 96224]
Bgt_unigene1921	EPQ66069.1	2.44e-77	2.39993e-75	-1.19688	down	--	--	--	--	Bud site selection protein RAX2 (Precursor) GN=RAX2 OS=Saccharomyces cerevisiae (strain ATCC 204508 / S288c) PE=1 SV=1	hypothetical protein BGT96224_5224 [Blumeria graminis f. sp. tritici 96224]
Bgt_unigene197	EPQ67773.1	1.37e-19	2.23977e-18	-1.08876	down	--	--	Biological Process: cytokinesis (GO:0000910);; Molecular Function: binding (GO:0005488);; Biological Process: transport (GO:0006810);; Biological Process: gene expression (GO:0010467);; Cellular Component: membrane (GO:0016020);; Biological Process: cellular component assembly (GO:0022607);; Biological Process: actin cytoskeleton organization (GO:0030036);; Cellular Component: macromolecular comp…	--	Cytokinesis protein sepA GN=sepA OS=Emericella nidulans (strain FGSC A4 / ATCC 38163 / CBS 112.46 / NRRL PE=3 SV=2	putative secreted effector protein [Blumeria graminis f. sp. tritici 96224]
Bgt_unigene1999	EPQ65980.1	1.09e-58	7.64139e-57	1.2117	up	[R]	General function prediction only	Molecular Function: binding (GO:0005488);; Biological Process: metabolic process (GO:0008152);; Biological Process: cellular process (GO:0009987);; Molecular Function: oxidoreductase activity (GO:0016491);; Biological Process: cell redox homeostasis (GO:0045454);; Molecular Function: metal ion binding (GO:0046872);; Molecular Function: flavin adenine dinucleotide binding (GO:0050660);; Molecular …	--	Apoptosis-inducing factor 1 GN=aif1 OS=Schizosaccharomyces pombe (strain 972 / ATCC 24843) PE=3 SV=3	rhodocoxin reductase [Blumeria graminis f. sp. tritici 96224]
Bgt_unigene2015	EPQ65996.1	4.98e-22	9.39019e-21	-1.16107	down	--	--	--	--	--	hypothetical protein BGT96224_3807 [Blumeria graminis f. sp. tritici 96224]
Bgt_unigene2021	EPQ65953.1	4.18e-14	4.58802e-13	-1.097	down	--	--	--	--	--	hypothetical protein BGT96224_4375 [Blumeria graminis f. sp. tritici 96224]
Bgt_unigene2024	EPQ65956.1	6.86e-33	2.16106e-31	1.29138	up	--	--	--	--	--	hypothetical protein BGT96224_389, partial [Blumeria graminis f. sp. tritici 96224]
Bgt_unigene2030	EPQ65962.1	1.73e-18	2.59247e-17	2.14644	up	--	--	--	--	--	hypothetical protein BGT96224_5261 [Blumeria graminis f. sp. tritici 96224]
Bgt_unigene2052	EPQ65938.1	9.17e-84	9.76497e-82	1.53954	up	--	--	--	--	Autophagy-related protein 37 GN=PAS_chr4_0602 OS=Komagataella pastoris (strain GS115 / ATCC 20864) PE=1 SV=1	hypothetical protein BGT96224_2201 [Blumeria graminis f. sp. tritici 96224]
Bgt_unigene2058	EPQ65944.1	7.79e-11	6.3553e-10	-1.64571	down	[J]	Translation, ribosomal structure and biogenesis	--	--	Meiotic coiled-coil protein 2 GN=mcp2 OS=Schizosaccharomyces pombe (strain 972 / ATCC 24843) PE=3 SV=1	Protein of the mitochondrial outer surface [Blumeria graminis f. sp. tritici 96224]
Bgt_unigene2069	EPQ65901.1	7.61e-172	2.85346e-169	-2.9435	down	--	--	Cellular Component: cilium (GO:0005929);; Biological Process: cellular process (GO:0009987);; Molecular Function: transferase activity (GO:0016740);; Cellular Component: cell part (GO:0044464);;	--	Spore wall protein 2 (Precursor) GN=SWP2 OS=Encephalitozoon intestinalis (Microsporidian parasite) PE=1 SV=1	hypothetical protein BGT96224_Ac30108 [Blumeria graminis f. sp. tritici 96224]
Bgt_unigene2078	EPQ65910.1	0.0011117	0.00355765	1.35887	up	--	--	--	--	Uncharacterized protein YIL156W-B (Precursor) GN=YIL156W-B OS=Saccharomyces cerevisiae (strain ATCC 204508 / S288c) PE=3 SV=1	hypothetical protein BGT96224_2086, partial [Blumeria graminis f. sp. tritici 96224]
Bgt_unigene2099	EPQ65881.1	1.5e-72	1.36965e-70	3.39249	up	--	--	--	--	--	hypothetical protein BGT96224_1226 [Blumeria graminis f. sp. tritici 96224]
Bgt_unigene2135	EPQ65852.1	4.6e-111	6.94304e-109	-3.00685	down	--	--	Biological Process: developmental process (GO:0032502);; Biological Process: single-organism process (GO:0044699);;	--	Conidiation-specific protein 8 GN=con-8 OS=Neurospora crassa (strain ATCC 24698 / 74-OR23-1A / CBS 708.71 / DSM PE=2 SV=1	hypothetical protein BGT96224_3565 [Blumeria graminis f. sp. tritici 96224]
Bgt_unigene214	EPQ67757.1	4.38e-30	1.20855e-28	-1.7531	down	--	--	--	--	--	hypothetical protein BGT96224_A20954 [Blumeria graminis f. sp. tritici 96224]
Bgt_unigene2142	EPQ65859.1	1.87e-18	2.78947e-17	-1.5534	down	--	--	--	--	--	hypothetical protein BGT96224_AcSP30152 [Blumeria graminis f. sp. tritici 96224]
Bgt_unigene2152	EPQ65740.1	0.000845294	0.00277712	1.10248	up	--	--	--	--	--	hypothetical protein BGT96224_Ac31077 [Blumeria graminis f. sp. tritici 96224]
Bgt_unigene2156	EPQ65744.1	1.22e-12	1.1765e-11	1.1419	up	--	--	--	--	UPF0651 protein YPL107W, mitochondrial (Precursor) GN=YPL107W OS=Saccharomyces cerevisiae (strain ATCC 204508 / S288c) PE=1 SV=1	hypothetical protein BGT96224_4426 [Blumeria graminis f. sp. tritici 96224]
Bgt_unigene2161	EPQ65749.1	0.000124661	0.000482019	1.20049	up	[Q]	Secondary metabolites biosynthesis, transport and catabolism	--	--	Putative esterase C31F10.02 GN=SPBC31F10.02 OS=Schizosaccharomyces pombe (strain 972 / ATCC 24843) PE=3 SV=1	hypothetical protein BGT96224_1525 [Blumeria graminis f. sp. tritici 96224]
Bgt_unigene2203	EPQ65790.1	1.2e-143	2.88808e-141	1.88191	up	[R]	General function prediction only	Molecular Function: alcohol dehydrogenase (NADP+) activity (GO:0008106);; Molecular Function: oxidoreductase activity (GO:0016491);; Biological Process: arabinose metabolic process (GO:0019566);; Biological Process: cellular metabolic process (GO:0044237);; Biological Process: single-organism metabolic process (GO:0044710);; Molecular Function: 2-dehydropantolactone reductase (A-specific) activit…	--	Uncharacterized oxidoreductase C2F3.05c GN=SPAC2F3.05c OS=Schizosaccharomyces pombe (strain 972 / ATCC 24843) PE=3 SV=1	xylose and arabinose reductase member of the aldo-keto reductase family [Blumeria graminis f. sp. tritici 96224]
Bgt_unigene2257	EPQ65675.1	1.34e-06	6.82888e-06	-2.01183	down	--	--	--	--	--	hypothetical protein BGT96224_3226 [Blumeria graminis f. sp. tritici 96224]
Bgt_unigene2260	EPQ65678.1	2.54e-53	1.60801e-51	-1.33926	down	--	--	--	--	--	hypothetical protein BGT96224_3774 [Blumeria graminis f. sp. tritici 96224]
Bgt_unigene23	EPQ67908.1	1.1e-127	2.14829e-125	-2.01454	down	[I]	Lipid transport and metabolism	--	K01897|0.0|bfu:BC1G_15689|acyl-CoA synthetase	Long-chain-fatty-acid--CoA ligase 2 GN=lcf2 OS=Schizosaccharomyces pombe (strain 972 / ATCC 24843) PE=3 SV=1	Long chain fatty acyl-CoA synthetase [Blumeria graminis f. sp. tritici 96224]
Bgt_unigene2301	EPQ65719.1	8.65e-113	1.32682e-110	-1.43347	down	--	--	--	--	SH3 domain-containing protein C23A1.17 GN=SPAC23A1.17 OS=Schizosaccharomyces pombe (strain 972 / ATCC 24843) PE=1 SV=1	hypothetical protein BGT96224_2135 [Blumeria graminis f. sp. tritici 96224]
Bgt_unigene2315	EPQ65733.1	8.25e-198	4.17248e-195	3.04753	up	--	--	Molecular Function: structural constituent of cell wall (GO:0005199);; Cellular Component: cell wall (GO:0005618);; Cellular Component: fungal-type cell wall (GO:0009277);; Biological Process: filamentous growth (GO:0030447);; Biological Process: fungal-type cell wall organization (GO:0031505);; Biological Process: response to stimulus (GO:0050896);;	--	Cell wall mannoprotein CIS3 (Precursor) GN=YJL158C OS=Saccharomyces cerevisiae (strain ATCC 204508 / S288c) PE=1 SV=1	Mannose-containing glycoprotein [Blumeria graminis f. sp. tritici 96224]
Bgt_unigene2331	EPQ65607.1	0.000157073	0.000597753	1.00809	up	--	--	--	--	--	hypothetical protein BGT96224_1916, partial [Blumeria graminis f. sp. tritici 96224]
Bgt_unigene2373	EPQ65649.1	5.49e-14	5.91302e-13	-1.64467	down	--	--	--	--	--	hypothetical protein BGT96224_434 [Blumeria graminis f. sp. tritici 96224]
Bgt_unigene2378	EPQ65654.1	7.05e-09	4.69753e-08	-1.28322	down	--	--	--	--	Probable tRNA-splicing endonuclease subunit tsp-1 GN=tsp-1 OS=Neurospora crassa (strain ATCC 24698 / 74-OR23-1A / CBS 708.71 / DSM PE=3 SV=1	hypothetical protein BGT96224_3671 [Blumeria graminis f. sp. tritici 96224]
Bgt_unigene238	EPQ67736.1	4.19e-86	4.76567e-84	-1.27141	down	[T]	Signal transduction mechanisms	Molecular Function: signal transducer activity (GO:0004871);; Biological Process: signal transduction (GO:0007165);;	--	White collar 1 protein GN=wc-1 OS=Neurospora crassa (strain ATCC 24698 / 74-OR23-1A / CBS 708.71 / DSM PE=1 SV=2	hypothetical protein BGT96224_4219 [Blumeria graminis f. sp. tritici 96224]
Bgt_unigene2399	EPQ65595.1	3.72e-60	2.65276e-58	1.91078	up	[G]	Carbohydrate transport and metabolism	Molecular Function: nucleotide binding (GO:0000166);; Molecular Function: xylulokinase activity (GO:0004856);; Biological Process: carbohydrate metabolic process (GO:0005975);; Biological Process: xylulose metabolic process (GO:0005997);; Molecular Function: kinase activity (GO:0016301);; Molecular Function: phosphotransferase activity, alcohol group as acceptor (GO:0016773);;	K00854|0.0|bfu:BC1G_04720|hypothetical protein	Probable D-xylulose kinase A GN=xkiA OS=Neosartorya fumigata (strain ATCC MYA-4609 / Af293 / CBS 101355 / FGSC PE=2 SV=1	Xylulokinase [Blumeria graminis f. sp. tritici 96224]
Bgt_unigene2415	EPQ65558.1	3.22e-117	5.26293e-115	-1.60175	down	--	--	--	--	--	hypothetical protein BGT96224_2274 [Blumeria graminis f. sp. tritici 96224]
Bgt_unigene2426	EPQ65569.1	0.000169608	0.000641356	-1.55382	down	--	--	--	--	--	hypothetical protein BGT96224_Ac30387 [Blumeria graminis f. sp. tritici 96224]
Bgt_unigene2430	EPQ65573.1	1.34e-47	6.85716e-46	6.1873	up	--	--	--	--	--	hypothetical protein BGT96224_1799, partial [Blumeria graminis f. sp. tritici 96224]
Bgt_unigene2438	EPQ65512.1	3.38e-32	1.04063e-30	2.30885	up	--	--	Molecular Function: tripeptidyl-peptidase activity (GO:0008240);; Molecular Function: hydrolase activity (GO:0016787);;	K01279|1e-154|pan:PODANSg587|hypothetical protein	Tripeptidyl-peptidase sed3 (Precursor) GN=sed3 OS=Neosartorya fumigata (strain ATCC MYA-4609 / Af293 / CBS 101355 / FGSC PE=1 SV=1	tripeptidyl-peptidase [Blumeria graminis f. sp. tritici 96224]
Bgt_unigene2451	EPQ65525.1	0.000869126	0.00284434	1.13036	up	[S]	Function unknown	--	K09131|8e-22|afv:AFLA_056610|DUF167 domain protein	--	hypothetical protein BGT96224_2655 [Blumeria graminis f. sp. tritici 96224]
Bgt_unigene2453	EPQ65527.1	0.00316189	0.0091467	1.3002	up	--	--	--	K03454|4e-95|ssl:SS1G_11893|hypothetical protein	Mitochondrial carnitine carrier GN=CRC1 OS=Saccharomyces cerevisiae (strain ATCC 204508 / S288c) PE=1 SV=1	Mitochondrial inner membrane carnitine transporter [Blumeria graminis f. sp. tritici 96224]
Bgt_unigene2454	EPQ65528.1	2.84e-10	2.18849e-09	-2.18787	down	[KL]	--	Molecular Function: DNA binding (GO:0003677);; Molecular Function: catalytic activity (GO:0003824);; Molecular Function: helicase activity (GO:0004386);; Molecular Function: binding (GO:0005488);; Molecular Function: ATP binding (GO:0005524);; Biological Process: cellular response to stimulus (GO:0051716);;	K10875|0.0|ssl:SS1G_11894|similar to recombinational repair protein	DNA repair protein rhp54 GN=rhp54 OS=Schizosaccharomyces pombe (strain 972 / ATCC 24843) PE=1 SV=2	DNA-dependent ATPase [Blumeria graminis f. sp. tritici 96224]
Bgt_unigene251	EPQ67725.1	1.51e-42	6.71882e-41	3.13747	up	--	--	--	--	--	hypothetical protein BGT96224_4622 [Blumeria graminis f. sp. tritici 96224]
Bgt_unigene2512	EPQ65458.1	7.63e-90	9.07758e-88	1.5248	up	--	--	--	--	--	hypothetical protein BGT96224_3381 [Blumeria graminis f. sp. tritici 96224]
Bgt_unigene2514	EPQ65460.1	6.36e-108	8.93523e-106	1.15676	up	[E]	Amino acid transport and metabolism	Molecular Function: methylenetetrahydrofolate reductase (NAD(P)H) activity (GO:0004489);; Biological Process: methionine metabolic process (GO:0006555);; Biological Process: tetrahydrofolate interconversion (GO:0035999);; Biological Process: oxidation-reduction process (GO:0055114);;	K00297|0.0|ssl:SS1G_09764|hypothetical protein	Methylenetetrahydrofolate reductase 1 GN=met9 OS=Schizosaccharomyces pombe (strain 972 / ATCC 24843) PE=1 SV=1	Isozyme of methylenetetrahydrofolate reductase [Blumeria graminis f. sp. tritici 96224]
Bgt_unigene2542	EPQ65488.1	1.12e-42	5.02927e-41	1.39028	up	[O]	Posttranslational modification, protein turnover, chaperones	--	--	--	hypothetical protein BGT96224_4412 [Blumeria graminis f. sp. tritici 96224]
Bgt_unigene2547	EPQ65493.1	2.87e-12	2.66304e-11	1.29433	up	[G]	Carbohydrate transport and metabolism	--	--	Alpha-glucosidase GN=mal1 OS=Schizosaccharomyces pombe (strain 972 / ATCC 24843) PE=2 SV=1	hypothetical protein BGT96224_4918 [Blumeria graminis f. sp. tritici 96224]
Bgt_unigene2563	EPQ65509.1	2.84e-37	1.05087e-35	2.21707	up	--	--	--	--	--	hypothetical protein BGT96224_A20105 [Blumeria graminis f. sp. tritici 96224]
Bgt_unigene2606	EPQ65361.1	2.25e-11	1.92669e-10	-1.92793	down	--	--	Molecular Function: phospholipase activity (GO:0004620);; Cellular Component: plasma membrane (GO:0005886);; Biological Process: phospholipid metabolic process (GO:0006644);; Cellular Component: fungal-type cell wall (GO:0009277);; Cellular Component: anchored component of membrane (GO:0031225);; Biological Process: multi-organism process (GO:0051704);; Molecular Function: carboxylic ester hydrol…	--	Lysophospholipase 2 GN=plb2 OS=Neosartorya fumigata (strain ATCC MYA-4609 / Af293 / CBS 101355 / FGSC PE=3 SV=2	Phospholipase [Blumeria graminis f. sp. tritici 96224]
Bgt_unigene2609	EPQ65364.1	4.03e-40	1.65066e-38	1.67505	up	--	--	--	--	Cell division control protein 3 GN=CDC3 OS=Candida albicans (Yeast) PE=3 SV=1	hypothetical protein BGT96224_426B [Blumeria graminis f. sp. tritici 96224]
Bgt_unigene2615	EPQ65370.1	2.02e-76	1.96415e-74	1.21101	up	--	--	--	--	--	putative secreted effector protein [Blumeria graminis f. sp. tritici 96224]
Bgt_unigene2620	EPQ65375.1	8.09e-05	0.000321897	1.39019	up	--	--	--	--	--	putative secreted effector protein [Blumeria graminis f. sp. tritici 96224]
Bgt_unigene263	EPQ67720.1	1.79e-05	7.91561e-05	1.06005	up	--	--	--	--	--	putative secreted effector protein [Blumeria graminis f. sp. tritici 96224]
Bgt_unigene2651	EPQ65350.1	3.26e-06	1.59249e-05	1.31568	up	--	--	--	--	--	hypothetical protein BGT96224_4306 [Blumeria graminis f. sp. tritici 96224]
Bgt_unigene268	EPQ67708.1	2.8e-194	1.35084e-191	-1.98637	down	--	--	Cellular Component: intracellular part (GO:0044424);; Biological Process: beta-1,2-oligomannoside metabolic process (GO:0070135);;	--	Probable GPI-anchored adhesin-like protein PGA55 (Precursor) GN=PGA55 OS=Candida albicans (strain SC5314 / ATCC MYA-2876) PE=1 SV=1	hypothetical protein BGT96224_Ac31044 [Blumeria graminis f. sp. tritici 96224]
Bgt_unigene2693	EPQ65306.1	7.74e-41	3.26155e-39	1.29659	up	[R]	General function prediction only	Molecular Function: hydrolase activity (GO:0016787);;	--	--	hypothetical protein BGT96224_4032 [Blumeria graminis f. sp. tritici 96224]
Bgt_unigene2734	EPQ65254.1	2.97e-92	3.61879e-90	1.53779	up	--	--	--	--	--	hypothetical protein BGT96224_1472 [Blumeria graminis f. sp. tritici 96224]
Bgt_unigene2736	EPQ65256.1	8.18e-70	7.07455e-68	1.31596	up	--	--	--	--	--	hypothetical protein BGT96224_1473 [Blumeria graminis f. sp. tritici 96224]
Bgt_unigene276	EPQ67694.1	1.85e-44	8.57452e-43	-1.62265	down	--	--	--	--	Vacuolar protein sorting-associated protein 27 GN=VPS27 OS=Phaeosphaeria nodorum (strain SN15 / ATCC MYA-4574 / FGSC 10173) PE=3 SV=1	hypothetical protein BGT96224_4416 [Blumeria graminis f. sp. tritici 96224]
Bgt_unigene2775	EPQ65203.1	2.55e-61	1.86674e-59	1.97174	up	--	--	--	--	Glycogenin-1 GN=GLG1 OS=Saccharomyces cerevisiae (strain YJM789) PE=2 SV=2	Self-glucosylating initiator of glycogen synthesis [Blumeria graminis f. sp. tritici 96224]
Bgt_unigene2782	EPQ65185.1	2.1e-23	4.31481e-22	NI	up	--	--	--	--	Mediator of RNA polymerase II transcription subunit 1 GN=med1 OS=Schizosaccharomyces pombe (strain 972 / ATCC 24843) PE=1 SV=1	hypothetical protein BGT96224_3692 [Blumeria graminis f. sp. tritici 96224]
Bgt_unigene2796	EPQ65130.1	4.03e-55	2.66519e-53	-1.07068	down	[GEPR]	--	Biological Process: carbohydrate transport (GO:0008643);; Biological Process: cellular process (GO:0009987);; Cellular Component: integral component of membrane (GO:0016021);; Molecular Function: transmembrane transporter activity (GO:0022857);; Molecular Function: substrate-specific transmembrane transporter activity (GO:0022891);; Biological Process: transmembrane transport (GO:0055085);;	--	High-affinity glucose transporter GN=HGT1 OS=Kluyveromyces lactis (strain ATCC 8585 / CBS 2359 / DSM 70799 / NBRC PE=3 SV=1	hypothetical protein BGT96224_A21006 [Blumeria graminis f. sp. tritici 96224]
Bgt_unigene2797	EPQ65131.1	1.81e-07	1.03504e-06	-1.28262	down	[I]	Lipid transport and metabolism	--	--	Lipase 1 (Precursor) GN=LIP1 OS=Geotrichum candidum (Oospora lactis) PE=1 SV=2	Carboxylesterase [Blumeria graminis f. sp. tritici 96224]
Bgt_unigene2811	EPQ65145.1	1.44e-240	1.03821e-237	-1.85107	down	--	--	Molecular Function: binding (GO:0005488);; Cellular Component: cytoplasm (GO:0005737);; Biological Process: cell cycle (GO:0007049);; Cellular Component: fungal-type cell wall (GO:0009277);; Cellular Component: membrane (GO:0016020);; Biological Process: cellular component assembly (GO:0022607);; Biological Process: actin cytoskeleton organization (GO:0030036);; Cellular Component: macromolecular…	--	Cytokinesis protein sepA GN=sepA OS=Emericella nidulans (strain FGSC A4 / ATCC 38163 / CBS 112.46 / NRRL PE=3 SV=2	hypothetical protein BGT96224_4174, partial [Blumeria graminis f. sp. tritici 96224]
Bgt_unigene2837	EPQ65171.1	0.000105988	0.000414409	-1.2284	down	--	--	--	--	--	putative secreted effector protein [Blumeria graminis f. sp. tritici 96224]
Bgt_unigene2838	EPQ65172.1	1.16e-92	1.43615e-90	1.63161	up	--	--	Molecular Function: binding (GO:0005488);; Biological Process: transcription, DNA-templated (GO:0006351);; Cellular Component: intracellular non-membrane-bounded organelle (GO:0043232);; Biological Process: single-organism cellular process (GO:0044763);; Biological Process: cellular component organization or biogenesis (GO:0071840);;	--	Protein MNN4 GN=MNN4 OS=Saccharomyces cerevisiae (strain ATCC 204508 / S288c) PE=4 SV=2	hypothetical protein BGT96224_Ac31015 [Blumeria graminis f. sp. tritici 96224]
Bgt_unigene2849	EPQ65183.1	1.99e-47	1.0117e-45	-1.51772	down	[V]	Defense mechanisms	Molecular Function: nucleotide binding (GO:0000166);; Molecular Function: ATP binding (GO:0005524);; Molecular Function: phospholipid transporter activity (GO:0005548);; Cellular Component: plasma membrane (GO:0005886);; Biological Process: ATP catabolic process (GO:0006200);; Biological Process: transport (GO:0006810);; Molecular Function: drug transmembrane transporter activity (GO:0015238);; B…	--	Brefeldin A resistance protein GN=bfr1 OS=Schizosaccharomyces pombe (strain 972 / ATCC 24843) PE=1 SV=1	Plasma membrane ATP-binding cassette (ABC) transporter multidrug transporter [Blumeria graminis f. sp. tritici 96224]
Bgt_unigene2864	EPQ65128.1	2.97e-41	1.25815e-39	-1.13438	down	--	--	Biological Process: transcription, DNA-templated (GO:0006351);;	--	Uncharacterized transcriptional regulatory protein C530.05 GN=SPBC530.05 OS=Schizosaccharomyces pombe (strain 972 / ATCC 24843) PE=3 SV=2	hypothetical protein BGT96224_A20647 [Blumeria graminis f. sp. tritici 96224]
Bgt_unigene2881	EPQ65107.1	8.99e-30	2.44569e-28	1.14114	up	[G]	Carbohydrate transport and metabolism	Molecular Function: UTP:glucose-1-phosphate uridylyltransferase activity (GO:0003983);; Cellular Component: cytoplasm (GO:0005737);; Cellular Component: plasma membrane (GO:0005886);; Biological Process: glycogen biosynthetic process (GO:0005978);; Biological Process: trehalose biosynthetic process (GO:0005992);; Biological Process: UDP-glucose metabolic process (GO:0006011);; Biological Process:…	K00963|0.0|ssl:SS1G_04242|similar to UDP-glucose pyrophosphorylase	Probable UTP--glucose-1-phosphate uridylyltransferase GN=fuy1 OS=Schizosaccharomyces pombe (strain 972 / ATCC 24843) PE=1 SV=2	UDP-glucose pyrophosphorylase [Blumeria graminis f. sp. tritici 96224]
Bgt_unigene2899	EPQ65082.1	0.000610548	0.00206006	1.04774	up	--	--	--	--	Anaphase-promoting complex subunit 13 GN=apc13 OS=Schizosaccharomyces pombe (strain 972 / ATCC 24843) PE=1 SV=1	hypothetical protein BGT96224_3229 [Blumeria graminis f. sp. tritici 96224]
Bgt_unigene2909	EPQ65057.1	3.22e-06	1.57442e-05	1.23713	up	--	--	Biological Process: dephosphorylation (GO:0016311);; Molecular Function: phosphatase activity (GO:0016791);;	--	Phosphoinositide 3-phosphatase GN=SPAC19A8.03 OS=Schizosaccharomyces pombe (strain 972 / ATCC 24843) PE=3 SV=1	hypothetical protein BGT96224_1133 [Blumeria graminis f. sp. tritici 96224]
Bgt_unigene291	EPQ67685.1	0.00102389	0.00330909	-1.27095	down	--	--	--	--	--	hypothetical protein BGT96224_578B [Blumeria graminis f. sp. tritici 96224]
Bgt_unigene2935	EPQ65054.1	3.14e-13	3.17017e-12	1.89785	up	[R]	General function prediction only	--	--	--	hypothetical protein BGT96224_A20927 [Blumeria graminis f. sp. tritici 96224]
Bgt_unigene2936	EPQ65055.1	3.38e-17	4.68859e-16	1.51746	up	[GEPR]	--	Biological Process: cellular process (GO:0009987);;	--	Uncharacterized MFS-type transporter C1271.10c GN=SPBC1271.10c OS=Schizosaccharomyces pombe (strain 972 / ATCC 24843) PE=1 SV=1	transporter in the major facilitator superfamily (DHA1 family) [Blumeria graminis f. sp. tritici 96224]
Bgt_unigene2937	EPQ65056.1	4.3e-53	2.67166e-51	-1.35315	down	--	--	Cellular Component: cell part (GO:0044464);;	--	Probable GPI-anchored adhesin-like protein PGA55 (Precursor) GN=PGA55 OS=Candida albicans (strain SC5314 / ATCC MYA-2876) PE=1 SV=1	putative secreted effector protein [Blumeria graminis f. sp. tritici 96224]
Bgt_unigene2944	EPQ65004.1	9.1e-27	2.1914e-25	-1.00522	down	--	--	--	--	--	hypothetical protein BGT96224_Ac30219 [Blumeria graminis f. sp. tritici 96224]
Bgt_unigene2956	EPQ65016.1	1.58e-80	1.61564e-78	1.1174	up	[P]	Inorganic ion transport and metabolism	Molecular Function: superoxide dismutase activity (GO:0004784);; Cellular Component: intracellular (GO:0005622);; Biological Process: superoxide metabolic process (GO:0006801);; Molecular Function: IgE binding (GO:0019863);; Molecular Function: manganese ion binding (GO:0030145);; Biological Process: oxidation-reduction process (GO:0055114);;	K04564|1e-119|bfu:BC1G_01910|manganese superoxide dismutase	Superoxide dismutase [Mn], mitochondrial (Precursor) GN=sodB OS=Neosartorya fumigata (strain ATCC MYA-4609 / Af293 / CBS 101355 / FGSC PE=1 SV=3	Mitochondrial superoxide dismutase [Blumeria graminis f. sp. tritici 96224]
Bgt_unigene2957	EPQ65017.1	8.31e-29	2.16803e-27	1.19648	up	--	--	--	--	--	hypothetical protein BGT96224_3876 [Blumeria graminis f. sp. tritici 96224]
Bgt_unigene2958	EPQ65018.1	1.01e-44	4.71782e-43	-1.94485	down	--	--	--	--	F-box protein YLR352W GN=YLR352W OS=Saccharomyces cerevisiae (strain ATCC 204508 / S288c) PE=1 SV=1	hypothetical protein BGT96224_1588 [Blumeria graminis f. sp. tritici 96224]
Bgt_unigene2977	EPQ65037.1	1.29e-15	1.5847e-14	1.76326	up	[FR]	--	Molecular Function: hydrolase activity (GO:0016787);;	K01487|0.0|pan:PODANSg3687|hypothetical protein	Probable guanine deaminase GN=SPCC1672.03c OS=Schizosaccharomyces pombe (strain 972 / ATCC 24843) PE=3 SV=1	Guanine deaminase [Blumeria graminis f. sp. tritici 96224]
Bgt_unigene2991	EPQ64994.1	0.000242717	0.000890521	-1.52652	down	--	--	Molecular Function: DNA binding (GO:0003677);; Molecular Function: motor activity (GO:0003774);; Molecular Function: ATP binding (GO:0005524);; Cellular Component: myosin complex (GO:0016459);; Molecular Function: transferase activity, transferring hexosyl groups (GO:0016758);; Molecular Function: heme binding (GO:0020037);;	K00698|1e-48|bfu:BC1G_15938|chitin synthase	--	hypothetical protein BGT96224_A20888 [Blumeria graminis f. sp. tritici 96224]
Bgt_unigene3022	EPQ64983.1	7.45e-204	3.96608e-201	1.7909	up	--	--	Molecular Function: hydrolase activity (GO:0016787);;	--	Glucan 1,3-beta-glucosidase (Precursor) GN=EXG1 OS=Cochliobolus carbonum (Bipolaris zeicola) PE=1 SV=1	hypothetical protein BGT96224_1298 [Blumeria graminis f. sp. tritici 96224]
Bgt_unigene3026	EPQ64945.1	1.82e-74	1.70853e-72	-2.13261	down	[G]	Carbohydrate transport and metabolism	Biological Process: carbohydrate metabolic process (GO:0005975);; Molecular Function: fructose 1,6-bisphosphate 1-phosphatase activity (GO:0042132);; Molecular Function: phosphoric ester hydrolase activity (GO:0042578);;	K03841|0.0|ssl:SS1G_11369|hypothetical protein	Fructose-1,6-bisphosphatase GN=FBP1 OS=Saccharomyces cerevisiae (strain ATCC 204508 / S288c) PE=1 SV=2	Fructose-16-bisphosphatase [Blumeria graminis f. sp. tritici 96224]
Bgt_unigene304	EPQ67671.1	7.35e-05	0.000293964	-1.45708	down	--	--	--	K13118|1e-150|bfu:BC1G_15047|hypothetical protein	Stress response protein bis1 GN=bis1 OS=Schizosaccharomyces pombe (strain 972 / ATCC 24843) PE=1 SV=1	hypothetical protein BGT96224_3356 [Blumeria graminis f. sp. tritici 96224]
Bgt_unigene3050	EPQ64935.1	5.82e-31	1.69225e-29	1.46921	up	--	--	--	--	--	hypothetical protein BGT96224_Ac31239 [Blumeria graminis f. sp. tritici 96224]
Bgt_unigene3072	EPQ64901.1	9.54e-153	2.4756e-150	5.39758	up	--	--	--	--	--	hypothetical protein BGT96224_Ac30187 [Blumeria graminis f. sp. tritici 96224]
Bgt_unigene3077	EPQ64906.1	5.32e-11	4.42369e-10	-1.121	down	--	--	--	--	--	putative secreted effector protein [Blumeria graminis f. sp. tritici 96224]
Bgt_unigene3083	EPQ64912.1	3.07e-50	1.71394e-48	1.34832	up	--	--	--	--	--	hypothetical protein BGT96224_1471 [Blumeria graminis f. sp. tritici 96224]
Bgt_unigene3088	EPQ64917.1	1.71e-07	9.81068e-07	-1.55207	down	--	--	Cellular Component: proteasome complex (GO:0000502);;	K11599|1e-69|bfu:BC1G_03534|hypothetical protein	Proteasome maturation factor UMP1 GN=UMP1 OS=Saccharomyces cerevisiae (strain ATCC 204508 / S288c) PE=1 SV=1	Short-lived chaperone required for correct maturation of the 20S proteasome [Blumeria graminis f. sp. tritici 96224]
Bgt_unigene3092	EPQ64921.1	1.08e-135	2.22207e-133	-2.36721	down	--	--	--	--	Lipase B (Precursor) OS=Candida antarctica (Yeast) PE=1 SV=1	hypothetical protein BGT96224_ASP21007 [Blumeria graminis f. sp. tritici 96224]
Bgt_unigene3097	EPQ64809.1	0.00042096	0.0014732	1.21833	up	--	--	Molecular Function: zinc ion binding (GO:0008270);; Molecular Function: acid-amino acid ligase activity (GO:0016881);;	--	Uncharacterized protein C3B9.05 GN=SPBC3B9.05 OS=Schizosaccharomyces pombe (strain 972 / ATCC 24843) PE=3 SV=2	hypothetical protein BGT96224_3282 [Blumeria graminis f. sp. tritici 96224]
Bgt_unigene3108	EPQ64820.1	1.17e-64	8.92498e-63	1.4556	up	--	--	--	K01113|0.0|ssl:SS1G_10052|hypothetical protein	--	PhoD-like phosphatase [Blumeria graminis f. sp. tritici 96224]
Bgt_unigene3110	EPQ64822.1	2.4e-17	3.34993e-16	1.00036	up	[HC]	--	--	--	Phenol 2-monooxygenase OS=Trichosporon cutaneum (Yeast) PE=1 SV=3	hypothetical protein BGT96224_2922 [Blumeria graminis f. sp. tritici 96224]
Bgt_unigene3111	EPQ64823.1	7.73e-64	5.83602e-62	3.93517	up	[L]	Replication, recombination and repair	--	--	Probable NADH pyrophosphatase GN=SPBC1778.03c OS=Schizosaccharomyces pombe (strain 972 / ATCC 24843) PE=3 SV=1	NADH diphosphatase [Blumeria graminis f. sp. tritici 96224]
Bgt_unigene314	EPQ67657.1	5.85e-49	3.13076e-47	1.36664	up	[C]	Energy production and conversion	Biological Process: malate metabolic process (GO:0006108);; Molecular Function: oxidoreductase activity, acting on CH-OH group of donors (GO:0016614);; Molecular Function: malate dehydrogenase (decarboxylating) (NAD+) activity (GO:0016619);; Molecular Function: metal ion binding (GO:0046872);; Molecular Function: NAD binding (GO:0051287);; Biological Process: oxidation-reduction process (GO:00551…	K00029|1e-166|bfu:BC1G_09224|hypothetical protein	Malic enzyme, hydrogenosomal (Precursor) OS=Neocallimastix frontalis (Rumen fungus) PE=1 SV=1	Mitochondrial malic enzyme [Blumeria graminis f. sp. tritici 96224]
Bgt_unigene3144	EPQ64856.1	0.000661516	0.00221359	-1.38182	down	--	--	--	--	--	hypothetical protein BGT96224_Ac30634 [Blumeria graminis f. sp. tritici 96224]
Bgt_unigene3147	EPQ64859.1	0.00200257	0.00604355	-1.07908	down	--	--	--	--	--	putative secreted effector protein [Blumeria graminis f. sp. tritici 96224]
Bgt_unigene3165	EPQ64877.1	1.1e-33	3.69829e-32	-2.04999	down	--	--	--	--	Metacaspase-1 (Precursor) GN=MCA1 OS=Candida albicans (strain SC5314 / ATCC MYA-2876) PE=3 SV=1	putative secreted effector protein [Blumeria graminis f. sp. tritici 96224]
Bgt_unigene3169	EPQ64881.1	7.73e-07	4.10555e-06	-1.23579	down	--	--	--	--	--	putative secreted effector protein [Blumeria graminis f. sp. tritici 96224]
Bgt_unigene3178	EPQ64764.1	6.72e-14	7.19082e-13	1.4101	up	[R]	General function prediction only	--	--	Uncharacterized protein C23C11.06c GN=SPAC23C11.06c OS=Schizosaccharomyces pombe (strain 972 / ATCC 24843) PE=4 SV=1	hypothetical protein BGT96224_3496 [Blumeria graminis f. sp. tritici 96224]
Bgt_unigene3180	EPQ64766.1	8.87e-21	1.56971e-19	2.34655	up	--	--	--	--	--	hypothetical protein BGT96224_4756 [Blumeria graminis f. sp. tritici 96224]
Bgt_unigene3206	EPQ64792.1	9.95e-34	3.35658e-32	1.05995	up	[C]	Energy production and conversion	Molecular Function: nucleotide binding (GO:0000166);; Molecular Function: L-lactate dehydrogenase (cytochrome) activity (GO:0004460);; Cellular Component: mitochondrion (GO:0005739);; Cellular Component: mitochondrial intermembrane space (GO:0005758);; Biological Process: lactate metabolic process (GO:0006089);; Biological Process: generation of precursor metabolites and energy (GO:0006091);; Bio…	K00101|0.0|nfi:NFIA_030340|mitochondrial cytochrome b2, putative	Cytochrome b2, mitochondrial (Precursor) GN=CYB2 OS=Hansenula anomala (Yeast) PE=1 SV=2	Cytochrome b2 L-lactate cytochrome-c oxidoreductase [Blumeria graminis f. sp. tritici 96224]
Bgt_unigene3216	EPQ64802.1	7.12e-37	2.58309e-35	-1.74484	down	--	--	--	--	--	Glyoxal oxidase [Blumeria graminis f. sp. tritici 96224]
Bgt_unigene323	EPQ67652.1	4.79e-22	9.06675e-21	1.03734	up	--	--	Cellular Component: integral component of membrane (GO:0016021);;	K13350|7e-69|bfu:BC1G_13640|hypothetical protein	--	hypothetical protein BGT96224_1895 [Blumeria graminis f. sp. tritici 96224]
Bgt_unigene3237	EPQ64739.1	2.05e-35	7.19528e-34	1.505	up	--	--	--	--	--	putative secreted effector protein [Blumeria graminis f. sp. tritici 96224]
Bgt_unigene3249	EPQ64751.1	4.69e-11	3.92138e-10	-1.21622	down	--	--	--	--	Intracellular protein transport protein USO1 GN=USO1 OS=Saccharomyces cerevisiae (strain ATCC 204508 / S288c) PE=1 SV=2	hypothetical protein BGT96224_5137, partial [Blumeria graminis f. sp. tritici 96224]
Bgt_unigene3263	EPQ64662.1	1.56e-86	1.79827e-84	-1.11184	down	[I]	Lipid transport and metabolism	Molecular Function: acyl-CoA dehydrogenase activity (GO:0003995);; Molecular Function: oxidoreductase activity (GO:0016491);; Biological Process: single-organism metabolic process (GO:0044710);; Molecular Function: flavin adenine dinucleotide binding (GO:0050660);; Biological Process: oxidation-reduction process (GO:0055114);;	K00253|0.0|bfu:BC1G_08865|hypothetical protein	Nitroalkane oxidase OS=Fusarium oxysporum (Fusarium vascular wilt) PE=1 SV=1	Acyl-CoA dehydrogenase [Blumeria graminis f. sp. tritici 96224]
Bgt_unigene3284	EPQ64683.1	2.99e-68	2.45958e-66	1.30688	up	[R]	General function prediction only	Molecular Function: ATP binding (GO:0005524);; Biological Process: ATP catabolic process (GO:0006200);; Cellular Component: membrane (GO:0016020);; Molecular Function: hydrolase activity (GO:0016787);; Molecular Function: ATPase activity (GO:0016887);; Cellular Component: cell part (GO:0044464);; Biological Process: single-organism cellular process (GO:0044763);; Biological Process: single-organi…	K12608|1e-136|bfu:BC1G_08185|hypothetical protein	Uncharacterized ABC transporter ATP-binding protein C20G4.01 GN=SPAC20G4.01 OS=Schizosaccharomyces pombe (strain 972 / ATCC 24843) PE=3 SV=2	hypothetical protein BGT96224_1427 [Blumeria graminis f. sp. tritici 96224]
Bgt_unigene33	EPQ67918.1	9.05e-11	7.33468e-10	-1.19005	down	--	--	Molecular Function: hydrolase activity, hydrolyzing O-glycosyl compounds (GO:0004553);; Molecular Function: hydrolase activity (GO:0016787);; Biological Process: cytokinetic process (GO:0032506);; Biological Process: filamentous growth of a population of unicellular organisms (GO:0044182);; Biological Process: response to stimulus (GO:0050896);; Biological Process: organic substance metabolic pro…	K01183|4e-88|ssl:SS1G_11212|hypothetical protein	Endochitinase 33 (Precursor) GN=chit33 OS=Trichoderma harzianum (Hypocrea lixii) PE=1 SV=1	Endochitinase [Blumeria graminis f. sp. tritici 96224]
Bgt_unigene3302	EPQ64701.1	1.36e-66	1.08005e-64	1.23302	up	[OC]	--	Biological Process: nucleobase-containing compound metabolic process (GO:0006139);; Molecular Function: disulfide oxidoreductase activity (GO:0015036);; Biological Process: cellular response to oxidative stress (GO:0034599);; Biological Process: small molecule metabolic process (GO:0044281);;	K03671|5e-27|afv:AFLA_099150|thioredoxin m(mitochondrial)-type, putative	Thioredoxin-1 GN=trx1 OS=Schizosaccharomyces pombe (strain 972 / ATCC 24843) PE=3 SV=3	hypothetical protein BGT96224_2090 [Blumeria graminis f. sp. tritici 96224]
Bgt_unigene3303	EPQ64702.1	1.18e-61	8.81291e-60	1.0927	up	--	--	--	--	FYVE-type zinc finger-containing protein C9B6.03 GN=SPBC9B6.03 OS=Schizosaccharomyces pombe (strain 972 / ATCC 24843) PE=1 SV=1	Protein binding phosphatidylinositol 3-phosphate [Blumeria graminis f. sp. tritici 96224]
Bgt_unigene3349	EPQ64578.1	0	0	2.19341	up	[G]	Carbohydrate transport and metabolism	Molecular Function: 1,4-alpha-glucan branching enzyme activity (GO:0003844);; Molecular Function: hydrolase activity, hydrolyzing O-glycosyl compounds (GO:0004553);; Cellular Component: cytoplasm (GO:0005737);; Biological Process: glycogen biosynthetic process (GO:0005978);; Biological Process: starch metabolic process (GO:0005982);; Molecular Function: cation binding (GO:0043169);;	K00700|0.0|ssl:SS1G_07794|similar to glycogen branching enzyme	1,4-alpha-glucan-branching enzyme GN=be1 OS=Emericella nidulans (strain FGSC A4 / ATCC 38163 / CBS 112.46 / NRRL PE=2 SV=3	Glycogen branching enzyme [Blumeria graminis f. sp. tritici 96224]
Bgt_unigene3362	EPQ64591.1	7.68e-05	0.00030604	-1.38606	down	--	--	--	--	--	hypothetical protein BGT96224_3169 [Blumeria graminis f. sp. tritici 96224]
Bgt_unigene3396	EPQ64625.1	1.03e-66	8.29186e-65	-1.05992	down	[LKJ]	--	Molecular Function: nucleotide binding (GO:0000166);; Molecular Function: nucleic acid binding (GO:0003676);; Molecular Function: helicase activity (GO:0004386);; Molecular Function: ATP binding (GO:0005524);; Cellular Component: nucleus (GO:0005634);; Biological Process: DNA repair (GO:0006281);; Molecular Function: ATP-dependent helicase activity (GO:0008026);; Biological Process: ribosome biog…	--	ATP-dependent RNA helicase dbp3 GN=dbp3 OS=Sclerotinia sclerotiorum (strain ATCC 18683 / 1980 / Ss-1) PE=3 SV=2	ATP-dependent RNA helicase of the DEAD-box family [Blumeria graminis f. sp. tritici 96224]
Bgt_unigene3405	EPQ64634.1	8.13e-08	4.83173e-07	-1.63371	down	--	--	Biological Process: cellular process (GO:0009987);;	--	Protein GRISEA OS=Podospora anserina (Pleurage anserina) PE=3 SV=1	hypothetical protein BGT96224_A21154 [Blumeria graminis f. sp. tritici 96224]
Bgt_unigene3415	EPQ64562.1	1.52e-51	8.94056e-50	-1.02067	down	[R]	General function prediction only	Molecular Function: nucleic acid binding (GO:0003676);; Biological Process: regulation of transcription, DNA-templated (GO:0006355);; Biological Process: transcription from RNA polymerase II promoter (GO:0006366);; Biological Process: response to stress (GO:0006950);; Biological Process: response to pH (GO:0009268);; Biological Process: response to external stimulus (GO:0009605);; Biological Proc…	--	DNA-binding protein scr1 GN=scr1 OS=Schizosaccharomyces pombe (strain 972 / ATCC 24843) PE=3 SV=1	hypothetical protein BGT96224_1977 [Blumeria graminis f. sp. tritici 96224]
Bgt_unigene3431	EPQ64506.1	0.00292106	0.00850841	1.11283	up	--	--	Biological Process: purine nucleobase catabolic process (GO:0006145);;	K07127|3e-12|afv:AFLA_031320|transthyretin domain protein	--	hypothetical protein BGT96224_3421, partial [Blumeria graminis f. sp. tritici 96224]
Bgt_unigene3471	EPQ64546.1	2.4e-07	1.35155e-06	-1.27573	down	--	--	Molecular Function: binding (GO:0005488);;	K12236|0.0|bfu:BC1G_00329|hypothetical protein	FKBP12-associated protein 1 homolog GN=fap1 OS=Schizosaccharomyces pombe (strain 972 / ATCC 24843) PE=1 SV=1	hypothetical protein BGT96224_5026 [Blumeria graminis f. sp. tritici 96224]
Bgt_unigene3522	EPQ64486.1	5.69e-17	7.74341e-16	1.38786	up	--	--	--	--	--	hypothetical protein BGT96224_2446 [Blumeria graminis f. sp. tritici 96224]
Bgt_unigene3539	EPQ64440.1	3.36e-05	0.000142323	-1.16367	down	--	--	--	--	--	hypothetical protein BGT96224_Ac30422 [Blumeria graminis f. sp. tritici 96224]
Bgt_unigene3544	EPQ64445.1	6.25e-45	2.95618e-43	1.11854	up	--	--	Biological Process: autophagic vacuole assembly (GO:0000045);; Cellular Component: fungal-type vacuole membrane (GO:0000329);; Cellular Component: autophagic vacuole membrane (GO:0000421);; Biological Process: mitochondrion degradation (GO:0000422);; Cellular Component: lipid particle (GO:0005811);; Cellular Component: cytosol (GO:0005829);; Biological Process: ER to Golgi vesicle-mediated transp…	K08341|5e-80|act:ACLA_027140|autophagic death protein Aut7/IDI-7, putative	Autophagy-related protein 8 (Precursor) GN=atg8 OS=Neosartorya fischeri (strain ATCC 1020 / DSM 3700 / FGSC A1164 / NRRL PE=3 SV=1	component of autophagosomes and Cvt vesicles [Blumeria graminis f. sp. tritici 96224]
Bgt_unigene3565	EPQ64385.1	1.41e-18	2.12816e-17	-1.11304	down	--	--	--	--	--	hypothetical protein BGT96224_A20028 [Blumeria graminis f. sp. tritici 96224]
Bgt_unigene3568	EPQ64388.1	7.33e-10	5.39177e-09	-1.13617	down	[J]	Translation, ribosomal structure and biogenesis	--	K07566|1e-148|ssl:SS1G_01283|hypothetical protein	Threonylcarbamoyl-AMP synthase GN=sua5 OS=Schizosaccharomyces pombe (strain 972 / ATCC 24843) PE=3 SV=1	hypothetical protein BGT96224_1654 [Blumeria graminis f. sp. tritici 96224]
Bgt_unigene3570	EPQ64390.1	2.08e-187	8.75416e-185	-1.84411	down	--	--	--	--	--	hypothetical protein BGT96224_5010 [Blumeria graminis f. sp. tritici 96224]
Bgt_unigene3581	EPQ64401.1	4.65e-127	8.72037e-125	1.73272	up	[Q]	Secondary metabolites biosynthesis, transport and catabolism	Molecular Function: oxidoreductase activity (GO:0016491);; Molecular Function: metal ion binding (GO:0046872);;	--	Cytochrome P450 52A11 GN=CYP52A11 OS=Candida maltosa (Yeast) PE=2 SV=1	N-formyltyrosine oxidase [Blumeria graminis f. sp. tritici 96224]
Bgt_unigene3595	EPQ64415.1	2.23e-169	7.78579e-167	1.80581	up	--	--	--	--	Probable GPI-anchored adhesin-like protein PGA55 (Precursor) GN=PGA55 OS=Candida albicans (strain SC5314 / ATCC MYA-2876) PE=1 SV=1	hypothetical protein BGT96224_5059 [Blumeria graminis f. sp. tritici 96224]
Bgt_unigene360	EPQ67613.1	3.13e-81	3.26764e-79	-1.27377	down	[E]	Amino acid transport and metabolism	Biological Process: metabolic process (GO:0008152);; Molecular Function: hydrolase activity (GO:0016787);;	K14262|0.0|ssl:SS1G_02111|hypothetical protein	Probable di- and tripeptidase DUG2 GN=DUG2 OS=Saccharomyces cerevisiae (strain ATCC 204508 / S288c) PE=1 SV=1	di- and tri-peptidase [Blumeria graminis f. sp. tritici 96224]
Bgt_unigene3600	EPQ64343.1	6.41e-81	6.6184e-79	4.21201	up	--	--	--	--	--	hypothetical protein BGT96224_Ac30602 [Blumeria graminis f. sp. tritici 96224]
Bgt_unigene3610	EPQ64353.1	2.12e-08	1.34913e-07	-1.16861	down	[M]	Cell wall/membrane/envelope biogenesis	Molecular Function: transferase activity (GO:0016740);;	--	--	hypothetical protein BGT96224_1324 [Blumeria graminis f. sp. tritici 96224]
Bgt_unigene3617	EPQ64360.1	9.35e-71	8.22479e-69	1.85709	up	[S]	Function unknown	Biological Process: ethanol catabolic process (GO:0006068);; Biological Process: anion transport (GO:0006820);; Biological Process: plasma membrane acetate transport (GO:0006847);; Molecular Function: acetate transmembrane transporter activity (GO:0015123);; Cellular Component: membrane (GO:0016020);;	K07034|2e-80|bfu:BC1G_13914|hypothetical protein	Acetate permease A {ECO:0000303|PubMed:18302536} OS=Emericella nidulans (strain FGSC A4 / ATCC 38163 / CBS 112.46 / NRRL PE=2 SV=1	Acetate transporter [Blumeria graminis f. sp. tritici 96224]
Bgt_unigene3629	EPQ64372.1	1.06e-07	6.22898e-07	-2.43408	down	--	--	--	--	--	hypothetical protein BGT96224_4366 [Blumeria graminis f. sp. tritici 96224]
Bgt_unigene3665	EPQ64330.1	1.41e-09	1.00559e-08	1.07356	up	--	--	--	--	--	hypothetical protein BGT96224_3877 [Blumeria graminis f. sp. tritici 96224]
Bgt_unigene3697	EPQ64278.1	9.16e-12	8.16674e-11	1.03082	up	--	--	--	--	--	hypothetical protein BGT96224_3150 [Blumeria graminis f. sp. tritici 96224]
Bgt_unigene372	EPQ67598.1	3.34e-91	4.0207e-89	-1.08377	down	[I]	Lipid transport and metabolism	--	--	Lipase 1 (Precursor) GN=LIP1 OS=Geotrichum candidum (Oospora lactis) PE=1 SV=2	Carboxylesterase [Blumeria graminis f. sp. tritici 96224]
Bgt_unigene3726	EPQ64252.1	1.2e-49	6.4745e-48	1.2773	up	[S]	Function unknown	Biological Process: tRNA processing (GO:0008033);; Molecular Function: ligase activity (GO:0016874);;	K14679|1e-142|bfu:BC1G_03297|hypothetical protein	tRNA ligase 1 GN=trl1 OS=Schizosaccharomyces pombe (strain 972 / ATCC 24843) PE=3 SV=2	tRNA ligase [Blumeria graminis f. sp. tritici 96224]
Bgt_unigene3744	EPQ64217.1	6.59e-18	9.52335e-17	1.05235	up	[S]	Function unknown	--	--	Protein phosphatase 1 regulatory subunit SDS22 GN=sds22 OS=Schizosaccharomyces pombe (strain 972 / ATCC 24843) PE=1 SV=2	nuclear regulatory subunit of Glc7p type [Blumeria graminis f. sp. tritici 96224]
Bgt_unigene3765	EPQ64238.1	4.49e-05	0.000187067	-3.36248	down	--	--	--	--	--	hypothetical protein BGT96224_2320 [Blumeria graminis f. sp. tritici 96224]
Bgt_unigene3781	EPQ64209.1	0	0	-2.51015	down	--	--	Cellular Component: membrane (GO:0016020);;	K06018|0.0|bfu:BC1G_03379|hypothetical protein	Endopolyphosphatase GN=epp-1 OS=Neurospora crassa (strain ATCC 24698 / 74-OR23-1A / CBS 708.71 / DSM PE=3 SV=3	Vacuolar endopolyphosphatase [Blumeria graminis f. sp. tritici 96224]
Bgt_unigene379	EPQ67597.1	2.93e-143	6.90061e-141	6.77124	up	--	--	--	--	--	hypothetical protein BGT96224_4869 [Blumeria graminis f. sp. tritici 96224]
Bgt_unigene3796	EPQ64189.1	0.000507132	0.00174784	-1.37713	down	--	--	--	--	UPF0648 protein C3H5.09c GN=SPAC3H5.09c OS=Schizosaccharomyces pombe (strain 972 / ATCC 24843) PE=3 SV=2	hypothetical protein BGT96224_5095, partial [Blumeria graminis f. sp. tritici 96224]
Bgt_unigene3807	EPQ64170.1	1.5e-10	1.1935e-09	-1.20079	down	--	--	--	K14545|1e-102|ssl:SS1G_00995|hypothetical protein	Ribosomal RNA-processing protein 7 GN=rrp7 OS=Schizosaccharomyces pombe (strain 972 / ATCC 24843) PE=3 SV=2	hypothetical protein BGT96224_2580 [Blumeria graminis f. sp. tritici 96224]
Bgt_unigene3819	EPQ64095.1	3.58e-221	2.01528e-218	1.7628	up	[Q]	Secondary metabolites biosynthesis, transport and catabolism	Molecular Function: binding (GO:0005488);; Molecular Function: oxidoreductase activity (GO:0016491);;	--	Cytochrome P450 52A12 GN=CYP52A12 OS=Debaryomyces hansenii (Yeast) PE=2 SV=2	hypothetical protein BGT96224_2276 [Blumeria graminis f. sp. tritici 96224]
Bgt_unigene3835	EPQ64111.1	1.02e-20	1.79785e-19	1.55523	up	[R]	General function prediction only	--	--	Uncharacterized WD repeat-containing protein C2A9.03 GN=SPBC2A9.03 OS=Schizosaccharomyces pombe (strain 972 / ATCC 24843) PE=3 SV=2	hypothetical protein BGT96224_1989 [Blumeria graminis f. sp. tritici 96224]
Bgt_unigene3857	EPQ64133.1	7.68e-70	6.70185e-68	1.14192	up	[J]	Translation, ribosomal structure and biogenesis	Cellular Component: nucleus (GO:0005634);; Cellular Component: cytoplasm (GO:0005737);; Biological Process: L-methionine biosynthetic process from S-adenosylmethionine (GO:0019284);; Biological Process: L-methionine biosynthetic process from methylthioadenosine (GO:0019509);; Molecular Function: S-methyl-5-thioribose-1-phosphate isomerase activity (GO:0046523);;	K08963|1e-153|ssl:SS1G_04585|hypothetical protein	Methylthioribose-1-phosphate isomerase {ECO:0000255|HAMAP-Rule:MF_03119} GN=mri1 OS=Sclerotinia sclerotiorum (strain ATCC 18683 / 1980 / Ss-1) PE=3 SV=1	hypothetical protein BGT96224_2219B [Blumeria graminis f. sp. tritici 96224]
Bgt_unigene3888	EPQ64164.1	1.4e-61	1.034e-59	1.54754	up	--	--	--	--	--	hypothetical protein BGT96224_2049 [Blumeria graminis f. sp. tritici 96224]
Bgt_unigene3911	EPQ64082.1	0.000143748	0.000549316	1.05013	up	--	--	--	--	--	hypothetical protein BGT96224_Ac30606 [Blumeria graminis f. sp. tritici 96224]
Bgt_unigene3928	EPQ64028.1	0.000424806	0.00148587	-1.03765	down	--	--	--	--	Flavin carrier protein 2 (Precursor) GN=FLC2 OS=Saccharomyces cerevisiae (strain ATCC 204508 / S288c) PE=1 SV=2	FAD transporter [Blumeria graminis f. sp. tritici 96224]
Bgt_unigene3964	EPQ64015.1	1.89e-115	2.9907e-113	1.97867	up	[C]	Energy production and conversion	Molecular Function: isocitrate lyase activity (GO:0004451);; Cellular Component: peroxisomal matrix (GO:0005782);; Biological Process: glyoxylate cycle (GO:0006097);; Biological Process: tricarboxylic acid cycle (GO:0006099);; Cellular Component: glyoxysome (GO:0009514);; Biological Process: carbon utilization (GO:0015976);; Biological Process: propionate catabolic process, 2-methylcitrate cycle …	K01637|3e-51|fgr:FG09896.1|ACEA_NEUCR Isocitrate lyase (Isocitrase) (Isocitratase) (ICL)	Isocitrate lyase GN=ICL1 OS=Gibberella zeae (strain PH-1 / ATCC MYA-4620 / FGSC 9075 / NRRL 31084) PE=3 SV=1	Isocitrate lyase [Blumeria graminis f. sp. tritici 96224]
Bgt_unigene3991	EPQ63972.1	4.8e-94	6.06816e-92	1.22043	up	[P]	Inorganic ion transport and metabolism	Molecular Function: superoxide dismutase activity (GO:0004784);; Cellular Component: mitochondrion (GO:0005739);; Biological Process: superoxide metabolic process (GO:0006801);; Biological Process: metabolic process (GO:0008152);; Molecular Function: oxidoreductase activity (GO:0016491);; Molecular Function: IgE binding (GO:0019863);; Molecular Function: manganese ion binding (GO:0030145);; Molec…	K04564|2e-86|ncr:NCU01213|superoxide dismutase, mitochondrial precursor	Superoxide dismutase [Mn], mitochondrial (Precursor) GN=sod-2 OS=Neurospora crassa (strain ATCC 24698 / 74-OR23-1A / CBS 708.71 / DSM PE=3 SV=1	Mitochondrial superoxide dismutase [Blumeria graminis f. sp. tritici 96224]
Bgt_unigene4016	EPQ63997.1	2.09e-06	1.04585e-05	1.05131	up	--	--	Molecular Function: DNA binding (GO:0003677);; Molecular Function: sequence-specific DNA binding transcription factor activity (GO:0003700);; Biological Process: transcription, DNA-templated (GO:0006351);; Biological Process: regulation of transcription from RNA polymerase II promoter (GO:0006357);; Biological Process: oligosaccharide metabolic process (GO:0009311);; Biological Process: positive …	--	Putative transcriptional regulatory protein C16G5.16 GN=SPBC16G5.16 OS=Schizosaccharomyces pombe (strain 972 / ATCC 24843) PE=1 SV=1	hypothetical protein BGT96224_A21142 [Blumeria graminis f. sp. tritici 96224]
Bgt_unigene4043	EPQ63944.1	5.9e-165	1.92618e-162	-1.96606	down	--	--	Molecular Function: ATP binding (GO:0005524);;	K06916|0.0|ssl:SS1G_08620|hypothetical protein	Protein AFG1 GN=AFG1 OS=Saccharomyces cerevisiae (strain ATCC 204508 / S288c) PE=1 SV=1	hypothetical protein BGT96224_425, partial [Blumeria graminis f. sp. tritici 96224]
Bgt_unigene4046	EPQ63947.1	8.28e-123	1.46957e-120	2.38116	up	--	--	Molecular Function: monooxygenase activity (GO:0004497);; Biological Process: single-organism metabolic process (GO:0044710);; Molecular Function: metal ion binding (GO:0046872);;	--	Tyrosinase GN=TYR OS=Podospora anserina (Pleurage anserina) PE=2 SV=1	hypothetical protein BGT96224_ASP20119 [Blumeria graminis f. sp. tritici 96224]
Bgt_unigene4084	EPQ63899.1	4.22e-13	4.218e-12	2.17242	up	--	--	--	--	--	hypothetical protein BGT96224_5199B [Blumeria graminis f. sp. tritici 96224]
Bgt_unigene4097	EPQ63877.1	1.95e-12	1.8463e-11	-1.19356	down	--	--	Biological Process: transcription, DNA-templated (GO:0006351);; Biological Process: single-organism process (GO:0044699);; Biological Process: regulation of cellular process (GO:0050794);; Biological Process: multi-organism process (GO:0051704);;	--	Global transcription regulator sge1 {ECO:0000305} OS=Verticillium dahliae (strain VdLs.17 / ATCC MYA-4575 / FGSC 10137) PE=3 SV=1	hypothetical protein BGT96224_3882 [Blumeria graminis f. sp. tritici 96224]
Bgt_unigene4101	EPQ63881.1	0.000393176	0.00138288	-1.64414	down	[K]	Transcription	--	--	Homeobox transcription factor phx1 GN=phx1 OS=Schizosaccharomyces pombe (strain 972 / ATCC 24843) PE=3 SV=1	hypothetical protein BGT96224_554 [Blumeria graminis f. sp. tritici 96224]
Bgt_unigene4120	EPQ63786.1	2.53e-151	6.41169e-149	1.51543	up	[M]	Cell wall/membrane/envelope biogenesis	Molecular Function: glycogen (starch) synthase activity (GO:0004373);; Cellular Component: mitochondrion (GO:0005739);; Biological Process: glycogen biosynthetic process (GO:0005978);;	K00693|0.0|ssl:SS1G_07818|glycogen synthase	Glycogen [starch] synthase GN=gsy-1 OS=Neurospora crassa (strain ATCC 24698 / 74-OR23-1A / CBS 708.71 / DSM PE=2 SV=2	Glycogen synthase [Blumeria graminis f. sp. tritici 96224]
Bgt_unigene4122	EPQ63788.1	3.19e-40	1.31069e-38	-1.36064	down	--	--	Molecular Function: aspartic-type endopeptidase activity (GO:0004190);; Biological Process: proteolysis (GO:0006508);;	--	Aspergillopepsin-2 heavy chain (Precursor) OS=Aspergillus niger PE=1 SV=1	Peptidase [Blumeria graminis f. sp. tritici 96224]
Bgt_unigene4127	EPQ63793.1	9.69e-122	1.69e-119	-1.97191	down	[E]	Amino acid transport and metabolism	--	--	Pyrroline-5-carboxylate reductase GN=P5CR OS=Zalerion arboricola PE=2 SV=1	Delta 1-pyrroline-5-carboxylate reductase [Blumeria graminis f. sp. tritici 96224]
Bgt_unigene4137	EPQ63803.1	3.2e-28	8.19266e-27	1.03557	up	[IQR]	--	Cellular Component: peroxisome (GO:0005777);; Biological Process: fatty acid beta-oxidation (GO:0006635);; Biological Process: toxin biosynthetic process (GO:0009403);; Molecular Function: oxidoreductase activity, acting on the CH-OH group of donors, NAD or NADP as acceptor (GO:0016616);; Molecular Function: lyase activity (GO:0016829);; Molecular Function: isomerase activity (GO:0016853);; Biolo…	K14729|0.0|bfu:BC1G_15684|hypothetical protein	(3R)-3-hydroxyacyl-CoA dehydrogenase GN=fox-2 OS=Neurospora crassa (strain ATCC 24698 / 74-OR23-1A / CBS 708.71 / DSM PE=1 SV=1	Multifunctional enzyme of the peroxisomal fatty acid beta-oxidation pathway [Blumeria graminis f. sp. tritici 96224]
Bgt_unigene4142	EPQ63808.1	1.21e-06	6.21881e-06	-2.49136	down	--	--	--	--	--	putative secreted effector protein [Blumeria graminis f. sp. tritici 96224]
Bgt_unigene4202	EPQ63868.1	0.00344206	0.00986585	-1.15495	down	--	--	--	--	--	hypothetical protein BGT96224_Ac31089 [Blumeria graminis f. sp. tritici 96224]
Bgt_unigene4209	EPQ63768.1	1.39e-12	1.34031e-11	-1.32927	down	--	--	Molecular Function: nucleotide binding (GO:0000166);; Molecular Function: protein serine/threonine kinase activity (GO:0004674);; Molecular Function: ATP binding (GO:0005524);; Biological Process: protein phosphorylation (GO:0006468);; Biological Process: signal transduction (GO:0007165);; Biological Process: phosphorylation (GO:0016310);; Biological Process: intracellular signal transduction (GO…	K02677|5e-99|bfu:BC1G_07478|similar to protein kinase C	Protein kinase C-like GN=pkc1 OS=Hypocrea jecorina (Trichoderma reesei) PE=3 SV=1	serine-threonine kinase [Blumeria graminis f. sp. tritici 96224]
Bgt_unigene4217	EPQ63776.1	0.000950236	0.00309277	-1.82451	down	[R]	General function prediction only	Biological Process: sporocarp development involved in sexual reproduction (GO:0000909);; Molecular Function: sequence-specific DNA binding transcription factor activity (GO:0003700);; Cellular Component: nucleus (GO:0005634);; Cellular Component: cytosol (GO:0005829);; Biological Process: chromatin remodeling (GO:0006338);; Biological Process: regulation of transcription, DNA-templated (GO:000635…	K09467|1e-122|ssl:SS1G_09934|DNA-binding protein creA	DNA-binding protein creA GN=creA OS=Botryotinia fuckeliana (Noble rot fungus) PE=3 SV=1	Transcription factor [Blumeria graminis f. sp. tritici 96224]
Bgt_unigene4227	EPQ63747.1	0	0	4.46754	up	--	--	--	--	--	hypothetical protein BGT96224_3878 [Blumeria graminis f. sp. tritici 96224]
Bgt_unigene423	EPQ67550.1	0.000159293	0.000605064	1.88194	up	--	--	Molecular Function: binding (GO:0005488);; Biological Process: transcription, DNA-templated (GO:0006351);; Biological Process: regulation of biological process (GO:0050789);;	--	Uncharacterized transcriptional regulatory protein C530.08 GN=SPBC530.08 OS=Schizosaccharomyces pombe (strain 972 / ATCC 24843) PE=3 SV=1	hypothetical protein BGT96224_2003 [Blumeria graminis f. sp. tritici 96224]
Bgt_unigene4246	EPQ63701.1	7.22e-48	3.76419e-46	-1.05347	down	[LKJ]	--	Molecular Function: nucleotide binding (GO:0000166);; Molecular Function: nucleic acid binding (GO:0003676);; Molecular Function: helicase activity (GO:0004386);; Cellular Component: nucleus (GO:0005634);;	K13181|0.0|bfu:BC1G_03746|hypothetical protein	ATP-dependent RNA helicase drs1 GN=drs1 OS=Botryotinia fuckeliana (strain B05.10) PE=3 SV=1	Nucleolar DEAD-box protein [Blumeria graminis f. sp. tritici 96224]
Bgt_unigene4259	EPQ63714.1	6.03e-09	4.04095e-08	-1.05356	down	--	--	Molecular Function: DNA binding (GO:0003677);; Molecular Function: RNA binding (GO:0003723);; Cellular Component: spliceosomal complex (GO:0005681);; Cellular Component: cytoplasm (GO:0005737);; Biological Process: mRNA processing (GO:0006397);; Biological Process: RNA splicing (GO:0008380);;	K13100|0.0|afm:AFUA_1G03010|cell cycle control protein (Cwf22)	Pre-mRNA-splicing factor cwc22 GN=cwc22 OS=Neosartorya fumigata (strain ATCC MYA-4609 / Af293 / CBS 101355 / FGSC PE=3 SV=1	hypothetical protein BGT96224_5325 [Blumeria graminis f. sp. tritici 96224]
Bgt_unigene4297	EPQ63694.1	3.14e-42	1.36793e-40	1.01112	up	--	--	--	K03323|1e-170|ssl:SS1G_09667|hypothetical protein	Nucleoside transporter FUN26 GN=FUN26 OS=Saccharomyces cerevisiae (strain ATCC 204508 / S288c) PE=1 SV=1	hypothetical protein BGT96224_A20584 [Blumeria graminis f. sp. tritici 96224]
Bgt_unigene4335	EPQ63592.1	9.41e-64	7.05193e-62	1.29568	up	[R]	General function prediction only	Molecular Function: Rab GTPase activator activity (GO:0005097);; Biological Process: positive regulation of Rab GTPase activity (GO:0032851);;	--	TBC domain-containing protein C1778.09 GN=SPBC1778.09 OS=Schizosaccharomyces pombe (strain 972 / ATCC 24843) PE=3 SV=1	GTPase-activating protein (GAP) [Blumeria graminis f. sp. tritici 96224]
Bgt_unigene4338	EPQ63595.1	2.59e-71	2.33822e-69	3.72592	up	--	--	Biological Process: metabolic process (GO:0008152);; Molecular Function: hydrolase activity (GO:0016787);;	--	A-agglutinin anchorage subunit (Precursor) GN=AGA1 OS=Saccharomyces cerevisiae (strain ATCC 204508 / S288c) PE=1 SV=1	hypothetical protein BGT96224_4882 [Blumeria graminis f. sp. tritici 96224]
Bgt_unigene4340	EPQ63597.1	2.3702305293588e-319	2.66492917537355e-316	2.85759	up	--	--	--	--	--	hypothetical protein BGT96224_2816 [Blumeria graminis f. sp. tritici 96224]
Bgt_unigene4352	EPQ63609.1	1.83e-13	1.88299e-12	-1.61941	down	--	--	--	--	--	hypothetical protein BGT96224_3806 [Blumeria graminis f. sp. tritici 96224]
Bgt_unigene437	EPQ67538.1	0.000248415	0.000910106	1.60877	up	--	--	Molecular Function: sequence-specific DNA binding (GO:0043565);; Biological Process: primary metabolic process (GO:0044238);; Biological Process: cellular macromolecule metabolic process (GO:0044260);;	--	Transcriptional regulator RPN4 GN=RPN4 OS=Candida albicans (strain SC5314 / ATCC MYA-2876) PE=1 SV=1	hypothetical protein BGT96224_2435 [Blumeria graminis f. sp. tritici 96224]
Bgt_unigene4374	EPQ63631.1	5.72e-106	7.92497e-104	-1.19059	down	[I]	Lipid transport and metabolism	Molecular Function: acyl-CoA dehydrogenase activity (GO:0003995);; Biological Process: carbohydrate metabolic process (GO:0005975);; Molecular Function: isomerase activity (GO:0016853);; Molecular Function: heme binding (GO:0020037);; Molecular Function: carbohydrate binding (GO:0030246);; Molecular Function: flavin adenine dinucleotide binding (GO:0050660);; Biological Process: oxidation-reducti…	--	--	acyl-CoA dehydrogenase [Blumeria graminis f. sp. tritici 96224]
Bgt_unigene4391	EPQ63648.1	2.03e-59	1.43354e-57	-1.04802	down	[R]	General function prediction only	Biological Process: mitotic cell cycle (GO:0000278);; Biological Process: transcription, DNA-templated (GO:0006351);; Biological Process: organelle organization (GO:0006996);; Biological Process: cell cycle process (GO:0022402);; Biological Process: regulation of cellular metabolic process (GO:0031323);; Biological Process: response to chemical (GO:0042221);; Cellular Component: protein complex (…	K14556|0.0|ssl:SS1G_03095|hypothetical protein	Uncharacterized WD repeat-containing protein C3D6.12 GN=SPBC3D6.12 OS=Schizosaccharomyces pombe (strain 972 / ATCC 24843) PE=1 SV=1	hypothetical protein BGT96224_3461, partial [Blumeria graminis f. sp. tritici 96224]
Bgt_unigene4394	EPQ63569.1	1.16e-42	5.18577e-41	-1.40366	down	--	--	Molecular Function: hydrolase activity, acting on glycosyl bonds (GO:0016798);; Biological Process: biological adhesion (GO:0022610);; Cellular Component: cell part (GO:0044464);; Biological Process: single-organism cellular process (GO:0044763);; Biological Process: multi-organism process (GO:0051704);;	--	Flocculation protein FLO11 (Precursor) GN=FLO11 OS=Saccharomyces cerevisiae (strain ATCC 204508 / S288c) PE=1 SV=2	hypothetical protein BGT96224_A20990 [Blumeria graminis f. sp. tritici 96224]
Bgt_unigene4397	EPQ63572.1	1.4e-11	1.22155e-10	3.30062	up	--	--	--	--	--	hypothetical protein BGT96224_2828 [Blumeria graminis f. sp. tritici 96224]
Bgt_unigene4398	EPQ63573.1	2.55e-59	1.79213e-57	1.6504	up	--	--	Molecular Function: 1-acylglycerol-3-phosphate O-acyltransferase activity (GO:0003841);; Cellular Component: membrane (GO:0016020);; Molecular Function: transferase activity, transferring acyl groups (GO:0016746);; Biological Process: primary metabolic process (GO:0044238);; Cellular Component: cytoplasmic part (GO:0044444);; Biological Process: single-organism metabolic process (GO:0044710);; Bi…	K14458|1e-175|ang:ANI_1_6114|An13g00040	Diacylglycerol O-acyltransferase 2A GN=DGAT2A OS=Umbelopsis ramanniana (Oleaginous fungus) PE=1 SV=1	Diacylglycerol acyltransferase [Blumeria graminis f. sp. tritici 96224]
Bgt_unigene4434	EPQ63536.1	3.82e-52	2.30027e-50	-1.14329	down	--	--	--	--	Protein rds1 GN=rds1 OS=Schizosaccharomyces pombe (strain 972 / ATCC 24843) PE=2 SV=2	hypothetical protein BGT96224_1598 [Blumeria graminis f. sp. tritici 96224]
Bgt_unigene4459	EPQ63518.1	1.28e-08	8.37566e-08	-2.96679	down	--	--	--	--	--	hypothetical protein BGT96224_Ac30355 [Blumeria graminis f. sp. tritici 96224]
Bgt_unigene4461	EPQ63520.1	1.75e-10	1.37266e-09	1.08084	up	--	--	--	--	--	hypothetical protein BGT96224_A20354 [Blumeria graminis f. sp. tritici 96224]
Bgt_unigene4476	EPQ63503.1	1.31e-85	1.45833e-83	1.13581	up	[O]	Posttranslational modification, protein turnover, chaperones	Cellular Component: extracellular region (GO:0005576);; Cellular Component: intracellular (GO:0005622);; Molecular Function: thioredoxin peroxidase activity (GO:0008379);; Molecular Function: IgE binding (GO:0019863);; Biological Process: cellular response to oxidative stress (GO:0034599);; Biological Process: cellular response to osmotic stress (GO:0071470);;	--	Putative peroxiredoxin pmp20 GN=pmp20 OS=Schizosaccharomyces pombe (strain 972 / ATCC 24843) PE=2 SV=2	Thiol-specific peroxiredoxin [Blumeria graminis f. sp. tritici 96224]
Bgt_unigene4483	EPQ63500.1	2.44e-42	1.07322e-40	1.07439	up	--	--	Cellular Component: mitochondrion (GO:0005739);; Cellular Component: plasma membrane (GO:0005886);; Biological Process: establishment or maintenance of actin cytoskeleton polarity (GO:0030950);; Molecular Function: phosphatidylinositol binding (GO:0035091);; Biological Process: phosphatidylinositol-mediated signaling (GO:0048015);;	--	Cytoskeletal signaling protein slm1 GN=slm1 OS=Schizosaccharomyces pombe (strain 972 / ATCC 24843) PE=1 SV=1	hypothetical protein BGT96224_A20827 [Blumeria graminis f. sp. tritici 96224]
Bgt_unigene4487	EPQ63484.1	2.3e-33	7.55335e-32	1.73679	up	--	--	--	--	--	hypothetical protein BGT96224_A20067 [Blumeria graminis f. sp. tritici 96224]
Bgt_unigene4491	EPQ63488.1	7.8e-39	3.0252e-37	1.95985	up	[M]	Cell wall/membrane/envelope biogenesis	Cellular Component: Golgi apparatus (GO:0005794);; Biological Process: N-glycan processing (GO:0006491);; Biological Process: cellular response to starvation (GO:0009267);; Molecular Function: transferase activity (GO:0016740);; Biological Process: cellular response to heat (GO:0034605);; Biological Process: filamentous growth of a population of unicellular organisms in response to starvation (GO…	K05528|1e-176|ssl:SS1G_03158|hypothetical protein	Initiation-specific alpha-1,6-mannosyltransferase {ECO:0000305} OS=Candida albicans (strain SC5314 / ATCC MYA-2876) PE=3 SV=1	Mannosyltransferase of the cis-Golgi apparatus [Blumeria graminis f. sp. tritici 96224]
Bgt_unigene4493	EPQ63490.1	4.01e-08	2.46223e-07	-1.41453	down	[L]	Replication, recombination and repair	--	--	Ribonuclease H GN=rnh1 OS=Schizosaccharomyces pombe (strain 972 / ATCC 24843) PE=1 SV=1	ribonuclease [Blumeria graminis f. sp. tritici 96224]
Bgt_unigene4501	EPQ63448.1	0.000100427	0.000393476	-1.26466	down	--	--	--	--	--	hypothetical protein BGT96224_5490 [Blumeria graminis f. sp. tritici 96224]
Bgt_unigene4521	EPQ63468.1	0.00101601	0.0032857	-1.28288	down	--	--	--	--	--	hypothetical protein BGT96224_Ac30565 [Blumeria graminis f. sp. tritici 96224]
Bgt_unigene4536	EPQ63483.1	2.15e-51	1.2459e-49	-1.48267	down	--	--	Biological Process: intracellular signal transduction (GO:0035556);;	--	Cell division control protein 25 GN=L2142.6 OS=Saccharomyces cerevisiae (strain ATCC 204508 / S288c) PE=1 SV=1	Membrane bound guanine nucleotide exchange factor [Blumeria graminis f. sp. tritici 96224]
Bgt_unigene4538	EPQ63437.1	3.8e-13	3.8116e-12	-2.0743	down	[I]	Lipid transport and metabolism	Cellular Component: endoplasmic reticulum membrane (GO:0005789);; Molecular Function: O-acyltransferase activity (GO:0008374);; Cellular Component: integral component of membrane (GO:0016021);;	K11155|0.0|bfu:BC1G_10420|hypothetical protein	Sterol O-acyltransferase 2 GN=ARE2 OS=Saccharomyces uvarum (strain ATCC 76518 / CBS 7001 / CLIB 283 / NBRC PE=3 SV=1	acyltransferase [Blumeria graminis f. sp. tritici 96224]
Bgt_unigene4540	EPQ63439.1	2.21e-33	7.28021e-32	1.57281	up	--	--	--	--	--	hypothetical protein BGT96224_1906 [Blumeria graminis f. sp. tritici 96224]
Bgt_unigene4588	EPQ63416.1	2.93e-78	2.93105e-76	1.47783	up	[U]	Intracellular trafficking, secretion, and vesicular transport	--	--	Uncharacterized membrane protein C30D10.09c GN=SPBC30D10.09c OS=Schizosaccharomyces pombe (strain 972 / ATCC 24843) PE=3 SV=1	Membrane protein [Blumeria graminis f. sp. tritici 96224]
Bgt_unigene4622	EPQ63377.1	6.62e-111	9.84557e-109	-1.55545	down	[C]	Energy production and conversion	Molecular Function: 1-pyrroline-5-carboxylate dehydrogenase activity (GO:0003842);; Cellular Component: mitochondrion (GO:0005739);; Biological Process: glutamate metabolic process (GO:0006536);; Biological Process: proline metabolic process (GO:0006560);; Biological Process: proline biosynthetic process (GO:0006561);; Biological Process: cellular amino acid biosynthetic process (GO:0008652);; Bi…	K00294|0.0|ssl:SS1G_01099|hypothetical protein	Delta-1-pyrroline-5-carboxylate dehydrogenase, mitochondrial (Precursor) GN=prnC OS=Emericella nidulans (strain FGSC A4 / ATCC 38163 / CBS 112.46 / NRRL PE=3 SV=2	Delta-1-pyrroline-5-carboxylate dehydrogenase [Blumeria graminis f. sp. tritici 96224]
Bgt_unigene4637	EPQ63355.1	5.92e-67	4.79385e-65	1.07299	up	[IQR]	--	Biological Process: fatty acid catabolic process (GO:0009062);; Molecular Function: oxidoreductase activity (GO:0016491);; Molecular Function: oxidoreductase activity, acting on the CH-OH group of donors, NAD or NADP as acceptor (GO:0016616);; Biological Process: heterocycle biosynthetic process (GO:0018130);; Biological Process: hexose catabolic process (GO:0019320);; Biological Process: pentose…	--	Uncharacterized oxidoreductase C4H3.08 GN=SPAC4H3.08 OS=Schizosaccharomyces pombe (strain 972 / ATCC 24843) PE=3 SV=1	Multifunctional enzyme of the peroxisomal fatty acid beta-oxidation pathway [Blumeria graminis f. sp. tritici 96224]
Bgt_unigene464	EPQ67510.1	0.0023968	0.00711238	1.22649	up	--	--	--	--	Seipin homolog GN=SPAC3A11.04 OS=Schizosaccharomyces pombe (strain 972 / ATCC 24843) PE=3 SV=4	hypothetical protein BGT96224_A21260 [Blumeria graminis f. sp. tritici 96224]
Bgt_unigene4697	EPQ63146.1	5.75e-296	5.81834e-293	2.31543	up	[G]	Carbohydrate transport and metabolism	Molecular Function: hydrolase activity, hydrolyzing O-glycosyl compounds (GO:0004553);; Biological Process: metabolic process (GO:0008152);;	K12373|0.0|bfu:BC1G_07215|hypothetical protein	Beta-hexosaminidase (Precursor) GN=HEX1 OS=Candida albicans (Yeast) PE=1 SV=1	Glycosyl hydrolase [Blumeria graminis f. sp. tritici 96224]
Bgt_unigene4704	EPQ63153.1	2.31e-142	5.30649e-140	1.93163	up	[G]	Carbohydrate transport and metabolism	Molecular Function: transporter activity (GO:0005215);; Biological Process: transport (GO:0006810);; Cellular Component: integral component of membrane (GO:0016021);;	K03441|1e-149|afv:AFLA_128110|aquaglyceroporin, putative	Uncharacterized membrane protein YFL054C GN=YFL054C OS=Saccharomyces cerevisiae (strain ATCC 204508 / S288c) PE=1 SV=1	channel-like protein [Blumeria graminis f. sp. tritici 96224]
Bgt_unigene4705	EPQ63154.1	0.00158553	0.00489592	1.25473	up	--	--	--	--	--	hypothetical protein BGT96224_1024 [Blumeria graminis f. sp. tritici 96224]
Bgt_unigene4740	EPQ63189.1	1.03e-25	2.36265e-24	2.06378	up	[RTKL]	--	Molecular Function: protein serine/threonine kinase activity (GO:0004674);; Molecular Function: ATP binding (GO:0005524);; Biological Process: protein phosphorylation (GO:0006468);; Biological Process: cellular process (GO:0009987);; Molecular Function: transferase activity (GO:0016740);; Cellular Component: intracellular non-membrane-bounded organelle (GO:0043232);;	--	Serine/threonine-protein kinase ksp1 GN=ksp1 OS=Schizosaccharomyces pombe (strain 972 / ATCC 24843) PE=1 SV=1	serine-threonine protein kinase [Blumeria graminis f. sp. tritici 96224]
Bgt_unigene4748	EPQ63197.1	1.57e-75	1.50048e-73	1.16964	up	--	--	--	--	--	hypothetical protein BGT96224_1214 [Blumeria graminis f. sp. tritici 96224]
Bgt_unigene4750	EPQ63199.1	5.53e-05	0.000226729	-1.01971	down	--	--	Biological Process: transcription, DNA-templated (GO:0006351);; Biological Process: single-organism process (GO:0044699);; Biological Process: regulation of cellular process (GO:0050794);;	--	Pre-rRNA-processing protein FHL1 GN=FHL1 OS=Saccharomyces cerevisiae (strain ATCC 204508 / S288c) PE=1 SV=1	Transcriptional activator [Blumeria graminis f. sp. tritici 96224]
Bgt_unigene4769	EPQ63218.1	7.18e-20	1.21286e-18	1.27746	up	[QR]	--	Molecular Function: transferase activity (GO:0016740);;	--	--	Thiopurine S-methyltransferase TPMT [Blumeria graminis f. sp. tritici 96224]
Bgt_unigene479	EPQ67495.1	0.00264603	0.00777669	-1.06808	down	--	--	--	--	--	hypothetical protein BGT96224_1792 [Blumeria graminis f. sp. tritici 96224]
Bgt_unigene4810	EPQ63259.1	5.84e-24	1.24835e-22	-2.31424	down	[K]	Transcription	Molecular Function: phosphoprotein phosphatase activity (GO:0004721);; Cellular Component: nucleus (GO:0005634);; Biological Process: mRNA processing (GO:0006397);;	--	RNA polymerase II subunit A C-terminal domain phosphatase SSU72 GN=SSU72 OS=Gibberella zeae (strain PH-1 / ATCC MYA-4620 / FGSC 9075 / NRRL 31084) PE=3 SV=1	Transcription-RNA-processing factor [Blumeria graminis f. sp. tritici 96224]
Bgt_unigene4822	EPQ63271.1	2.29e-07	1.29362e-06	1.47912	up	[O]	Posttranslational modification, protein turnover, chaperones	Molecular Function: catalytic activity (GO:0003824);; Cellular Component: extracellular region (GO:0005576);; Cellular Component: cytosol (GO:0005829);; Biological Process: cellular response to drug (GO:0035690);; Biological Process: cellular protein metabolic process (GO:0044267);;	K05864|7e-60|ssl:SS1G_04988|peptidyl-prolyl cis-trans isomerase	41 kDa peptidyl-prolyl cis-trans isomerase GN=cyp41 OS=Neurospora crassa (strain ATCC 24698 / 74-OR23-1A / CBS 708.71 / DSM PE=1 SV=1	Peptidyl-prolyl cis-trans isomerase (cyclophilin) [Blumeria graminis f. sp. tritici 96224]
Bgt_unigene4830	EPQ63279.1	1.44e-98	1.9188e-96	3.73238	up	--	--	Cellular Component: intracellular (GO:0005622);; Molecular Function: peptidase activity (GO:0008233);; Biological Process: protein metabolic process (GO:0019538);;	--	Aspartic-type endopeptidase ctsD (Precursor) GN=ctsD OS=Neosartorya fumigata (strain ATCC MYA-4609 / Af293 / CBS 101355 / FGSC PE=1 SV=1	Vacuolar aspartyl protease (proteinase A) [Blumeria graminis f. sp. tritici 96224]
Bgt_unigene4843	EPQ63292.1	5.06e-11	4.21819e-10	-1.14415	down	--	--	Biological Process: cellular bud site selection (GO:0000282);; Molecular Function: GTPase activator activity (GO:0005096);; Cellular Component: intracellular (GO:0005622);; Biological Process: positive regulation of GTPase activity (GO:0043547);; Biological Process: regulation of cellular process (GO:0050794);; Biological Process: regulation of small GTPase mediated signal transduction (GO:005105…	--	Inhibitory regulator protein BUD2/CLA2 GN=YKL424 OS=Saccharomyces cerevisiae (strain ATCC 204508 / S288c) PE=1 SV=2	GTPase activating factor [Blumeria graminis f. sp. tritici 96224]
Bgt_unigene4852	EPQ63127.1	1.37e-40	5.70624e-39	-1.02924	down	--	--	--	K14310|0.0|bfu:BC1G_06774|hypothetical protein	Nucleoporin NUP192 GN=NUP192 OS=Saccharomyces cerevisiae (strain ATCC 204508 / S288c) PE=1 SV=1	structural subunit of the nuclear pore complex [Blumeria graminis f. sp. tritici 96224]
Bgt_unigene4870	EPQ63064.1	3.91e-24	8.48473e-23	-1.22775	down	--	--	--	--	--	putative secreted effector protein [Blumeria graminis f. sp. tritici 96224]
Bgt_unigene4878	EPQ63072.1	1.31e-51	7.81965e-50	1.54706	up	--	--	Molecular Function: O-methyltransferase activity (GO:0008171);; Biological Process: heterocycle biosynthetic process (GO:0018130);; Biological Process: single-organism biosynthetic process (GO:0044711);; Biological Process: organic cyclic compound biosynthetic process (GO:1901362);;	--	6-hydroxytryprostatin B O-methyltransferase GN=ftmMT OS=Neosartorya fischeri (strain ATCC 1020 / DSM 3700 / FGSC A1164 / NRRL PE=3 SV=1	O-methyltransferase [Blumeria graminis f. sp. tritici 96224]
Bgt_unigene488	EPQ67487.1	2.36e-69	2.00395e-67	-1.09197	down	--	--	--	--	Intracellular protein transport protein uso1 GN=uso1 OS=Schizosaccharomyces pombe (strain 972 / ATCC 24843) PE=3 SV=3	hypothetical protein BGT96224_2955 [Blumeria graminis f. sp. tritici 96224]
Bgt_unigene4884	EPQ63078.1	2.49e-30	6.93194e-29	1.19644	up	--	--	Molecular Function: C-8 sterol isomerase activity (GO:0000247);; Cellular Component: endoplasmic reticulum (GO:0005783);; Biological Process: ergosterol biosynthetic process (GO:0006696);; Biological Process: sterol biosynthetic process (GO:0016126);; Molecular Function: isomerase activity (GO:0016853);; Cellular Component: membrane part (GO:0044425);;	K09829|1e-119|afm:AFUA_1G04720|C-8 sterol isomerase (Erg-1)	C-8 sterol isomerase GN=erg-1 OS=Neurospora crassa (strain ATCC 24698 / 74-OR23-1A / CBS 708.71 / DSM PE=3 SV=2	C-8 sterol isomerase [Blumeria graminis f. sp. tritici 96224]
Bgt_unigene4890	EPQ63084.1	0.00086967	0.0028452	3.6615	up	--	--	--	--	--	hypothetical protein BGT96224_E5763C [Blumeria graminis f. sp. tritici 96224]
Bgt_unigene4945	EPQ63028.1	1.44e-75	1.38429e-73	-1.19679	down	[P]	Inorganic ion transport and metabolism	Biological Process: single-organism transport (GO:0044765);;	--	Na(+)/H(+) antiporter GN=NHA1 OS=Saccharomyces cerevisiae (strain ATCC 204508 / S288c) PE=1 SV=1	Na+-H+ antiporter [Blumeria graminis f. sp. tritici 96224]
Bgt_unigene498	EPQ67476.1	5.35e-10	3.99685e-09	-1.32803	down	--	--	--	--	--	hypothetical protein BGT96224_AcSP31292 [Blumeria graminis f. sp. tritici 96224]
Bgt_unigene5012	EPQ62980.1	4.1e-36	1.44154e-34	-1.1669	down	[J]	Translation, ribosomal structure and biogenesis	Molecular Function: nucleotide binding (GO:0000166);; Molecular Function: aminoacyl-tRNA ligase activity (GO:0004812);; Biological Process: tRNA aminoacylation for protein translation (GO:0006418);;	K01869|0.0|bfu:BC1G_15093|hypothetical protein	Leucine--tRNA ligase, cytoplasmic GN=leu-6 OS=Neurospora crassa (strain ATCC 24698 / 74-OR23-1A / CBS 708.71 / DSM PE=3 SV=2	Cytosolic leucyl tRNA synthetase [Blumeria graminis f. sp. tritici 96224]
Bgt_unigene5017	EPQ62985.1	1.52e-42	6.73047e-41	-1.39288	down	--	--	--	--	--	hypothetical protein BGT96224_2686 [Blumeria graminis f. sp. tritici 96224]
Bgt_unigene5030	EPQ62958.1	1.31e-18	1.97429e-17	1.03504	up	--	--	--	--	--	hypothetical protein BGT96224_A21351 [Blumeria graminis f. sp. tritici 96224]
Bgt_unigene5036	EPQ62947.1	4e-19	6.36642e-18	1.26768	up	[I]	Lipid transport and metabolism	Molecular Function: catalytic activity (GO:0003824);;	--	Delta(3,5)-Delta(2,4)-dienoyl-CoA isomerase GN=DCI1 OS=Saccharomyces cerevisiae (strain ATCC 204508 / S288c) PE=1 SV=1	hypothetical protein BGT96224_A20983 [Blumeria graminis f. sp. tritici 96224]
Bgt_unigene5037	EPQ62948.1	2.49e-74	2.30955e-72	2.08392	up	[GEPR]	--	--	--	Uncharacterized membrane protein YCR023C GN=YCR023C OS=Saccharomyces cerevisiae (strain ATCC 204508 / S288c) PE=1 SV=2	hypothetical protein BGT96224_4499 [Blumeria graminis f. sp. tritici 96224]
Bgt_unigene5040	EPQ62944.1	5.44e-69	4.50957e-67	-1.02898	down	[L]	Replication, recombination and repair	--	--	Uracil-DNA glycosylase {ECO:0000255|HAMAP-Rule:MF_03166} GN=ung1 OS=Schizosaccharomyces pombe (strain 972 / ATCC 24843) PE=3 SV=1	hypothetical protein BGT96224_A21426 [Blumeria graminis f. sp. tritici 96224]
Bgt_unigene5042	EPQ62911.1	9.53e-239	6.02602e-236	2.05303	up	--	--	--	--	Uncharacterized protein YBR096W GN=YBR096W OS=Saccharomyces cerevisiae (strain ATCC 204508 / S288c) PE=1 SV=1	hypothetical protein BGT96224_3620 [Blumeria graminis f. sp. tritici 96224]
Bgt_unigene5047	EPQ62916.1	1.15e-10	9.19304e-10	-1.20633	down	--	--	--	--	--	hypothetical protein BGT96224_A20625 [Blumeria graminis f. sp. tritici 96224]
Bgt_unigene5061	EPQ62930.1	2.94e-23	6.01534e-22	1.10639	up	[IQR]	--	Biological Process: fatty acid catabolic process (GO:0009062);; Molecular Function: oxidoreductase activity (GO:0016491);; Molecular Function: oxidoreductase activity, acting on the CH-OH group of donors, NAD or NADP as acceptor (GO:0016616);; Biological Process: heterocycle biosynthetic process (GO:0018130);; Biological Process: hexose catabolic process (GO:0019320);; Biological Process: pentose…	--	L-rhamnose-1-dehydrogenase GN=DHG2 OS=Scheffersomyces stipitis (strain ATCC 58785 / CBS 6054 / NBRC 10063 / PE=1 SV=2	Multifunctional enzyme of the peroxisomal fatty acid beta-oxidation pathway [Blumeria graminis f. sp. tritici 96224]
Bgt_unigene5066	EPQ62935.1	5.77e-120	9.89572e-118	1.82736	up	[HC]	--	--	--	--	hypothetical protein BGT96224_3685 [Blumeria graminis f. sp. tritici 96224]
Bgt_unigene5090	EPQ62896.1	1.18e-11	1.03723e-10	1.16331	up	--	--	Biological Process: cellular process (GO:0009987);; Biological Process: primary metabolic process (GO:0044238);; Biological Process: organic substance biosynthetic process (GO:1901576);;	--	Regulator of drug sensitivity 2 GN=RDS2 OS=Saccharomyces cerevisiae (strain ATCC 204508 / S288c) PE=1 SV=2	Zinc cluster transcriptional activator [Blumeria graminis f. sp. tritici 96224]
Bgt_unigene5135	EPQ62848.1	0.000567507	0.00193223	1.08959	up	--	--	--	--	Inner membrane assembly complex subunit 17 {ECO:0000250|UniProtKB:Q02888} (Precursor) OS=Vanderwaltozyma polyspora (strain ATCC 22028 / DSM 70294) PE=3 SV=1	hypothetical protein BGT96224_3323 [Blumeria graminis f. sp. tritici 96224]
Bgt_unigene5141	EPQ62829.1	2.95e-07	1.64559e-06	-1.19676	down	[L]	Replication, recombination and repair	Molecular Function: nucleotide binding (GO:0000166);; Molecular Function: DNA binding (GO:0003677);; Molecular Function: DNA-directed DNA polymerase activity (GO:0003887);; Cellular Component: nucleus (GO:0005634);; Biological Process: DNA replication (GO:0006260);; Molecular Function: zinc ion binding (GO:0008270);; Molecular Function: 4 iron, 4 sulfur cluster binding (GO:0051539);;	K02324|4e-85|bfu:BC1G_10334|hypothetical protein	DNA polymerase epsilon catalytic subunit A GN=pol2 OS=Neosartorya fumigata (strain ATCC MYA-4609 / Af293 / CBS 101355 / FGSC PE=3 SV=1	Catalytic subunit of DNA polymerase II epsilon [Blumeria graminis f. sp. tritici 96224]
Bgt_unigene5143	EPQ62831.1	4.84e-06	2.3111e-05	-1.10195	down	--	--	Molecular Function: hydrolase activity (GO:0016787);; Cellular Component: intracellular membrane-bounded organelle (GO:0043231);; Biological Process: cellular macromolecule metabolic process (GO:0044260);; Biological Process: single-organism cellular process (GO:0044763);; Biological Process: cellular component organization or biogenesis (GO:0071840);; Biological Process: nucleic acid metabolic p…	--	Uncharacterized serine-rich protein C1E8.05 (Precursor) GN=SPBC1E8.05 OS=Schizosaccharomyces pombe (strain 972 / ATCC 24843) PE=2 SV=1	hypothetical protein BGT96224_5491 [Blumeria graminis f. sp. tritici 96224]
Bgt_unigene5144	EPQ62832.1	5.55e-54	3.55236e-52	-1.16862	down	--	--	--	--	--	hypothetical protein BGT96224_5074, partial [Blumeria graminis f. sp. tritici 96224]
Bgt_unigene5150	EPQ62838.1	2.04e-29	5.45047e-28	1.37476	up	--	--	--	--	--	hypothetical protein BGT96224_ASP20958 [Blumeria graminis f. sp. tritici 96224]
Bgt_unigene5166	EPQ62816.1	1.08e-06	5.60096e-06	2.09755	up	--	--	--	--	UPF0591 membrane protein C15E1.02c GN=SPAC15E1.02c OS=Schizosaccharomyces pombe (strain 972 / ATCC 24843) PE=3 SV=1	hypothetical protein BGT96224_1953 [Blumeria graminis f. sp. tritici 96224]
Bgt_unigene5183	EPQ62768.1	7.67e-05	0.000305985	3.10258	up	--	--	--	--	--	hypothetical protein BGT96224_ASP20446 [Blumeria graminis f. sp. tritici 96224]
Bgt_unigene522	EPQ67449.1	6.35e-30	1.74006e-28	1.13832	up	--	--	--	--	Restriction of telomere capping protein 3 GN=RTC3 OS=Saccharomyces cerevisiae (strain ATCC 204508 / S288c) PE=1 SV=1	hypothetical protein BGT96224_1761 [Blumeria graminis f. sp. tritici 96224]
Bgt_unigene5228	EPQ62813.1	5.02e-15	5.91839e-14	1.46192	up	--	--	--	--	--	hypothetical protein BGT96224_Ac31204 [Blumeria graminis f. sp. tritici 96224]
Bgt_unigene5241	EPQ62735.1	4.94e-14	5.37246e-13	1.92873	up	--	--	--	--	--	hypothetical protein BGT96224_Ac30928 [Blumeria graminis f. sp. tritici 96224]
Bgt_unigene5263	EPQ62725.1	5.93e-16	7.51637e-15	1.05532	up	--	--	--	--	--	hypothetical protein BGT96224_AcSP31175 [Blumeria graminis f. sp. tritici 96224]
Bgt_unigene5289	EPQ62657.1	1.51e-25	3.45869e-24	-1.09577	down	--	--	Molecular Function: hydrolase activity (GO:0016787);; Biological Process: primary metabolic process (GO:0044238);; Biological Process: cellular macromolecule metabolic process (GO:0044260);;	--	Uncharacterized serine-rich protein C215.13 (Precursor) GN=SPBC215.13 OS=Schizosaccharomyces pombe (strain 972 / ATCC 24843) PE=1 SV=1	hypothetical protein BGT96224_2810 [Blumeria graminis f. sp. tritici 96224]
Bgt_unigene5309	EPQ62677.1	8.69e-15	1.00475e-13	-1.07689	down	--	--	--	--	Stress response protein nst1 GN=nst1 OS=Neurospora crassa (strain ATCC 24698 / 74-OR23-1A / CBS 708.71 / DSM PE=3 SV=2	hypothetical protein BGT96224_A20399 [Blumeria graminis f. sp. tritici 96224]
Bgt_unigene5330	EPQ62649.1	1.14e-29	3.09575e-28	-1.5191	down	--	--	--	--	--	hypothetical protein BGT96224_1227 [Blumeria graminis f. sp. tritici 96224]
Bgt_unigene5334	EPQ62653.1	1.77e-06	8.91347e-06	1.36244	up	--	--	--	--	--	hypothetical protein BGT96224_3497 [Blumeria graminis f. sp. tritici 96224]
Bgt_unigene5340	EPQ62648.1	0.000332256	0.00118802	1.50987	up	--	--	--	--	--	hypothetical protein BGT96224_Ac31504 [Blumeria graminis f. sp. tritici 96224]
Bgt_unigene5367	EPQ62623.1	5.74e-19	9.06833e-18	-1.08432	down	--	--	Cellular Component: cell wall (GO:0005618);; Biological Process: carbohydrate metabolic process (GO:0005975);; Biological Process: cellular process (GO:0009987);; Molecular Function: transferase activity (GO:0016740);; Molecular Function: hydrolase activity, acting on glycosyl bonds (GO:0016798);; Biological Process: symbiosis, encompassing mutualism through parasitism (GO:0044403);;	--	Probable glucan endo-1,3-beta-glucosidase eglC (Precursor) GN=eglC OS=Aspergillus terreus (strain NIH 2624 / FGSC A1156) PE=3 SV=1	Endo-beta-13-glucanase [Blumeria graminis f. sp. tritici 96224]
Bgt_unigene5416	EPQ62509.1	0.00168356	0.00517652	-1.01343	down	--	--	--	--	--	hypothetical protein BGT96224_AcSP30643 [Blumeria graminis f. sp. tritici 96224]
Bgt_unigene5417	EPQ62510.1	2.84e-07	1.59053e-06	-1.06076	down	--	--	--	--	--	putative secreted effector protein [Blumeria graminis f. sp. tritici 96224]
Bgt_unigene5462	EPQ62555.1	5.67e-15	6.6569e-14	-1.12819	down	--	--	--	--	--	hypothetical protein BGT96224_Ac30196 [Blumeria graminis f. sp. tritici 96224]
Bgt_unigene5507	EPQ62484.1	1.08e-103	1.47611e-101	1.21959	up	[S]	Function unknown	--	--	UPF0303 protein YBR137W GN=YBR137W OS=Saccharomyces cerevisiae (strain ATCC 204508 / S288c) PE=1 SV=4	hypothetical protein BGT96224_2936 [Blumeria graminis f. sp. tritici 96224]
Bgt_unigene5510	EPQ62487.1	0.00152016	0.00472147	-1.39672	down	--	--	--	--	--	putative secreted effector protein [Blumeria graminis f. sp. tritici 96224]
Bgt_unigene5511	EPQ62428.1	3.57e-23	7.28069e-22	2.46126	up	--	--	--	--	--	hypothetical protein BGT96224_A21287 [Blumeria graminis f. sp. tritici 96224]
Bgt_unigene5512	EPQ62429.1	1.65e-292	1.52171e-289	3.53283	up	[S]	Function unknown	Cellular Component: membrane (GO:0016020);;	--	Plasma membrane proteolipid 3 GN=pmp3 OS=Neosartorya fumigata (strain ATCC MYA-4609 / Af293 / CBS 101355 / FGSC PE=3 SV=1	hypothetical protein BGT96224_ASP21288 [Blumeria graminis f. sp. tritici 96224]
Bgt_unigene5513	EPQ62430.1	2.1e-30	5.86721e-29	1.70731	up	--	--	Biological Process: prostaglandin biosynthetic process (GO:0001516);; Molecular Function: binding (GO:0005488);; Biological Process: oxylipin biosynthetic process (GO:0031408);; Biological Process: positive regulation of sexual sporulation resulting in formation of a cellular spore (GO:0043941);; Biological Process: negative regulation of sexual sporulation resulting in formation of a cellular sp…	--	9,12-octadecadienoate 8-hydroperoxide 8R-isomerase GN=ppoA OS=Neosartorya fumigata (strain CEA10 / CBS 144.89 / FGSC A1163) PE=3 SV=1	hypothetical protein BGT96224_A20812 [Blumeria graminis f. sp. tritici 96224]
Bgt_unigene5521	EPQ62438.1	4.65e-37	1.70344e-35	1.21389	up	[C]	Energy production and conversion	Molecular Function: aldehyde dehydrogenase (NAD) activity (GO:0004029);; Molecular Function: aldehyde dehydrogenase [NAD(P)+] activity (GO:0004030);; Cellular Component: extracellular region (GO:0005576);; Cellular Component: intracellular (GO:0005622);; Biological Process: ethanol metabolic process (GO:0006067);; Biological Process: threonine catabolic process (GO:0006567);; Molecular Function: …	K00135|0.0|bfu:BC1G_01161|hypothetical protein	Putative succinate-semialdehyde dehydrogenase C1002.12c [NADP(+)] GN=SPAC1002.12c OS=Schizosaccharomyces pombe (strain 972 / ATCC 24843) PE=3 SV=2	Succinate semialdehyde dehydrogenase [Blumeria graminis f. sp. tritici 96224]
Bgt_unigene5564	EPQ62391.1	4.27e-56	2.87774e-54	-1.03203	down	--	--	--	--	--	hypothetical protein BGT96224_5144 [Blumeria graminis f. sp. tritici 96224]
Bgt_unigene5582	EPQ62409.1	1.63e-10	1.28395e-09	-2.07205	down	[G]	Carbohydrate transport and metabolism	Cellular Component: intracellular (GO:0005622);; Molecular Function: mannitol-1-phosphate 5-dehydrogenase activity (GO:0008926);; Biological Process: mannitol biosynthetic process (GO:0019593);; Biological Process: mannitol metabolic process (GO:0019594);; Biological Process: cellular response to oxidative stress (GO:0034599);; Biological Process: cellular response to heat (GO:0034605);; Molecula…	K00009|1e-179|ssl:SS1G_14022|hypothetical protein	Mannitol-1-phosphate 5-dehydrogenase GN=SS1G_14022 OS=Sclerotinia sclerotiorum (strain ATCC 18683 / 1980 / Ss-1) PE=3 SV=1	mannitol dehydrogenase [Blumeria graminis f. sp. tritici 96224]
Bgt_unigene5584	EPQ62411.1	3.27e-58	2.25403e-56	1.01524	up	[C]	Energy production and conversion	Molecular Function: nucleotide binding (GO:0000166);; Molecular Function: glutathione-disulfide reductase activity (GO:0004362);; Cellular Component: cytoplasm (GO:0005737);; Biological Process: glutathione metabolic process (GO:0006749);; Molecular Function: oxidoreductase activity, acting on a sulfur group of donors, NAD(P) as acceptor (GO:0016668);; Cellular Component: intracellular membrane-b…	K00383|0.0|bfu:BC1G_15101|hypothetical protein	Glutathione reductase GN=gtr-1 OS=Neurospora crassa (strain ATCC 24698 / 74-OR23-1A / CBS 708.71 / DSM PE=3 SV=1	glutathione oxidoreductase [Blumeria graminis f. sp. tritici 96224]
Bgt_unigene5594	EPQ62427.1	0.000964578	0.00313542	-1.009	down	--	--	--	--	--	putative secreted effector protein [Blumeria graminis f. sp. tritici 96224]
Bgt_unigene5595	EPQ62422.1	2.2e-31	6.4959e-30	-1.02359	down	[J]	Translation, ribosomal structure and biogenesis	Molecular Function: catalytic activity (GO:0003824);; Biological Process: primary metabolic process (GO:0044238);; Biological Process: cellular macromolecule metabolic process (GO:0044260);;	K14559|0.0|ssl:SS1G_03815|hypothetical protein	U3 small nucleolar ribonucleoprotein protein mpp10 GN=mpp10 OS=Schizosaccharomyces pombe (strain 972 / ATCC 24843) PE=1 SV=1	Component of the SSU processome and 90S preribosome [Blumeria graminis f. sp. tritici 96224]
Bgt_unigene5601	EPQ62384.1	1.98e-138	4.25375e-136	-1.32363	down	--	--	Molecular Function: monooxygenase activity (GO:0004497);; Biological Process: single-organism metabolic process (GO:0044710);; Molecular Function: metal ion binding (GO:0046872);;	--	Tyrosinase GN=TYR OS=Podospora anserina (Pleurage anserina) PE=2 SV=1	hypothetical protein BGT96224_A21367 [Blumeria graminis f. sp. tritici 96224]
Bgt_unigene5624	EPQ62274.1	4.78e-08	2.89964e-07	-1.55886	down	[R]	General function prediction only	Molecular Function: nucleic acid binding (GO:0003676);; Cellular Component: intracellular (GO:0005622);; Biological Process: cellular metabolic process (GO:0044237);; Biological Process: primary metabolic process (GO:0044238);; Biological Process: organic substance metabolic process (GO:0071704);;	--	Uncharacterized RNA-binding protein C1861.04c GN=SPBC1861.04c OS=Schizosaccharomyces pombe (strain 972 / ATCC 24843) PE=3 SV=1	Splicing factor [Blumeria graminis f. sp. tritici 96224]
Bgt_unigene564	EPQ67413.1	2.94e-45	1.4106e-43	1.72329	up	[GEPR]	--	--	--	Uncharacterized MFS-type transporter C16A3.17c GN=SPBC16A3.17c OS=Schizosaccharomyces pombe (strain 972 / ATCC 24843) PE=3 SV=1	transporter of the Major Facilitator Superfamily [Blumeria graminis f. sp. tritici 96224]
Bgt_unigene5675	EPQ62325.1	8.71e-11	7.06201e-10	3.39297	up	--	--	--	--	--	hypothetical protein BGT96224_3278 [Blumeria graminis f. sp. tritici 96224]
Bgt_unigene5706	EPQ62356.1	2.45e-31	7.21335e-30	-1.01229	down	--	--	--	--	--	hypothetical protein BGT96224_3463 [Blumeria graminis f. sp. tritici 96224]
Bgt_unigene5720	EPQ62243.1	3.82e-48	2.00053e-46	1.0274	up	[CHR]	--	Molecular Function: nucleotide binding (GO:0000166);; Cellular Component: intracellular (GO:0005622);; Biological Process: metabolic process (GO:0008152);; Molecular Function: oxidoreductase activity (GO:0016491);; Molecular Function: oxidoreductase activity, acting on the CH-OH group of donors, NAD or NADP as acceptor (GO:0016616);; Biological Process: monocarboxylic acid metabolic process (GO:0…	--	Putative 2-hydroxyacid dehydrogenase UNK4.10 OS=Schizosaccharomyces pombe (strain 972 / ATCC 24843) PE=2 SV=1	hypothetical protein BGT96224_A21350 [Blumeria graminis f. sp. tritici 96224]
Bgt_unigene5768	EPQ62242.1	6.81e-133	1.37908e-130	-1.31225	down	[G]	Carbohydrate transport and metabolism	Molecular Function: glucan 1,4-alpha-glucosidase activity (GO:0004339);; Cellular Component: extracellular region (GO:0005576);; Biological Process: carbohydrate metabolic process (GO:0005975);; Biological Process: polysaccharide metabolic process (GO:0005976);; Molecular Function: hydrolase activity, acting on glycosyl bonds (GO:0016798);; Molecular Function: carbohydrate binding (GO:0030246);;	K01178|0.0|bfu:BC1G_04151|hypothetical protein	Glucoamylase (Precursor) GN=gla-1 OS=Neurospora crassa (strain ATCC 24698 / 74-OR23-1A / CBS 708.71 / DSM PE=1 SV=3	hypothetical protein BGT96224_A20801 [Blumeria graminis f. sp. tritici 96224]
Bgt_unigene5785	EPQ62204.1	6.25e-24	1.33445e-22	1.05374	up	[S]	Function unknown	Molecular Function: nucleotide binding (GO:0000166);; Molecular Function: magnesium ion binding (GO:0000287);; Cellular Component: cytoplasm (GO:0005737);; Biological Process: tRNA modification (GO:0006400);; Molecular Function: tRNA guanylyltransferase activity (GO:0008193);; Molecular Function: metal ion binding (GO:0046872);;	K10761|1e-116|fgr:FG00914.1|hypothetical protein	tRNA(His) guanylyltransferase GN=rgt-1 OS=Neurospora crassa (strain ATCC 24698 / 74-OR23-1A / CBS 708.71 / DSM PE=3 SV=1	hypothetical protein BGT96224_1421 [Blumeria graminis f. sp. tritici 96224]
Bgt_unigene5792	EPQ62165.1	6.66e-11	5.47899e-10	-1.21621	down	[S]	Function unknown	--	--	Putative oligopeptide transporter YGL114W GN=YGL114W OS=Saccharomyces cerevisiae (strain ATCC 204508 / S288c) PE=1 SV=1	hypothetical protein BGT96224_A20860 [Blumeria graminis f. sp. tritici 96224]
Bgt_unigene5830	EPQ62156.1	2.06e-19	3.34174e-18	-1.04177	down	--	--	Molecular Function: catalytic activity (GO:0003824);; Biological Process: cell adhesion (GO:0007155);; Biological Process: biofilm formation (GO:0042710);; Biological Process: symbiosis, encompassing mutualism through parasitism (GO:0044403);; Cellular Component: cell part (GO:0044464);;	--	Hyphal wall protein 1 (Precursor) GN=HWP1 OS=Candida albicans (strain SC5314 / ATCC MYA-2876) PE=1 SV=4	hypothetical protein BGT96224_AcSP30986 [Blumeria graminis f. sp. tritici 96224]
Bgt_unigene5850	EPQ62138.1	4.22e-21	7.58954e-20	-1.18971	down	--	--	--	--	--	hypothetical protein BGT96224_ASP20209 [Blumeria graminis f. sp. tritici 96224]
Bgt_unigene5873	EPQ62110.1	6.11e-37	2.22349e-35	-1.07173	down	--	--	Biological Process: metabolic process (GO:0008152);; Molecular Function: oxidoreductase activity (GO:0016491);; Cellular Component: intracellular membrane-bounded organelle (GO:0043231);; Biological Process: single-organism metabolic process (GO:0044710);;	K00380|0.0|bfu:BC1G_04925|hypothetical protein	Sulfite reductase [NADPH] flavoprotein component GN=MET10 OS=Saccharomyces cerevisiae (strain ATCC 204508 / S288c) PE=1 SV=2	Subunit alpha of assimilatory sulfite reductase [Blumeria graminis f. sp. tritici 96224]
Bgt_unigene5890	EPQ62101.1	3.03e-10	2.32382e-09	2.33756	up	--	--	--	--	--	hypothetical protein BGT96224_Ac30977 [Blumeria graminis f. sp. tritici 96224]
Bgt_unigene5949	EPQ62034.1	5.03e-109	7.1659e-107	-1.77251	down	--	--	--	--	--	putative secreted effector protein [Blumeria graminis f. sp. tritici 96224]
Bgt_unigene5964	EPQ62008.1	2.5e-06	1.23767e-05	-1.25628	down	--	--	--	--	--	hypothetical protein BGT96224_3049 [Blumeria graminis f. sp. tritici 96224]
Bgt_unigene599	EPQ67374.1	4.57e-09	3.09388e-08	NI	up	--	--	--	--	Inositol hexakisphosphate kinase 1 GN=KCS1 OS=Saccharomyces cerevisiae (strain ATCC 204508 / S288c) PE=1 SV=1	Inositol hexakisphosphate kinase [Blumeria graminis f. sp. tritici 96224]
Bgt_unigene6015	EPQ61931.1	1.97e-29	5.2942e-28	-1.09609	down	--	--	Biological Process: actomyosin contractile ring assembly (GO:0000915);; Molecular Function: protein binding (GO:0005515);; Cellular Component: cellular bud neck (GO:0005935);; Biological Process: actin filament organization (GO:0007015);; Biological Process: establishment or maintenance of cell polarity (GO:0007163);; Biological Process: hyphal growth (GO:0030448);; Cellular Component: spitzenkor…	K11238|0.0|bfu:BC1G_10712|hypothetical protein	Cytokinesis protein sepA GN=sepA OS=Emericella nidulans (strain FGSC A4 / ATCC 38163 / CBS 112.46 / NRRL PE=3 SV=2	Formin, partial [Blumeria graminis f. sp. tritici 96224]
Bgt_unigene6080	EPQ61892.1	4.76e-69	4.01161e-67	1.79885	up	--	--	--	--	Uncharacterized protein YBR096W GN=YBR096W OS=Saccharomyces cerevisiae (strain ATCC 204508 / S288c) PE=1 SV=1	hypothetical protein BGT96224_915 [Blumeria graminis f. sp. tritici 96224]
Bgt_unigene6082	EPQ61894.1	5.38e-34	1.84043e-32	1.77315	up	--	--	--	--	--	hypothetical protein BGT96224_4783 [Blumeria graminis f. sp. tritici 96224]
Bgt_unigene6088	EPQ61900.1	2.67e-46	1.31961e-44	-1.06053	down	--	--	--	--	--	hypothetical protein BGT96224_2187 [Blumeria graminis f. sp. tritici 96224]
Bgt_unigene6093	EPQ61905.1	9.31e-07	4.88258e-06	-1.54316	down	[T]	Signal transduction mechanisms	Molecular Function: endonuclease activity (GO:0004519);; Molecular Function: exonuclease activity (GO:0004527);; Biological Process: phosphatidylinositol dephosphorylation (GO:0046856);;	--	Probable inositol polyphosphate 5-phosphatase C9G1.10c GN=SPAC9G1.10c OS=Schizosaccharomyces pombe (strain 972 / ATCC 24843) PE=1 SV=2	Polyphosphatidylinositol phosphatase [Blumeria graminis f. sp. tritici 96224]
Bgt_unigene6115	EPQ61877.1	0.000592994	0.00200552	1.27265	up	[O]	Posttranslational modification, protein turnover, chaperones	Molecular Function: nucleotide binding (GO:0000166);; Cellular Component: cytoplasm (GO:0005737);; Cellular Component: peroxisome (GO:0005777);; Biological Process: protein targeting to peroxisome (GO:0006625);; Biological Process: fatty acid metabolic process (GO:0006631);; Biological Process: peroxisome organization (GO:0007031);; Molecular Function: nucleoside-triphosphatase activity (GO:00171…	K13338|2e-76|bfu:BC1G_05232|hypothetical protein	Peroxisome biosynthesis protein PAS1 GN=PEX1 OS=Komagataella pastoris (Yeast) PE=3 SV=1	hypothetical protein BGT96224_A21153 [Blumeria graminis f. sp. tritici 96224]
Bgt_unigene6147	EPQ61776.1	6.02e-38	2.25493e-36	-1.15223	down	[G]	Carbohydrate transport and metabolism	--	--	--	hypothetical protein BGT96224_2770 [Blumeria graminis f. sp. tritici 96224]
Bgt_unigene6149	EPQ61778.1	1.18e-07	6.90145e-07	1.01925	up	[Q]	Secondary metabolites biosynthesis, transport and catabolism	--	--	Protein AIM2 GN=AIM2 OS=Saccharomyces cerevisiae (strain ATCC 204508 / S288c) PE=1 SV=1	hypothetical protein BGT96224_A20669 [Blumeria graminis f. sp. tritici 96224]
Bgt_unigene6154	EPQ61783.1	2.18e-158	6.29833e-156	-1.38353	down	[OU]	--	Molecular Function: nucleic acid binding (GO:0003676);; Molecular Function: binding (GO:0005488);; Molecular Function: metal ion binding (GO:0046872);;	K09250|2e-94|ssl:SS1G_04861|hypothetical protein	Cellular nucleic acid-binding protein homolog GN=byr3 OS=Schizosaccharomyces pombe (strain 972 / ATCC 24843) PE=3 SV=1	hypothetical protein BGT96224_A20671 [Blumeria graminis f. sp. tritici 96224]
Bgt_unigene6155	EPQ61784.1	1.99e-60	1.42462e-58	1.84886	up	--	--	--	--	--	hypothetical protein BGT96224_4203 [Blumeria graminis f. sp. tritici 96224]
Bgt_unigene6173	EPQ61802.1	3.59e-71	3.21811e-69	1.23852	up	[O]	Posttranslational modification, protein turnover, chaperones	Molecular Function: peroxidase activity (GO:0004601);; Molecular Function: protein binding (GO:0005515);; Cellular Component: fungal-type cell wall (GO:0009277);; Molecular Function: antioxidant activity (GO:0016209);; Biological Process: filamentous growth of a population of unicellular organisms (GO:0044182);; Biological Process: cellular metabolic process (GO:0044237);; Cellular Component: int…	--	Mitochondrial peroxiredoxin PRX1 GN=PRX1 OS=Saccharomyces cerevisiae (strain ATCC 204508 / S288c) PE=1 SV=1	Mitochondrial peroxiredoxin [Blumeria graminis f. sp. tritici 96224]
Bgt_unigene6185	EPQ61814.1	5.99e-08	3.60068e-07	1.02274	up	[OC]	--	Biological Process: nucleobase-containing compound metabolic process (GO:0006139);; Molecular Function: disulfide oxidoreductase activity (GO:0015036);; Biological Process: cellular response to oxidative stress (GO:0034599);; Biological Process: small molecule metabolic process (GO:0044281);;	K03671|4e-22|mgr:MGG_04236|MG04236.4	Thioredoxin-1 GN=trx1 OS=Schizosaccharomyces pombe (strain 972 / ATCC 24843) PE=3 SV=3	hypothetical protein BGT96224_1789 [Blumeria graminis f. sp. tritici 96224]
Bgt_unigene6188	EPQ61817.1	2.52e-20	4.39256e-19	-1.44055	down	--	--	Molecular Function: hydrolase activity (GO:0016787);; Biological Process: biological adhesion (GO:0022610);; Cellular Component: cell part (GO:0044464);; Biological Process: single-organism cellular process (GO:0044763);; Biological Process: multi-organism process (GO:0051704);;	--	Flocculation protein FLO11 (Precursor) GN=FLO11 OS=Saccharomyces cerevisiae (strain ATCC 204508 / S288c) PE=1 SV=2	Mucin family member [Blumeria graminis f. sp. tritici 96224]
Bgt_unigene6199	EPQ61828.1	5.84e-12	5.25929e-11	1.27244	up	[OC]	--	Molecular Function: catalytic activity (GO:0003824);; Biological Process: metabolic process (GO:0008152);; Biological Process: cellular process (GO:0009987);;	K03671|2e-15|mgr:MGG_04236|MG04236.4	Thioredoxin-1 GN=TRX1 OS=Saccharomyces cerevisiae (strain ATCC 204508 / S288c) PE=1 SV=3	thioredoxin [Blumeria graminis f. sp. tritici 96224]
Bgt_unigene620	EPQ67353.1	0.00189768	0.00575792	1.22987	up	--	--	Molecular Function: metal ion binding (GO:0046872);;	K12492|3e-25|bfu:BC1G_01189|hypothetical protein	--	ADP-ribosylation factor GTPase activating protein [Blumeria graminis f. sp. tritici 96224]
Bgt_unigene6210	EPQ61839.1	2.82e-16	3.64591e-15	2.57365	up	[Q]	Secondary metabolites biosynthesis, transport and catabolism	Molecular Function: N,N-dimethylaniline monooxygenase activity (GO:0004499);; Molecular Function: iron ion binding (GO:0005506);; Biological Process: ergosterol biosynthetic process (GO:0006696);; Biological Process: pathogenesis (GO:0009405);; Biological Process: cellular response to iron ion starvation (GO:0010106);; Biological Process: siderophore biosynthetic process (GO:0019290);; Biological…	K10531|1e-156|ssl:SS1G_03696|hypothetical protein	L-ornithine N(5)-monooxygenase {ECO:0000303|PubMed:15504822} OS=Neosartorya fumigata (strain ATCC MYA-4609 / Af293 / CBS 101355 / FGSC PE=1 SV=1	L-ornithine 5-monooxygenase [Blumeria graminis f. sp. tritici 96224]
Bgt_unigene6214	EPQ61842.1	9.98e-66	7.7073e-64	1.15865	up	--	--	--	--	Uncharacterized protein YBR016W GN=YBR016W OS=Saccharomyces cerevisiae (strain ATCC 204508 / S288c) PE=1 SV=1	hypothetical protein BGT96224_160 [Blumeria graminis f. sp. tritici 96224]
Bgt_unigene6230	EPQ61762.1	1.4e-115	2.24699e-113	-1.60964	down	--	--	--	--	--	hypothetical protein BGT96224_2749 [Blumeria graminis f. sp. tritici 96224]
Bgt_unigene6240	EPQ61737.1	7.24e-37	2.61664e-35	2.47961	up	--	--	--	--	--	hypothetical protein BGT96224_ASP20408 [Blumeria graminis f. sp. tritici 96224]
Bgt_unigene6241	EPQ61738.1	4.19e-96	5.36925e-94	1.44125	up	[R]	General function prediction only	Molecular Function: xanthine phosphoribosyltransferase activity (GO:0000310);; Molecular Function: hypoxanthine phosphoribosyltransferase activity (GO:0004422);; Biological Process: nucleoside metabolic process (GO:0009116);; Biological Process: XMP salvage (GO:0032265);; Biological Process: hypoxanthine metabolic process (GO:0046100);;	K07101|3e-91|ssl:SS1G_04649|hypothetical protein	Hypoxanthine-guanine phosphoribosyltransferase GN=hpt1 OS=Schizosaccharomyces pombe (strain 972 / ATCC 24843) PE=3 SV=1	hypothetical protein BGT96224_A20409 [Blumeria graminis f. sp. tritici 96224]
Bgt_unigene6282	EPQ61732.1	1.9e-41	8.1237e-40	1.48638	up	--	--	--	--	--	hypothetical protein BGT96224_2549 [Blumeria graminis f. sp. tritici 96224]
Bgt_unigene6325	EPQ61681.1	8.53e-39	3.29577e-37	1.00581	up	--	--	Cellular Component: nucleus (GO:0005634);; Biological Process: carbohydrate metabolic process (GO:0005975);; Biological Process: UDP-N-acetylglucosamine biosynthetic process (GO:0006048);; Molecular Function: nucleotidyltransferase activity (GO:0016779);;	K00972|0.0|ssl:SS1G_05671|UDP-N-acetylglucosamine pyrophosphorylase	UDP-N-acetylglucosamine pyrophosphorylase GN=UAP1 OS=Candida albicans (Yeast) PE=1 SV=1	hypothetical protein BGT96224_A20307 [Blumeria graminis f. sp. tritici 96224]
Bgt_unigene6342	EPQ61698.1	1.9e-29	5.11052e-28	-1.23187	down	--	--	--	--	--	hypothetical protein BGT96224_ASP20340 [Blumeria graminis f. sp. tritici 96224]
Bgt_unigene6347	EPQ61595.1	2.27e-164	7.16636e-162	4.33612	up	--	--	--	--	--	hypothetical protein BGT96224_2494 [Blumeria graminis f. sp. tritici 96224]
Bgt_unigene6356	EPQ61604.1	1e-18	1.53123e-17	-1.55467	down	--	--	--	--	Cell fusion protein cfr1 GN=cfr1 OS=Schizosaccharomyces pombe (strain 972 / ATCC 24843) PE=3 SV=1	hypothetical protein BGT96224_A20335 [Blumeria graminis f. sp. tritici 96224]
Bgt_unigene6363	EPQ61611.1	1.17e-18	1.78519e-17	1.02108	up	[I]	Lipid transport and metabolism	Molecular Function: fatty acid synthase activity (GO:0004312);; Molecular Function: oxidoreductase activity (GO:0016491);; Biological Process: single-organism metabolic process (GO:0044710);; Biological Process: oxidation-reduction process (GO:0055114);;	--	(3R)-3-hydroxyacyl-CoA dehydrogenase GN=fox-2 OS=Neurospora crassa (strain ATCC 24698 / 74-OR23-1A / CBS 708.71 / DSM PE=1 SV=1	Multifunctional enzyme of the peroxisomal fatty acid beta-oxidation pathway [Blumeria graminis f. sp. tritici 96224]
Bgt_unigene6364	EPQ61612.1	1.91e-189	8.38531e-187	1.84582	up	--	--	Molecular Function: magnesium ion binding (GO:0000287);; Molecular Function: phosphoglucomutase activity (GO:0004614);; Cellular Component: cytosol (GO:0005829);; Biological Process: glycogen biosynthetic process (GO:0005978);; Biological Process: trehalose biosynthetic process (GO:0005992);; Biological Process: glucose metabolic process (GO:0006006);; Biological Process: D-ribose metabolic proce…	K01835|0.0|ssl:SS1G_06474|phosphoglucomutase	Phosphoglucomutase {ECO:0000250|UniProtKB:P37012} GN=pgmA OS=Aspergillus oryzae (strain ATCC 42149 / RIB 40) PE=2 SV=1	Phosphoglucomutase [Blumeria graminis f. sp. tritici 96224]
Bgt_unigene6368	EPQ61616.1	4.33e-40	1.76674e-38	2.0968	up	--	--	--	--	--	hypothetical protein BGT96224_3985 [Blumeria graminis f. sp. tritici 96224]
Bgt_unigene6374	EPQ61622.1	1.99e-54	1.28032e-52	-2.12757	down	--	--	--	--	--	hypothetical protein BGT96224_1662 [Blumeria graminis f. sp. tritici 96224]
Bgt_unigene6382	EPQ61630.1	1.66e-19	2.71712e-18	1.43338	up	--	--	--	--	--	hypothetical protein BGT96224_1085 [Blumeria graminis f. sp. tritici 96224]
Bgt_unigene6384	EPQ61632.1	2.38e-08	1.50405e-07	1.80732	up	[H]	Coenzyme transport and metabolism	--	K01598|4e-92|bfu:BC1G_10601|hypothetical protein	Probable thymidylate synthase GN=SPAC15E1.04 OS=Schizosaccharomyces pombe (strain 972 / ATCC 24843) PE=3 SV=1	hypothetical protein BGT96224_900 [Blumeria graminis f. sp. tritici 96224]
Bgt_unigene6391	EPQ61639.1	0.000349453	0.00124292	1.12554	up	--	--	--	--	--	hypothetical protein BGT96224_4394 [Blumeria graminis f. sp. tritici 96224]
Bgt_unigene6419	EPQ61518.1	1.89e-276	1.59182e-273	3.30824	up	--	--	Cellular Component: nuclear chromatin (GO:0000790);; Biological Process: RNA processing (GO:0006396);; Biological Process: cellular response to starvation (GO:0009267);; Biological Process: rRNA transcription (GO:0009303);; Molecular Function: hydrolase activity, acting on carbon-nitrogen (but not peptide) bonds, in linear amides (GO:0016811);; Biological Process: protein metabolic process (GO:00…	--	Protein app1 GN=app1 OS=Schizosaccharomyces pombe (strain 972 / ATCC 24843) PE=2 SV=1	putative secreted effector protein [Blumeria graminis f. sp. tritici 96224]
Bgt_unigene6420	EPQ61519.1	8.24e-44	3.75796e-42	-1.4332	down	[S]	Function unknown	--	--	--	Uncharacterized protein family UPF0187 [Blumeria graminis f. sp. tritici 96224]
Bgt_unigene6430	EPQ61529.1	5.22e-08	3.15195e-07	1.46629	up	--	--	--	--	--	hypothetical protein BGT96224_4716 [Blumeria graminis f. sp. tritici 96224]
Bgt_unigene6433	EPQ61532.1	7.69e-66	6.03441e-64	1.61991	up	--	--	--	--	--	hypothetical protein BGT96224_4722 [Blumeria graminis f. sp. tritici 96224]
Bgt_unigene6475	EPQ61574.1	1.01e-153	2.68728e-151	1.8217	up	[IQ]	--	Molecular Function: catalytic activity (GO:0003824);; Biological Process: acetate metabolic process (GO:0006083);; Biological Process: fatty acid metabolic process (GO:0006631);; Cellular Component: membrane (GO:0016020);; Molecular Function: ligase activity, forming carbon-sulfur bonds (GO:0016877);; Biological Process: developmental process (GO:0032502);; Biological Process: ketone biosynthetic…	--	Putative acyl-coenzyme A synthetase GN=AN10074 OS=Emericella nidulans (strain FGSC A4 / ATCC 38163 / CBS 112.46 / NRRL PE=3 SV=1	Peroxisomal AMP-binding protein [Blumeria graminis f. sp. tritici 96224]
Bgt_unigene6478	EPQ61577.1	1.04e-07	6.1275e-07	-1.59483	down	--	--	--	--	--	putative secreted effector protein [Blumeria graminis f. sp. tritici 96224]
Bgt_unigene6481	EPQ61580.1	1.15e-09	8.28364e-09	-1.38646	down	--	--	--	--	--	hypothetical protein BGT96224_A20870 [Blumeria graminis f. sp. tritici 96224]
Bgt_unigene6493	EPQ61592.1	2.75e-05	0.000118171	1.73573	up	[S]	Function unknown	--	--	Putative pseudouridine synthase C1A4.09 GN=SPBC1A4.09 OS=Schizosaccharomyces pombe (strain 972 / ATCC 24843) PE=3 SV=1	hypothetical protein BGT96224_4781B [Blumeria graminis f. sp. tritici 96224]
Bgt_unigene6500	EPQ61482.1	9.39e-163	2.79471e-160	1.56332	up	[Q]	Secondary metabolites biosynthesis, transport and catabolism	Molecular Function: hydrolase activity (GO:0016787);;	--	Protein AIM2 GN=AIM2 OS=Saccharomyces cerevisiae (strain ATCC 204508 / S288c) PE=1 SV=1	hypothetical protein BGT96224_A20294 [Blumeria graminis f. sp. tritici 96224]
Bgt_unigene6501	EPQ61483.1	6.5e-82	6.85425e-80	-1.11027	down	[EF]	--	Molecular Function: aspartate carbamoyltransferase activity (GO:0004070);; Molecular Function: carbamoyl-phosphate synthase (glutamine-hydrolyzing) activity (GO:0004088);; Molecular Function: ATP binding (GO:0005524);; Biological Process: 'de novo' pyrimidine nucleobase biosynthetic process (GO:0006207);; Biological Process: arginine metabolic process (GO:0006525);; Biological Process: glutamine …	K11541|0.0|bfu:BC1G_07459|hypothetical protein	Aspartate carbamoyltransferase OS=Emericella nidulans (strain FGSC A4 / ATCC 38163 / CBS 112.46 / NRRL PE=3 SV=2	Bifunctional carbamoylphosphate synthetase [Blumeria graminis f. sp. tritici 96224]
Bgt_unigene6506	EPQ61488.1	1.74e-45	8.44114e-44	-1.047	down	--	--	--	--	--	hypothetical protein BGT96224_A20526 [Blumeria graminis f. sp. tritici 96224]
Bgt_unigene6508	EPQ61490.1	3.93e-164	1.20372e-161	-1.41617	down	--	--	Molecular Function: hydrolase activity (GO:0016787);; Cellular Component: cell part (GO:0044464);; Biological Process: single-organism cellular process (GO:0044763);;	--	Endochitinase A (Precursor) GN=ctcA OS=Aspergillus niger (strain CBS 513.88 / FGSC A1513) PE=2 SV=1	hypothetical protein BGT96224_4984 [Blumeria graminis f. sp. tritici 96224]
Bgt_unigene6520	EPQ61456.1	1.1e-13	1.15301e-12	PI	up	--	--	--	--	--	hypothetical protein BGT96224_3909 [Blumeria graminis f. sp. tritici 96224]
Bgt_unigene66	EPQ67951.1	7.28e-75	6.88058e-73	-1.09787	down	--	--	--	--	DENN domain-containing protein C297.05 GN=SPCC297.05 OS=Schizosaccharomyces pombe (strain 972 / ATCC 24843) PE=1 SV=1	hypothetical protein BGT96224_456 [Blumeria graminis f. sp. tritici 96224]
Bgt_unigene660	EPQ67313.1	1.8e-28	4.63226e-27	-1.75218	down	--	--	--	--	ATP-dependent RNA helicase DHH1 GN=DHH1 OS=Cryptococcus neoformans var. neoformans serotype D (strain JEC21 / PE=3 SV=1	hypothetical protein BGT96224_1780 [Blumeria graminis f. sp. tritici 96224]
Bgt_unigene673	EPQ67326.1	1.03e-56	7.01447e-55	-1.00337	down	--	--	Biological Process: cell adhesion (GO:0007155);; Biological Process: multi-organism process (GO:0051704);; Cellular Component: cell periphery (GO:0071944);;	--	Nucleoporin nup61 GN=nup61 OS=Schizosaccharomyces pombe (strain 972 / ATCC 24843) PE=1 SV=2	GPI-anchored cell surface glycoprotein [Blumeria graminis f. sp. tritici 96224]
Bgt_unigene683	EPQ67292.1	1.95e-22	3.7998e-21	-1.19112	down	[D]	Cell cycle control, cell division, chromosome partitioning	Molecular Function: ATP binding (GO:0005524);; Cellular Component: nucleus (GO:0005634);; Cellular Component: chromosome (GO:0005694);; Biological Process: DNA repair (GO:0006281);; Biological Process: DNA recombination (GO:0006310);; Biological Process: sister chromatid cohesion (GO:0007062);; Biological Process: chromosome condensation (GO:0030261);; Biological Process: single-organism cellular…	K06636|0.0|bfu:BC1G_10201|hypothetical protein	Structural maintenance of chromosomes protein 1 GN=psm1 OS=Schizosaccharomyces pombe (strain 972 / ATCC 24843) PE=1 SV=2	Subunit of the multiprotein cohesin complex [Blumeria graminis f. sp. tritici 96224]
Bgt_unigene713	EPQ67261.1	5.25e-14	5.65858e-13	-1.14501	down	--	--	--	--	Uncharacterized protein C1F12.04c GN=SPAC1F12.04c OS=Schizosaccharomyces pombe (strain 972 / ATCC 24843) PE=4 SV=1	hypothetical protein BGT96224_2977 [Blumeria graminis f. sp. tritici 96224]
Bgt_unigene719	EPQ67254.1	1.45e-33	4.85338e-32	-2.93703	down	--	--	--	K12597|9e-49|bfu:BC1G_08455|hypothetical protein	Protein AIR2 GN=AIR2 OS=Saccharomyces cerevisiae (strain ATCC 204508 / S288c) PE=1 SV=1	RING finger protein [Blumeria graminis f. sp. tritici 96224]
Bgt_unigene737	EPQ67237.1	7.07e-21	1.25973e-19	1.02207	up	[GEPR]	--	Biological Process: transport (GO:0006810);; Cellular Component: membrane (GO:0016020);; Molecular Function: transmembrane transporter activity (GO:0022857);;	--	Sugar transporter STL1 GN=STL1 OS=Saccharomyces cerevisiae (strain ATCC 204508 / S288c) PE=1 SV=2	Glycerol proton symporter [Blumeria graminis f. sp. tritici 96224]
Bgt_unigene789	EPQ67185.1	4.88e-15	5.7519e-14	PI	up	--	--	--	--	--	hypothetical protein BGT96224_4294, partial [Blumeria graminis f. sp. tritici 96224]
Bgt_unigene80	EPQ67886.1	3.04e-142	6.83787e-140	1.26648	up	--	--	--	--	--	hypothetical protein BGT96224_2092 [Blumeria graminis f. sp. tritici 96224]
Bgt_unigene814	EPQ67158.1	6.57e-14	7.04963e-13	-1.8065	down	--	--	Biological Process: single-organism process (GO:0044699);;	--	Suppressor protein SRP40 GN=SRP40 OS=Saccharomyces cerevisiae (strain ATCC 204508 / S288c) PE=1 SV=2	hypothetical protein BGT96224_Ac30174 [Blumeria graminis f. sp. tritici 96224]
Bgt_unigene82	EPQ67888.1	0.000762867	0.00252765	-2.39741	down	[R]	General function prediction only	Biological Process: endonucleolytic cleavage in ITS1 to separate SSU-rRNA from 5.8S rRNA and LSU-rRNA from tricistronic rRNA transcript (SSU-rRNA, 5.8S rRNA, LSU-rRNA) (GO:0000447);; Biological Process: endonucleolytic cleavage to generate mature 5'-end of SSU-rRNA from (SSU-rRNA, 5.8S rRNA, LSU-rRNA) (GO:0000472);; Biological Process: endonucleolytic cleavage in 5'-ETS of tricistronic rRNA trans…	K14566|8e-67|ssl:SS1G_03075|hypothetical protein	rRNA-processing protein fcf1 GN=fcf1 OS=Schizosaccharomyces pombe (strain 972 / ATCC 24843) PE=3 SV=1	hypothetical protein BGT96224_40 [Blumeria graminis f. sp. tritici 96224]
Bgt_unigene827	EPQ67146.1	8.41e-16	1.04902e-14	-3.14714	down	--	--	Cellular Component: intracellular organelle (GO:0043229);; Cellular Component: cytoplasmic part (GO:0044444);;	--	Sporulation-specific protein 15 GN=spo15 OS=Schizosaccharomyces pombe (strain 972 / ATCC 24843) PE=1 SV=1	hypothetical protein BGT96224_5442 [Blumeria graminis f. sp. tritici 96224]
Bgt_unigene829	EPQ67145.1	0.000952909	0.00310048	2.60937	up	--	--	--	--	--	putative secreted effector protein [Blumeria graminis f. sp. tritici 96224]
Bgt_unigene833	EPQ67141.1	0.00147478	0.00459743	1.06169	up	--	--	--	--	--	hypothetical protein BGT96224_A21509 [Blumeria graminis f. sp. tritici 96224]
Bgt_unigene851	EPQ67122.1	0	0	-3.97112	down	[G]	Carbohydrate transport and metabolism	Cellular Component: membrane (GO:0016020);; Biological Process: growth (GO:0040007);; Biological Process: single-organism cellular process (GO:0044763);; Cellular Component: cell periphery (GO:0071944);;	--	Mannan endo-1,6-alpha-mannosidase DCW1 (Precursor) GN=DCW1 OS=Candida albicans (strain SC5314 / ATCC MYA-2876) PE=1 SV=1	mannosidase GPI-anchored membrane protein [Blumeria graminis f. sp. tritici 96224]
Bgt_unigene867	EPQ67107.1	9.61e-53	5.85544e-51	1.41565	up	--	--	Molecular Function: 3-deoxy-7-phosphoheptulonate synthase activity (GO:0003849);; Cellular Component: nucleus (GO:0005634);; Cellular Component: cytoplasm (GO:0005737);; Biological Process: aromatic amino acid family biosynthetic process (GO:0009073);; Biological Process: chorismate biosynthetic process (GO:0009423);;	K01626|0.0|ssl:SS1G_04739|hypothetical protein	Phospho-2-dehydro-3-deoxyheptonate aldolase, tyrosine-inhibited GN=ARO4 OS=Saccharomyces cerevisiae (strain ATCC 204508 / S288c) PE=1 SV=2	3-deoxy-D-arabino-heptulosonate-7-phosphate (DAHP) synthase [Blumeria graminis f. sp. tritici 96224]
Bgt_unigene873	EPQ67113.1	1.87e-07	1.06755e-06	1.19461	up	--	--	--	--	--	hypothetical protein BGT96224_A20178 [Blumeria graminis f. sp. tritici 96224]
Bgt_unigene894	EPQ67081.1	2.23e-05	9.70153e-05	-2.27277	down	--	--	--	--	--	putative secreted effector protein, partial [Blumeria graminis f. sp. tritici 96224]
Bgt_unigene901	EPQ67074.1	0.000176474	0.000664833	-1.8238	down	--	--	--	--	--	putative secreted effector protein, partial [Blumeria graminis f. sp. tritici 96224]
Bgt_unigene937	EPQ67008.1	1.46e-24	3.21417e-23	1.3941	up	--	--	Cellular Component: cytoplasmic part (GO:0044444);;	--	Cytochrome c oxidase assembly protein COX19 GN=COX19 OS=Magnaporthe oryzae (strain Y34) PE=3 SV=1	hypothetical protein BGT96224_3635 [Blumeria graminis f. sp. tritici 96224]
Bgt_unigene967	EPQ67038.1	3.49e-09	2.39597e-08	1.14009	up	--	--	--	--	--	hypothetical protein BGT96224_Ac30225 [Blumeria graminis f. sp. tritici 96224]
Bgt_unigene970	EPQ67041.1	3.29e-15	3.94267e-14	1.14541	up	--	--	--	--	Cross-pathway control protein 1 GN=cpc-1 OS=Neurospora crassa (strain ATCC 24698 / 74-OR23-1A / CBS 708.71 / DSM PE=1 SV=2	cross-pathway control protein [Blumeria graminis f. sp. tritici 96224]
Bgt_unigene974	EPQ67045.1	7.84e-12	7.02531e-11	1.57818	up	--	--	--	--	--	hypothetical protein BGT96224_A21123, partial [Blumeria graminis f. sp. tritici 96224]
Bgt_unigene984	EPQ67055.1	4.98e-69	4.165e-67	-1.36694	down	[T]	Signal transduction mechanisms	Molecular Function: phosphorelay sensor kinase activity (GO:0000155);; Molecular Function: phosphorelay response regulator activity (GO:0000156);; Biological Process: phosphorelay signal transduction system (GO:0000160);; Biological Process: developmental process involved in reproduction (GO:0003006);; Molecular Function: protein histidine kinase activity (GO:0004673);; Molecular Function: signal…	--	Two-component system protein A OS=Emericella nidulans (strain FGSC A4 / ATCC 38163 / CBS 112.46 / NRRL PE=3 SV=2	hypothetical protein BGT96224_5386B [Blumeria graminis f. sp. tritici 96224]
Bgt_unigene986	EPQ67057.1	4.01e-08	2.46198e-07	-1.23821	down	--	--	--	--	--	hypothetical protein BGT96224_1506B [Blumeria graminis f. sp. tritici 96224]
Bgt_unigene991	EPQ67062.1	3.41e-32	1.04674e-30	1.33773	up	[G]	Carbohydrate transport and metabolism	Molecular Function: 6-phosphofructo-2-kinase activity (GO:0003873);; Molecular Function: fructose-2,6-bisphosphate 2-phosphatase activity (GO:0004331);; Molecular Function: ATP binding (GO:0005524);; Biological Process: fructose metabolic process (GO:0006000);; Biological Process: fructose 2,6-bisphosphate metabolic process (GO:0006003);; Biological Process: phosphorylation (GO:0016310);;	K00900|0.0|bfu:BC1G_02969|hypothetical protein	6-phosphofructo-2-kinase 1 GN=PFK26 OS=Saccharomyces cerevisiae (strain ATCC 204508 / S288c) PE=1 SV=1	hypothetical protein BGT96224_A20869 [Blumeria graminis f. sp. tritici 96224]

## Sheet: Combined DEGs
DEG ID	NCBI accession	Log2(C4dpi/C3dpi)	Log2(C5dpi/C3dpi)	COG class	COG class annotation	GO annotation	KEGG annotation	Swissprot annotation	Nr annotation
Bgt_unigene1001	EPQ66977.1	1.01737	NS	[C]	Energy production and conversion	Molecular Function: transferase activity (GO:0016740);;	K09699|1e-171|pan:PODANSg2063|hypothetical protein	Dihydrolipoyllysine-residue succinyltransferase component of 2-oxoglutarate dehydrogenase complex, mitochondrial (Precursor) GN=KGD2 OS=Saccharomyces cerevisiae (strain ATCC 204508 / S288c) PE=1 SV=2	Dihydrolipoyl transsuccinylase [Blumeria graminis f. sp. tritici 96224]
Bgt_unigene1013	EPQ66922.1	NS	-1.19538	--	--	--	--	--	hypothetical protein BGT96224_5363 [Blumeria graminis f. sp. tritici 96224]
Bgt_unigene1016	EPQ66925.1	-1.50894	NS	--	--	Biological Process: carbohydrate metabolic process (GO:0005975);; Molecular Function: hydrolase activity (GO:0016787);; Biological Process: cellular protein metabolic process (GO:0044267);;	--	ER degradation-enhancing alpha-mannosidase-like protein 1 (Precursor) GN=mnl1 OS=Schizosaccharomyces pombe (strain 972 / ATCC 24843) PE=3 SV=2	Alpha mannosidase-like protein of the endoplasmic reticulum [Blumeria graminis f. sp. tritici 96224]
Bgt_unigene1026	EPQ66935.1	1.02493	NS	--	--	--	--	Ribosomal lysine N-methyltransferase 5 {ECO:0000250|UniProtKB:Q12367} GN=RKM5 OS=Zygosaccharomyces rouxii (strain ATCC 2623 / CBS 732 / NBRC 1130 / PE=3 SV=1	hypothetical protein BGT96224_4406 [Blumeria graminis f. sp. tritici 96224]
Bgt_unigene103	EPQ67859.1	1.00481	NS	[O]	Posttranslational modification, protein turnover, chaperones	Cellular Component: mitochondrion (GO:0005739);; Biological Process: response to stress (GO:0006950);; Molecular Function: electron carrier activity (GO:0009055);; Biological Process: cellular process (GO:0009987);; Molecular Function: protein disulfide oxidoreductase activity (GO:0015035);; Biological Process: cell redox homeostasis (GO:0045454);; Molecular Function: iron-sulfur cluster binding …	K07390|5e-68|pno:SNOG_04939|hypothetical protein	Monothiol glutaredoxin-5, mitochondrial (Precursor) GN=GRX5 OS=Lachancea kluyveri (Yeast) PE=3 SV=1	glutathione-dependent oxidoreductase [Blumeria graminis f. sp. tritici 96224]
Bgt_unigene1030	EPQ66939.1	1.25997	NS	--	--	--	--	--	hypothetical protein BGT96224_5396 [Blumeria graminis f. sp. tritici 96224]
Bgt_unigene104	EPQ67860.1	1.1614	NS	--	--	--	--	--	hypothetical protein BGT96224_A20517, partial [Blumeria graminis f. sp. tritici 96224]
Bgt_unigene1049	EPQ66957.1	NS	2.19119	--	--	--	--	--	hypothetical protein BGT96224_A20873 [Blumeria graminis f. sp. tritici 96224]
Bgt_unigene1072	EPQ66905.1	1.36142	NS	--	--	Cellular Component: mitochondrial intermembrane space (GO:0005758);; Biological Process: gluconeogenesis (GO:0006094);;	--	Succinate dehydrogenase assembly factor 3, mitochondrial {ECO:0000250|UniProtKB:Q04401} (Precursor) GN=MGG_17437 OS=Magnaporthe oryzae (strain 70-15 / ATCC MYA-4617 / FGSC 8958) PE=3 SV=2	hypothetical protein BGT96224_A21570 [Blumeria graminis f. sp. tritici 96224]
Bgt_unigene108	EPQ67864.1	NS	-1.81675	[S]	Function unknown	Cellular Component: cytoplasm (GO:0005737);; Biological Process: programmed cell death (GO:0012501);; Cellular Component: intracellular membrane-bounded organelle (GO:0043231);; Molecular Function: iron-sulfur cluster binding (GO:0051536);;	--	Fe-S cluster assembly protein dre2 {ECO:0000255|HAMAP-Rule:MF_03115} GN=dre2 OS=Sclerotinia sclerotiorum (strain ATCC 18683 / 1980 / Ss-1) PE=3 SV=1	hypothetical protein BGT96224_61 [Blumeria graminis f. sp. tritici 96224]
Bgt_unigene11	EPQ67896.1	1.01726	1.04686	--	--	--	--	--	putative secreted effector protein [Blumeria graminis f. sp. tritici 96224]
Bgt_unigene1103	EPQ66876.1	-1.47001	-1.76238	--	--	--	--	--	putative secreted effector protein [Blumeria graminis f. sp. tritici 96224]
Bgt_unigene1108	EPQ66820.1	NS	1.04527	[E]	Amino acid transport and metabolism	--	--	--	hypothetical protein BGT96224_A20692 [Blumeria graminis f. sp. tritici 96224]
Bgt_unigene1109	EPQ66821.1	-1.35713	NS	[C]	Energy production and conversion	Molecular Function: succinate dehydrogenase activity (GO:0000104);; Cellular Component: endoplasmic reticulum (GO:0005783);; Molecular Function: oxidoreductase activity (GO:0016491);; Molecular Function: heme binding (GO:0020037);; Cellular Component: organelle membrane (GO:0031090);; Biological Process: cellular metabolic process (GO:0044237);; Cellular Component: membrane part (GO:0044425);; Ce…	--	Fumarate reductase GN=osm1 OS=Schizosaccharomyces pombe (strain 972 / ATCC 24843) PE=3 SV=1	Soluble fumarate reductase [Blumeria graminis f. sp. tritici 96224]
Bgt_unigene1137	EPQ66849.1	NS	1.9325	[P]	Inorganic ion transport and metabolism	Biological Process: single-organism transport (GO:0044765);;	--	Low-affinity potassium transport protein GN=TRK2 OS=Saccharomyces cerevisiae (strain ATCC 204508 / S288c) PE=1 SV=1	Component of the Trk1p-Trk2p potassium transport system [Blumeria graminis f. sp. tritici 96224]
Bgt_unigene1141	EPQ66853.1	1.64376	2.44923	[V]	Defense mechanisms	Molecular Function: lipid transporter activity (GO:0005319);; Molecular Function: binding (GO:0005488);; Cellular Component: plasma membrane (GO:0005886);; Biological Process: response to stress (GO:0006950);; Molecular Function: drug transmembrane transporter activity (GO:0015238);; Biological Process: sterol transport (GO:0015918);; Biological Process: filamentous growth (GO:0030447);; Molecula…	--	Uncharacterized ABC transporter ATP-binding protein/permease YOL075C GN=YOL075C OS=Saccharomyces cerevisiae (strain ATCC 204508 / S288c) PE=1 SV=3	transporter of the ATP-binding cassette family [Blumeria graminis f. sp. tritici 96224]
Bgt_unigene1147	EPQ66859.1	-1.90551	-1.52157	[P]	Inorganic ion transport and metabolism	--	K12346|1e-165|ssl:SS1G_00454|hypothetical protein	Manganese transporter SMF1 GN=SMF1 OS=Saccharomyces cerevisiae (strain ATCC 204508 / S288c) PE=1 SV=2	Divalent metal ion transporter [Blumeria graminis f. sp. tritici 96224]
Bgt_unigene116	EPQ67853.1	1.23815	NS	--	--	Molecular Function: structural constituent of ribosome (GO:0003735);; Cellular Component: ribosome (GO:0005840);; Biological Process: translation (GO:0006412);;	--	--	hypothetical protein BGT96224_2421 [Blumeria graminis f. sp. tritici 96224]
Bgt_unigene1177	EPQ66792.1	1.9055	2.05392	--	--	--	--	--	hypothetical protein BGT96224_Ac30842 [Blumeria graminis f. sp. tritici 96224]
Bgt_unigene1179	EPQ66794.1	1.21974	1.61397	--	--	--	--	--	putative secreted effector protein [Blumeria graminis f. sp. tritici 96224]
Bgt_unigene118	EPQ67855.1	-1.01729	NS	--	--	--	--	Probable GPI-anchored adhesin-like protein PGA55 (Precursor) GN=PGA55 OS=Candida albicans (strain SC5314 / ATCC MYA-2876) PE=1 SV=1	hypothetical protein BGT96224_2838 [Blumeria graminis f. sp. tritici 96224]
Bgt_unigene1181	EPQ66796.1	NS	-1.24097	[G]	Carbohydrate transport and metabolism	Molecular Function: catalytic activity (GO:0003824);;	--	Chitin deacetylase 1 (Precursor) GN=CDA1 OS=Saccharomyces cerevisiae (strain ATCC 204508 / S288c) PE=1 SV=1	Chitin deacetylase [Blumeria graminis f. sp. tritici 96224]
Bgt_unigene1182	EPQ66797.1	NI	-4.65055	--	--	--	--	Wings apart-like protein homolog 1 GN=wpl1 OS=Schizosaccharomyces pombe (strain 972 / ATCC 24843) PE=3 SV=1	hypothetical protein BGT96224_216 [Blumeria graminis f. sp. tritici 96224]
Bgt_unigene1188	EPQ66776.1	-1.11775	NS	[GEPR]	--	--	--	Putative inorganic phosphate transporter C23D3.12 GN=SPAC23D3.12 OS=Schizosaccharomyces pombe (strain 972 / ATCC 24843) PE=1 SV=1	Plasma membrane permease [Blumeria graminis f. sp. tritici 96224]
Bgt_unigene12	EPQ67897.1	2.02835	1.75433	--	--	--	--	--	putative secreted effector protein [Blumeria graminis f. sp. tritici 96224]
Bgt_unigene1216	EPQ66750.1	-1.53968	NS	--	--	--	--	mRNA degradation protein pet127, mitochondrial (Precursor) GN=pet127 OS=Schizosaccharomyces pombe (strain 972 / ATCC 24843) PE=3 SV=1	hypothetical protein BGT96224_172 [Blumeria graminis f. sp. tritici 96224]
Bgt_unigene1239	EPQ66773.1	3.80688	4.4963	[I]	Lipid transport and metabolism	--	--	Lipase 1 (Precursor) GN=LIP1 OS=Geotrichum candidum (Oospora lactis) PE=1 SV=2	Carboxylesterase [Blumeria graminis f. sp. tritici 96224]
Bgt_unigene1245	EPQ66716.1	-1.04079	NS	--	--	--	--	--	hypothetical protein BGT96224_261 [Blumeria graminis f. sp. tritici 96224]
Bgt_unigene1251	EPQ66722.1	NS	-1.32228	--	--	Molecular Function: catalytic activity (GO:0003824);;	--	--	Chalcone and stilbene synthase [Blumeria graminis f. sp. tritici 96224]
Bgt_unigene1258	EPQ66729.1	-1.40395	NS	[Q]	Secondary metabolites biosynthesis, transport and catabolism	Molecular Function: oxidoreductase activity (GO:0016491);; Molecular Function: metal ion binding (GO:0046872);;	--	Cytochrome P450 52A13 GN=CYP52A13 OS=Debaryomyces hansenii (Yeast) PE=2 SV=1	hypothetical protein BGT96224_2253 [Blumeria graminis f. sp. tritici 96224]
Bgt_unigene1259	EPQ66730.1	-1.92467	NS	[GEPR]	--	Cellular Component: integral component of membrane (GO:0016021);; Molecular Function: hydrolase activity (GO:0016787);; Biological Process: transmembrane transport (GO:0055085);;	--	UNC93-like protein C922.05c GN=SPAC922.05c OS=Schizosaccharomyces pombe (strain 972 / ATCC 24843) PE=3 SV=1	hypothetical protein BGT96224_4588 [Blumeria graminis f. sp. tritici 96224]
Bgt_unigene1260	EPQ66731.1	-1.1346	NS	--	--	--	--	Signaling mucin HKR1 (Precursor) GN=HKR1 OS=Saccharomyces cerevisiae (strain ATCC 204508 / S288c) PE=1 SV=2	hypothetical protein BGT96224_1299 [Blumeria graminis f. sp. tritici 96224]
Bgt_unigene1261	EPQ66732.1	-1.27099	NS	--	--	--	--	--	hypothetical protein BGT96224_Ac30761 [Blumeria graminis f. sp. tritici 96224]
Bgt_unigene1265	EPQ66736.1	-1.05152	NS	--	--	--	--	--	putative secreted effector protein [Blumeria graminis f. sp. tritici 96224]
Bgt_unigene1270	EPQ66697.1	NS	6.8436	[I]	Lipid transport and metabolism	--	--	AB hydrolase superfamily protein C4A8.06c GN=SPAC4A8.06c OS=Schizosaccharomyces pombe (strain 972 / ATCC 24843) PE=3 SV=1	acetyl-hydrolase [Blumeria graminis f. sp. tritici 96224]
Bgt_unigene1278	EPQ66705.1	1.62763	1.45374	--	--	--	--	--	hypothetical protein BGT96224_4683 [Blumeria graminis f. sp. tritici 96224]
Bgt_unigene1280	EPQ66707.1	-1.09443	-1.11448	[J]	Translation, ribosomal structure and biogenesis	Molecular Function: GTPase activity (GO:0003924);; Molecular Function: GTP binding (GO:0005525);; Cellular Component: nucleus (GO:0005634);; Cellular Component: mitochondrion (GO:0005739);; Biological Process: GTP catabolic process (GO:0006184);; Biological Process: rRNA processing (GO:0006364);; Cellular Component: 90S preribosome (GO:0030686);; Molecular Function: U3 snoRNA binding (GO:0034511)…	K14569|1e-180|ssl:SS1G_08220|hypothetical protein	Ribosome biogenesis protein bms1 GN=bms1 OS=Schizosaccharomyces pombe (strain 972 / ATCC 24843) PE=1 SV=2	hypothetical protein BGT96224_2647 [Blumeria graminis f. sp. tritici 96224]
Bgt_unigene1287	EPQ66680.1	1.37483	1.26426	--	--	--	--	--	hypothetical protein BGT96224_A21385 [Blumeria graminis f. sp. tritici 96224]
Bgt_unigene130	EPQ67846.1	1.57138	1.37488	[R]	General function prediction only	Molecular Function: alcohol dehydrogenase (NAD) activity (GO:0004022);; Molecular Function: protein binding (GO:0005515);; Cellular Component: extracellular region (GO:0005576);; Cellular Component: mitochondrion (GO:0005739);; Cellular Component: plasma membrane (GO:0005886);; Biological Process: glucose catabolic process (GO:0006007);; Biological Process: alcohol metabolic process (GO:0006066);…	K07119|1e-160|ssl:SS1G_11056|similar to NADP-dependent leukotriene b4 12-hydroxydehydrogenase	Uncharacterized membrane protein YML131W GN=YML131W OS=Saccharomyces cerevisiae (strain ATCC 204508 / S288c) PE=1 SV=1	hypothetical protein BGT96224_2541 [Blumeria graminis f. sp. tritici 96224]
Bgt_unigene1301	EPQ66646.1	2.27647	2.90669	--	--	Biological Process: carbohydrate metabolic process (GO:0005975);; Molecular Function: kinase activity (GO:0016301);; Biological Process: phosphorylation (GO:0016310);; Molecular Function: phosphotransferase activity, alcohol group as acceptor (GO:0016773);;	--	Uncharacterized sugar kinase YDR109C GN=YDR109C OS=Saccharomyces cerevisiae (strain ATCC 204508 / S288c) PE=1 SV=1	hypothetical protein BGT96224_A21120 [Blumeria graminis f. sp. tritici 96224]
Bgt_unigene1302	EPQ66647.1	1.93584	3.22085	--	--	Biological Process: carbohydrate metabolic process (GO:0005975);; Molecular Function: phosphotransferase activity, alcohol group as acceptor (GO:0016773);;	--	Uncharacterized sugar kinase YDR109C GN=YDR109C OS=Saccharomyces cerevisiae (strain ATCC 204508 / S288c) PE=1 SV=1	kinase [Blumeria graminis f. sp. tritici 96224]
Bgt_unigene1316	EPQ66661.1	1.30103	1.48215	--	--	Molecular Function: aspartic-type endopeptidase activity (GO:0004190);; Cellular Component: extracellular region (GO:0005576);; Cellular Component: vacuolar lumen (GO:0005775);; Biological Process: proteolysis (GO:0006508);; Biological Process: pathogenesis (GO:0009405);;	K01381|0.0|ssl:SS1G_11818|similar to aspartic proteinase precursor	Vacuolar protease A (Precursor) GN=pep2 OS=Neosartorya fumigata (strain ATCC MYA-4609 / Af293 / CBS 101355 / FGSC PE=2 SV=1	Vacuolar aspartyl protease (proteinase A) [Blumeria graminis f. sp. tritici 96224]
Bgt_unigene133	EPQ67834.1	1.81105	1.33059	[GEPR]	--	Cellular Component: membrane (GO:0016020);;	--	Uncharacterized membrane protein YCR023C GN=YCR023C OS=Saccharomyces cerevisiae (strain ATCC 204508 / S288c) PE=1 SV=2	hypothetical protein BGT96224_614B [Blumeria graminis f. sp. tritici 96224]
Bgt_unigene1335	EPQ66637.1	-1.01901	-1.24818	--	--	--	--	Transcriptional activator protein acu-15 GN=acu-15 OS=Neurospora crassa (strain ATCC 24698 / 74-OR23-1A / CBS 708.71 / DSM PE=1 SV=2	hypothetical protein BGT96224_5354 [Blumeria graminis f. sp. tritici 96224]
Bgt_unigene1336	EPQ66638.1	-1.30082	NS	[T]	Signal transduction mechanisms	--	--	Protein SYG1 homolog OS=Schizosaccharomyces pombe (strain 972 / ATCC 24843) PE=3 SV=1	hypothetical protein BGT96224_114 [Blumeria graminis f. sp. tritici 96224]
Bgt_unigene135	EPQ67836.1	NS	1.10708	--	--	--	K01301|0.0|ssl:SS1G_12100|hypothetical protein	Vacuolar protein sorting-associated protein 70 GN=VPS70 OS=Saccharomyces cerevisiae (strain ATCC 204508 / S288c) PE=1 SV=1	hypothetical protein BGT96224_287 [Blumeria graminis f. sp. tritici 96224]
Bgt_unigene1356	EPQ66460.1	2.18267	2.326	--	--	--	--	--	hypothetical protein BGT96224_2928 [Blumeria graminis f. sp. tritici 96224]
Bgt_unigene1362	EPQ66466.1	-1.30817	NS	--	--	--	--	Rab guanine nucleotide exchange factor sec2 GN=sec2 OS=Schizosaccharomyces pombe (strain 972 / ATCC 24843) PE=1 SV=1	Guanyl-nucleotide exchange factor [Blumeria graminis f. sp. tritici 96224]
Bgt_unigene1366	EPQ66470.1	1.15139	NS	--	--	--	K09602|1e-169|ssl:SS1G_02765|hypothetical protein	--	hypothetical protein BGT96224_2863 [Blumeria graminis f. sp. tritici 96224]
Bgt_unigene1370	EPQ66474.1	NS	1.39927	--	--	--	--	--	hypothetical protein BGT96224_118 [Blumeria graminis f. sp. tritici 96224]
Bgt_unigene1377	EPQ66481.1	1.79679	1.77659	--	--	--	--	--	NipSnap2 protein [Blumeria graminis f. sp. tritici 96224]
Bgt_unigene1398	EPQ66502.1	1.22233	NS	--	--	Biological Process: ubiquinone biosynthetic process (GO:0006744);; Cellular Component: extrinsic component of mitochondrial inner membrane (GO:0031314);;	--	Ubiquinone biosynthesis protein COQ4, mitochondrial {ECO:0000255|HAMAP-Rule:MF_03111} (Precursor) GN=PODANS_1_17660 OS=Podospora anserina (strain S / ATCC MYA-4624 / DSM 980 / FGSC 10383) PE=3 SV=1	hypothetical protein BGT96224_2818 [Blumeria graminis f. sp. tritici 96224]
Bgt_unigene140	EPQ67829.1	-1.21705	NS	--	--	--	--	--	hypothetical protein BGT96224_Ac30690, partial [Blumeria graminis f. sp. tritici 96224]
Bgt_unigene1408	EPQ66512.1	1.0304	NS	--	--	--	--	--	hypothetical protein BGT96224_297 [Blumeria graminis f. sp. tritici 96224]
Bgt_unigene1413	EPQ66517.1	NS	-1.19212	--	--	--	--	--	hypothetical protein BGT96224_5231 [Blumeria graminis f. sp. tritici 96224]
Bgt_unigene1421	EPQ66525.1	-1.98547	NS	--	--	--	--	Protein transport protein SEC31 GN=SEC31 OS=Magnaporthe oryzae (strain 70-15 / ATCC MYA-4617 / FGSC 8958) PE=3 SV=1	hypothetical protein BGT96224_4635 [Blumeria graminis f. sp. tritici 96224]
Bgt_unigene1429	EPQ66533.1	-1.19564	-1.10745	--	--	--	--	--	hypothetical protein BGT96224_4612 [Blumeria graminis f. sp. tritici 96224]
Bgt_unigene1431	EPQ66535.1	1.0326	1.13347	--	--	--	--	--	hypothetical protein BGT96224_3303 [Blumeria graminis f. sp. tritici 96224]
Bgt_unigene145	EPQ67827.1	-2.87603	NS	--	--	--	--	--	hypothetical protein BGT96224_2112 [Blumeria graminis f. sp. tritici 96224]
Bgt_unigene1469	EPQ66573.1	1.16467	NS	--	--	--	--	Phosphatidylglycerol/phosphatidylinositol transfer protein (Precursor) GN=pltp OS=Aspergillus oryzae (strain ATCC 42149 / RIB 40) PE=1 SV=1	putative secreted effector protein [Blumeria graminis f. sp. tritici 96224]
Bgt_unigene1470	EPQ66574.1	-1.71693	-1.28483	--	--	--	--	--	putative secreted effector protein [Blumeria graminis f. sp. tritici 96224]
Bgt_unigene1477	EPQ66581.1	-1.54412	NS	--	--	--	--	Probable GPI-anchored adhesin-like protein PGA55 (Precursor) GN=PGA55 OS=Candida albicans (strain SC5314 / ATCC MYA-2876) PE=1 SV=1	hypothetical protein BGT96224_A20117 [Blumeria graminis f. sp. tritici 96224]
Bgt_unigene1481	EPQ66585.1	-2.56322	NS	[I]	Lipid transport and metabolism	Cellular Component: membrane (GO:0016020);; Molecular Function: transferase activity (GO:0016740);; Cellular Component: intracellular membrane-bounded organelle (GO:0043231);; Cellular Component: cytoplasmic part (GO:0044444);;	--	CTP-dependent diacylglycerol kinase 1 GN=SPBC3D6.05 OS=Schizosaccharomyces pombe (strain 972 / ATCC 24843) PE=3 SV=1	Diacylglycerol kinase [Blumeria graminis f. sp. tritici 96224]
Bgt_unigene1504	EPQ66608.1	-1.46466	-1.40677	--	--	Biological Process: transport (GO:0006810);; Cellular Component: intracellular membrane-bounded organelle (GO:0043231);; Cellular Component: cytoplasmic part (GO:0044444);; Biological Process: single-organism cellular process (GO:0044763);;	--	Probable GPI-anchored adhesin-like protein PGA55 (Precursor) GN=PGA55 OS=Candida albicans (strain SC5314 / ATCC MYA-2876) PE=1 SV=1	hypothetical protein BGT96224_Ac30790 [Blumeria graminis f. sp. tritici 96224]
Bgt_unigene1506	EPQ66610.1	NS	2.30528	--	--	--	--	--	hypothetical protein BGT96224_2611 [Blumeria graminis f. sp. tritici 96224]
Bgt_unigene1514	EPQ66618.1	-1.39575	NS	[L]	Replication, recombination and repair	Molecular Function: nuclease activity (GO:0004518);; Biological Process: cellular macromolecule metabolic process (GO:0044260);; Biological Process: nucleic acid metabolic process (GO:0090304);;	K01175|4e-98|ssl:SS1G_13858|hypothetical protein	RNA exonuclease 4 GN=REX4 OS=Gibberella zeae (strain PH-1 / ATCC MYA-4620 / FGSC 9075 / NRRL 31084) PE=3 SV=1	RNA exonuclease [Blumeria graminis f. sp. tritici 96224]
Bgt_unigene1526	EPQ66630.1	2.06123	2.01218	[IQR]	--	Cellular Component: intracellular (GO:0005622);; Biological Process: xylulose metabolic process (GO:0005997);; Biological Process: glucose metabolic process (GO:0006006);; Biological Process: glyoxylate cycle (GO:0006097);; Biological Process: fatty acid beta-oxidation (GO:0006635);; Biological Process: pathogenesis (GO:0009405);; Biological Process: heterocycle biosynthetic process (GO:0018130);…	--	Probable NADP-dependent mannitol dehydrogenase OS=Davidiella tassiana (Mycosphaerella tassiana) PE=1 SV=1	Peroxisomal 24-dienoyl-CoA reductase [Blumeria graminis f. sp. tritici 96224]
Bgt_unigene1536	EPQ66404.1	-1.02314	NS	[M]	Cell wall/membrane/envelope biogenesis	Molecular Function: hydrolase activity, hydrolyzing O-glycosyl compounds (GO:0004553);; Molecular Function: hydrolase activity (GO:0016787);; Biological Process: single-organism cellular process (GO:0044763);;	--	Putative endo-1,3(4)-beta-glucanase 2 GN=eng2 OS=Schizosaccharomyces pombe (strain 972 / ATCC 24843) PE=3 SV=1	hypothetical protein BGT96224_4961 [Blumeria graminis f. sp. tritici 96224]
Bgt_unigene1543	EPQ66411.1	1.30259	1.34315	--	--	Biological Process: regulation of transcription, DNA-templated (GO:0006355);; Biological Process: transcription from RNA polymerase II promoter (GO:0006366);;	--	--	hypothetical protein BGT96224_5170 [Blumeria graminis f. sp. tritici 96224]
Bgt_unigene1545	EPQ66413.1	-3.4371	-3.32246	--	--	--	--	PHO85 cyclin-1 GN=PCL1 OS=Saccharomyces cerevisiae (strain ATCC 204508 / S288c) PE=1 SV=1	Pho85 cyclin of the Pcl12-like subfamily [Blumeria graminis f. sp. tritici 96224]
Bgt_unigene156	EPQ67814.1	1.03006	NS	--	--	Molecular Function: heme binding (GO:0020037);;	--	Damage response protein 1 GN=DAP1 OS=Saccharomyces cerevisiae (strain ATCC 204508 / S288c) PE=1 SV=1	Heme-binding protein [Blumeria graminis f. sp. tritici 96224]
Bgt_unigene1562	EPQ66430.1	1.09098	NS	[G]	Carbohydrate transport and metabolism	Biological Process: carbohydrate metabolic process (GO:0005975);; Molecular Function: chitin binding (GO:0008061);; Molecular Function: hydrolase activity, acting on carbon-nitrogen (but not peptide) bonds (GO:0016810);;	--	Chitin deacetylase 1 (Precursor) GN=CDA1 OS=Saccharomyces cerevisiae (strain ATCC 204508 / S288c) PE=1 SV=1	Chitin deacetylase [Blumeria graminis f. sp. tritici 96224]
Bgt_unigene1577	EPQ66445.1	1.18696	NS	[H]	Coenzyme transport and metabolism	--	K00794|6e-60|ssl:SS1G_04679|hypothetical protein	6,7-dimethyl-8-ribityllumazine synthase GN=MGG_04626 OS=Magnaporthe oryzae (strain 70-15 / ATCC MYA-4617 / FGSC 8958) PE=1 SV=1	Lumazine synthase 67-dimethyl-8-ribityllumazine synthase [Blumeria graminis f. sp. tritici 96224]
Bgt_unigene1583	EPQ66352.1	-1.30147	NS	--	--	--	--	PH domain-containing protein YHR131C GN=YHR131C OS=Saccharomyces cerevisiae (strain ATCC 204508 / S288c) PE=1 SV=2	hypothetical protein BGT96224_3230 [Blumeria graminis f. sp. tritici 96224]
Bgt_unigene1588	EPQ66357.1	-1.418	NS	--	--	--	--	--	hypothetical protein BGT96224_3043 [Blumeria graminis f. sp. tritici 96224]
Bgt_unigene159	EPQ67817.1	NS	1.12548	--	--	--	--	Uncharacterized protein C23D3.17 (Precursor) GN=SPAC23D3.17 OS=Schizosaccharomyces pombe (strain 972 / ATCC 24843) PE=2 SV=2	hypothetical protein BGT96224_3988 [Blumeria graminis f. sp. tritici 96224]
Bgt_unigene1591	EPQ66360.1	1.15762	NS	[O]	Posttranslational modification, protein turnover, chaperones	Molecular Function: electron carrier activity (GO:0009055);; Molecular Function: protein disulfide oxidoreductase activity (GO:0015035);; Biological Process: cell redox homeostasis (GO:0045454);;	K03676|2e-43|ani:AN4215.2|hypothetical protein	Glutaredoxin-2 GN=grx2 OS=Schizosaccharomyces pombe (strain 972 / ATCC 24843) PE=3 SV=1	Cytoplasmic glutaredoxin thioltransferase glutathione-dependent disulfide oxidoreductase [Blumeria graminis f. sp. tritici 96224]
Bgt_unigene1599	EPQ66368.1	1.52066	2.01483	[F]	Nucleotide transport and metabolism	Molecular Function: phosphoribosylaminoimidazolesuccinocarboxamide synthase activity (GO:0004639);; Molecular Function: ATP binding (GO:0005524);; Biological Process: 'de novo' IMP biosynthetic process (GO:0006189);;	K01923|1e-143|bfu:BC1G_15142|hypothetical protein	Phosphoribosylaminoimidazole-succinocarboxamide synthase GN=ADE1 OS=Saccharomyces cerevisiae (strain ATCC 204508 / S288c) PE=1 SV=2	N-succinyl-5-aminoimidazole-4-carboxamide ribotide (SAICAR) synthetase [Blumeria graminis f. sp. tritici 96224]
Bgt_unigene1602	EPQ66371.1	-1.97715	-1.46507	--	--	Molecular Function: hydrolase activity (GO:0016787);; Biological Process: cellular macromolecule metabolic process (GO:0044260);; Cellular Component: cell part (GO:0044464);; Biological Process: nucleic acid metabolic process (GO:0090304);;	--	Suppressor protein SRP40 GN=SRP40 OS=Saccharomyces cerevisiae (strain ATCC 204508 / S288c) PE=1 SV=2	putative secreted effector protein [Blumeria graminis f. sp. tritici 96224]
Bgt_unigene1631	EPQ66329.1	-1.05574	NS	--	--	--	--	Protein yippee-like MOH1 GN=MOH1 OS=Saccharomyces cerevisiae (strain ATCC 204508 / S288c) PE=3 SV=1	hypothetical protein BGT96224_A20312 [Blumeria graminis f. sp. tritici 96224]
Bgt_unigene1635	EPQ66333.1	-2.93072	NS	--	--	--	--	--	hypothetical protein BGT96224_3679 [Blumeria graminis f. sp. tritici 96224]
Bgt_unigene1640	EPQ66338.1	1.04679	NS	--	--	--	--	--	hypothetical protein BGT96224_1718 [Blumeria graminis f. sp. tritici 96224]
Bgt_unigene1641	EPQ66339.1	2.68412	2.55514	--	--	--	--	--	hypothetical protein BGT96224_4054 [Blumeria graminis f. sp. tritici 96224]
Bgt_unigene1654	EPQ66294.1	-1.47778	-1.72869	--	--	Biological Process: filamentous growth (GO:0030447);; Biological Process: cellular metabolic process (GO:0044237);; Cellular Component: cell part (GO:0044464);; Biological Process: single-organism cellular process (GO:0044763);; Biological Process: multi-organism process (GO:0051704);;	--	Uncharacterized protein YMR244W GN=YMR244W OS=Saccharomyces cerevisiae (strain ATCC 204508 / S288c) PE=3 SV=1	hypothetical protein BGT96224_1531 [Blumeria graminis f. sp. tritici 96224]
Bgt_unigene1688	EPQ66328.1	-1.05565	NS	--	--	--	--	--	hypothetical protein BGT96224_A20605 [Blumeria graminis f. sp. tritici 96224]
Bgt_unigene1689	EPQ66289.1	1.13505	NS	--	--	--	--	--	hypothetical protein BGT96224_A20799 [Blumeria graminis f. sp. tritici 96224]
Bgt_unigene1703	EPQ66253.1	NS	1.25079	--	--	--	--	--	hypothetical protein BGT96224_5135 [Blumeria graminis f. sp. tritici 96224]
Bgt_unigene1708	EPQ66258.1	NS	1.07192	--	--	--	--	--	hypothetical protein BGT96224_684 [Blumeria graminis f. sp. tritici 96224]
Bgt_unigene1724	EPQ66274.1	-1.07579	NS	[BQ]	--	Molecular Function: histone deacetylase activity (GO:0004407);; Biological Process: filamentous growth of a population of unicellular organisms (GO:0044182);; Biological Process: primary metabolic process (GO:0044238);; Biological Process: cellular macromolecule metabolic process (GO:0044260);; Biological Process: single-organism cellular process (GO:0044763);; Biological Process: regulation of b…	K11484|0.0|bfu:BC1G_03436|hypothetical protein	Histone deacetylase HOS3 GN=HOS3 OS=Saccharomyces cerevisiae (strain ATCC 204508 / S288c) PE=1 SV=1	Trichostatin A-insensitive homodimeric histone deacetylase [Blumeria graminis f. sp. tritici 96224]
Bgt_unigene1738	EPQ66223.1	1.51363	NS	--	--	--	K11763|0.0|bfu:BC1G_05023|hypothetical protein	Chromatin structure-remodeling complex subunit rsc9 GN=rsc9 OS=Schizosaccharomyces pombe (strain 972 / ATCC 24843) PE=1 SV=1	Component of the RSC chromatin remodeling complex [Blumeria graminis f. sp. tritici 96224]
Bgt_unigene1740	EPQ66225.1	1.41101	1.26115	--	--	Cellular Component: intracellular organelle (GO:0043229);; Cellular Component: cytoplasmic part (GO:0044444);;	--	Protein lsb5 GN=lsb5 OS=Schizosaccharomyces pombe (strain 972 / ATCC 24843) PE=3 SV=1	hypothetical protein BGT96224_2511 [Blumeria graminis f. sp. tritici 96224]
Bgt_unigene175	EPQ67800.1	-1.22115	NS	[C]	Energy production and conversion	Molecular Function: glycerol kinase activity (GO:0004370);; Biological Process: carbohydrate metabolic process (GO:0005975);; Biological Process: glycerol-3-phosphate metabolic process (GO:0006072);; Biological Process: phosphorylation (GO:0016310);;	K00864|0.0|ssl:SS1G_00451|hypothetical protein	Glycerol kinase GN=GUT1 OS=Saccharomyces cerevisiae (strain ATCC 204508 / S288c) PE=3 SV=1	Glycerol kinase [Blumeria graminis f. sp. tritici 96224]
Bgt_unigene1758	EPQ66243.1	-1.43815	-1.02572	[G]	Carbohydrate transport and metabolism	Biological Process: carbohydrate metabolic process (GO:0005975);; Molecular Function: hydrolase activity (GO:0016787);; Molecular Function: carbohydrate binding (GO:0030246);;	--	--	Glycosyl hydrolase family 92 [Blumeria graminis f. sp. tritici 96224]
Bgt_unigene1763	EPQ66210.1	-1.00574	NS	[I]	Lipid transport and metabolism	Biological Process: metabolic process (GO:0008152);; Molecular Function: ligase activity (GO:0016874);;	K01897|0.0|ssl:SS1G_03735|hypothetical protein	Long-chain-fatty-acid--CoA ligase 2 GN=FAA2 OS=Saccharomyces cerevisiae (strain ATCC 204508 / S288c) PE=1 SV=1	Long chain fatty acyl-CoA synthetase [Blumeria graminis f. sp. tritici 96224]
Bgt_unigene1766	EPQ66213.1	-1.64822	NS	--	--	--	--	--	hypothetical protein BGT96224_5444C [Blumeria graminis f. sp. tritici 96224]
Bgt_unigene1773	EPQ66165.1	-1.77243	NS	--	--	--	--	--	hypothetical protein BGT96224_174, partial [Blumeria graminis f. sp. tritici 96224]
Bgt_unigene1798	EPQ66190.1	NI	NI	--	--	Molecular Function: binding (GO:0005488);; Biological Process: transcription, DNA-templated (GO:0006351);; Biological Process: regulation of transcription, DNA-templated (GO:0006355);; Biological Process: positive regulation of cellular biosynthetic process (GO:0031328);; Biological Process: regulation of secondary metabolic process (GO:0043455);; Biological Process: secondary metabolite biosynth…	--	Aflatoxin biosynthesis regulatory protein GN=aflR OS=Aspergillus flavus (strain ATCC 200026 / FGSC A1120 / NRRL 3357 / JCM PE=3 SV=2	hypothetical protein BGT96224_A20237 [Blumeria graminis f. sp. tritici 96224]
Bgt_unigene1799	EPQ66191.1	1.26314	1.60643	--	--	Molecular Function: binding (GO:0005488);; Biological Process: regulation of transcription, DNA-templated (GO:0006355);; Biological Process: positive regulation of cellular biosynthetic process (GO:0031328);; Biological Process: regulation of secondary metabolic process (GO:0043455);; Biological Process: secondary metabolite biosynthetic process (GO:0044550);;	--	Sterigmatocystin biosynthesis regulatory protein GN=aflR OS=Emericella nidulans (strain FGSC A4 / ATCC 38163 / CBS 112.46 / NRRL PE=3 SV=2	hypothetical protein BGT96224_429 [Blumeria graminis f. sp. tritici 96224]
Bgt_unigene1800	EPQ66192.1	-1.29374	NS	--	--	--	--	--	hypothetical protein BGT96224_5234 [Blumeria graminis f. sp. tritici 96224]
Bgt_unigene1803	EPQ66195.1	NI	-2.36347	--	--	Biological Process: cellular process (GO:0009987);; Biological Process: single-organism process (GO:0044699);;	K11771|0.0|ssl:SS1G_11858|hypothetical protein	SWI/SNF chromatin-remodeling complex subunit sol1 GN=sol1 OS=Schizosaccharomyces pombe (strain 972 / ATCC 24843) PE=1 SV=1	Subunit of the SWI-SNF chromatin remodeling complex [Blumeria graminis f. sp. tritici 96224]
Bgt_unigene1821	EPQ66134.1	NS	1.07544	--	--	--	--	--	hypothetical protein BGT96224_2806B [Blumeria graminis f. sp. tritici 96224]
Bgt_unigene1826	EPQ66139.1	-1.36044	NS	--	--	Biological Process: cellular process (GO:0009987);; Cellular Component: intracellular organelle (GO:0043229);; Biological Process: filamentous growth of a population of unicellular organisms (GO:0044182);; Cellular Component: cytoplasmic part (GO:0044444);; Biological Process: response to stimulus (GO:0050896);;	--	Flocculation protein FLO11 (Precursor) GN=FLO11 OS=Saccharomyces cerevisiae (strain ATCC 204508 / S288c) PE=1 SV=2	hypothetical protein BGT96224_A20003 [Blumeria graminis f. sp. tritici 96224]
Bgt_unigene1831	EPQ66144.1	-3.3597	-2.89915	--	--	--	--	--	hypothetical protein BGT96224_105 [Blumeria graminis f. sp. tritici 96224]
Bgt_unigene1843	EPQ66156.1	-1.44779	-1.07623	--	--	Cellular Component: hyphal tip (GO:0001411);; Cellular Component: cellular bud neck (GO:0005935);; Molecular Function: cytoskeletal protein binding (GO:0008092);; Cellular Component: actin cytoskeleton (GO:0015629);; Cellular Component: membrane (GO:0016020);; Biological Process: cellular component assembly (GO:0022607);; Biological Process: actin cytoskeleton organization (GO:0030036);; Cellular…	--	Actin cytoskeleton-regulatory complex protein pan-1 GN=pan-1 OS=Neurospora crassa (strain ATCC 24698 / 74-OR23-1A / CBS 708.71 / DSM PE=3 SV=1	hypothetical protein BGT96224_2571 [Blumeria graminis f. sp. tritici 96224]
Bgt_unigene1847	EPQ66160.1	NS	-1.10008	--	--	--	--	--	hypothetical protein BGT96224_3347 [Blumeria graminis f. sp. tritici 96224]
Bgt_unigene1851	EPQ66079.1	-1.40835	-1.54615	--	--	--	--	--	putative secreted effector protein [Blumeria graminis f. sp. tritici 96224]
Bgt_unigene1855	EPQ66083.1	1.42164	1.17468	[G]	Carbohydrate transport and metabolism	Molecular Function: sedoheptulose-7-phosphate:D-glyceraldehyde-3-phosphate glyceronetransferase activity (GO:0004801);; Cellular Component: cytoplasm (GO:0005737);; Biological Process: pentose-phosphate shunt (GO:0006098);;	K00616|1e-172|ncr:NCU02136|transaldolase	Transaldolase GN=FOXG_03074 OS=Fusarium oxysporum f. sp. lycopersici (strain 4287 / CBS 123668 / FGSC PE=1 SV=1	Transaldolase [Blumeria graminis f. sp. tritici 96224]
Bgt_unigene186	EPQ67784.1	-1.78622	-1.35284	--	--	--	--	--	putative secreted effector protein [Blumeria graminis f. sp. tritici 96224]
Bgt_unigene1861	EPQ66089.1	1.21474	1.31107	[O]	Posttranslational modification, protein turnover, chaperones	Cellular Component: intracellular (GO:0005622);; Biological Process: proteolysis (GO:0006508);; Biological Process: metabolic process (GO:0008152);; Molecular Function: serine-type peptidase activity (GO:0008236);; Molecular Function: IgE binding (GO:0019863);; Biological Process: mycelium development (GO:0043581);; Biological Process: asexual sporulation resulting in formation of a cellular spor…	K01336|0.0|ssl:SS1G_03282|serine protease	Alkaline protease 2 (Precursor) GN=alp2 OS=Neosartorya fumigata (strain ATCC MYA-4609 / Af293 / CBS 101355 / FGSC PE=1 SV=1	Vacuolar proteinase [Blumeria graminis f. sp. tritici 96224]
Bgt_unigene1862	EPQ66090.1	-4.08103	NS	--	--	--	--	Beige protein homolog 1 GN=lvs1 OS=Schizosaccharomyces pombe (strain 972 / ATCC 24843) PE=1 SV=2	hypothetical protein BGT96224_5378, partial [Blumeria graminis f. sp. tritici 96224]
Bgt_unigene1863	EPQ66091.1	-2.62765	-1.81179	--	--	--	--	Transcription factor vib-1 GN=vib-1 OS=Neurospora crassa (strain ATCC 24698 / 74-OR23-1A / CBS 708.71 / DSM PE=3 SV=1	hypothetical protein BGT96224_3549 [Blumeria graminis f. sp. tritici 96224]
Bgt_unigene1866	EPQ66094.1	1.93478	1.63245	--	--	--	--	Glucose-repressible gene protein GN=grg-1 OS=Neurospora crassa (strain ATCC 24698 / 74-OR23-1A / CBS 708.71 / DSM PE=2 SV=1	hypothetical protein BGT96224_331 [Blumeria graminis f. sp. tritici 96224]
Bgt_unigene1868	EPQ66096.1	-1.21935	NS	[T]	Signal transduction mechanisms	--	--	Putative metallophosphoesterase YNL217W (Precursor) GN=YNL217W OS=Saccharomyces cerevisiae (strain ATCC 204508 / S288c) PE=1 SV=1	Hypothetical protein BGT96224_4991 [Blumeria graminis f. sp. tritici 96224]
Bgt_unigene187	EPQ67785.1	-2.72376	-2.21634	--	--	--	--	--	hypothetical protein BGT96224_1446 [Blumeria graminis f. sp. tritici 96224]
Bgt_unigene1870	EPQ66098.1	1.2169	1.39128	--	--	Biological Process: L-cysteine metabolic process (GO:0046439);;	K00456|2e-60|bfu:BC1G_05368|hypothetical protein	Cysteine dioxygenase GN=CDO1 OS=Ajellomyces capsulatus (strain G186AR / H82 / ATCC MYA-2454 / RMSCC PE=2 SV=2	Cysteine dioxygenase type I [Blumeria graminis f. sp. tritici 96224]
Bgt_unigene1879	EPQ66107.1	-4.26549	NS	[DT]	--	Molecular Function: isomerase activity (GO:0016853);; Molecular Function: phosphatase activator activity (GO:0019211);; Biological Process: cellular protein metabolic process (GO:0044267);; Cellular Component: intracellular part (GO:0044424);;	K01802|0.0|ssl:SS1G_02841|hypothetical protein	Serine/threonine-protein phosphatase 2A activator 2 GN=rrd-2 OS=Neurospora crassa (strain ATCC 24698 / 74-OR23-1A / CBS 708.71 / DSM PE=3 SV=1	Activator of the phosphotyrosyl phosphatase [Blumeria graminis f. sp. tritici 96224]
Bgt_unigene188	EPQ67786.1	NS	1.30561	--	--	Biological Process: glucan catabolic process (GO:0009251);; Molecular Function: beta-glucanase activity (GO:0052736);;	--	Probable endo-1,3(4)-beta-glucanase NFIA_089530 (Precursor) GN=NFIA_089530 OS=Neosartorya fischeri (strain ATCC 1020 / DSM 3700 / FGSC A1164 / NRRL PE=3 SV=1	hypothetical protein BGT96224_4507 [Blumeria graminis f. sp. tritici 96224]
Bgt_unigene1891	EPQ66119.1	-1.13944	NS	--	--	--	--	--	hypothetical protein BGT96224_415 [Blumeria graminis f. sp. tritici 96224]
Bgt_unigene19	EPQ67904.1	-1.67923	-1.23761	[K]	Transcription	Molecular Function: DNA binding (GO:0003677);; Molecular Function: DNA-directed RNA polymerase activity (GO:0003899);; Molecular Function: binding (GO:0005488);; Cellular Component: nucleus (GO:0005634);; Biological Process: transcription, DNA-templated (GO:0006351);; Molecular Function: zinc ion binding (GO:0008270);; Molecular Function: ribonucleoside binding (GO:0032549);;	K03018|2e-95|ssl:SS1G_10539|hypothetical protein	DNA-directed RNA polymerase III subunit rpc1 GN=rpc1 OS=Schizosaccharomyces pombe (strain 972 / ATCC 24843) PE=2 SV=1	RNA polymerase III subunit C160 [Blumeria graminis f. sp. tritici 96224]
Bgt_unigene1910	EPQ66058.1	NS	1.20063	--	--	--	--	--	hypothetical protein BGT96224_A20192 [Blumeria graminis f. sp. tritici 96224]
Bgt_unigene1921	EPQ66069.1	-1.12834	-1.19688	--	--	--	--	Bud site selection protein RAX2 (Precursor) GN=RAX2 OS=Saccharomyces cerevisiae (strain ATCC 204508 / S288c) PE=1 SV=1	hypothetical protein BGT96224_5224 [Blumeria graminis f. sp. tritici 96224]
Bgt_unigene197	EPQ67773.1	NS	-1.08876	--	--	Biological Process: cytokinesis (GO:0000910);; Molecular Function: binding (GO:0005488);; Biological Process: transport (GO:0006810);; Biological Process: gene expression (GO:0010467);; Cellular Component: membrane (GO:0016020);; Biological Process: cellular component assembly (GO:0022607);; Biological Process: actin cytoskeleton organization (GO:0030036);; Cellular Component: macromolecular comp…	--	Cytokinesis protein sepA GN=sepA OS=Emericella nidulans (strain FGSC A4 / ATCC 38163 / CBS 112.46 / NRRL PE=3 SV=2	putative secreted effector protein [Blumeria graminis f. sp. tritici 96224]
Bgt_unigene1970	EPQ66001.1	NI	NS	--	--	--	--	Flocculation protein FLO11 (Precursor) GN=FLO11 OS=Saccharomyces cerevisiae (strain ATCC 204508 / S288c) PE=1 SV=2	hypothetical protein BGT96224_1204 [Blumeria graminis f. sp. tritici 96224]
Bgt_unigene1994	EPQ65975.1	-1.20695	NS	--	--	Molecular Function: ATP binding (GO:0005524);; Biological Process: mismatch repair (GO:0006298);; Molecular Function: mismatched DNA binding (GO:0030983);;	--	MutS protein homolog 1 GN=msh1 OS=Schizosaccharomyces pombe (strain 972 / ATCC 24843) PE=3 SV=2	DNA-binding protein of the mitochondria, partial [Blumeria graminis f. sp. tritici 96224]
Bgt_unigene1999	EPQ65980.1	1.59746	1.2117	[R]	General function prediction only	Molecular Function: binding (GO:0005488);; Biological Process: metabolic process (GO:0008152);; Biological Process: cellular process (GO:0009987);; Molecular Function: oxidoreductase activity (GO:0016491);; Biological Process: cell redox homeostasis (GO:0045454);; Molecular Function: metal ion binding (GO:0046872);; Molecular Function: flavin adenine dinucleotide binding (GO:0050660);; Molecular …	--	Apoptosis-inducing factor 1 GN=aif1 OS=Schizosaccharomyces pombe (strain 972 / ATCC 24843) PE=3 SV=3	rhodocoxin reductase [Blumeria graminis f. sp. tritici 96224]
Bgt_unigene2007	EPQ65988.1	-1.5247	NS	--	--	--	K11664|1e-114|bfu:BC1G_15548|hypothetical protein	Vacuolar protein sorting-associated protein 72 GN=VPS72 OS=Saccharomyces cerevisiae (strain ATCC 204508 / S288c) PE=1 SV=2	hypothetical protein BGT96224_422 [Blumeria graminis f. sp. tritici 96224]
Bgt_unigene2015	EPQ65996.1	-1.39038	-1.16107	--	--	--	--	--	hypothetical protein BGT96224_3807 [Blumeria graminis f. sp. tritici 96224]
Bgt_unigene2021	EPQ65953.1	-1.48108	-1.097	--	--	--	--	--	hypothetical protein BGT96224_4375 [Blumeria graminis f. sp. tritici 96224]
Bgt_unigene2024	EPQ65956.1	1.7535	1.29138	--	--	--	--	--	hypothetical protein BGT96224_389, partial [Blumeria graminis f. sp. tritici 96224]
Bgt_unigene2027	EPQ65959.1	-1.01367	NS	--	--	--	--	--	hypothetical protein BGT96224_5098 [Blumeria graminis f. sp. tritici 96224]
Bgt_unigene2029	EPQ65961.1	1.03185	NS	--	--	--	--	--	hypothetical protein BGT96224_4060 [Blumeria graminis f. sp. tritici 96224]
Bgt_unigene2030	EPQ65962.1	2.63897	2.14644	--	--	--	--	--	hypothetical protein BGT96224_5261 [Blumeria graminis f. sp. tritici 96224]
Bgt_unigene2045	EPQ65931.1	-1.11122	NS	--	--	--	--	--	hypothetical protein BGT96224_3482 [Blumeria graminis f. sp. tritici 96224]
Bgt_unigene2052	EPQ65938.1	1.4719	1.53954	--	--	--	--	Autophagy-related protein 37 GN=PAS_chr4_0602 OS=Komagataella pastoris (strain GS115 / ATCC 20864) PE=1 SV=1	hypothetical protein BGT96224_2201 [Blumeria graminis f. sp. tritici 96224]
Bgt_unigene2058	EPQ65944.1	-2.01135	-1.64571	[J]	Translation, ribosomal structure and biogenesis	--	--	Meiotic coiled-coil protein 2 GN=mcp2 OS=Schizosaccharomyces pombe (strain 972 / ATCC 24843) PE=3 SV=1	Protein of the mitochondrial outer surface [Blumeria graminis f. sp. tritici 96224]
Bgt_unigene2069	EPQ65901.1	-2.30755	-2.9435	--	--	Cellular Component: cilium (GO:0005929);; Biological Process: cellular process (GO:0009987);; Molecular Function: transferase activity (GO:0016740);; Cellular Component: cell part (GO:0044464);;	--	Spore wall protein 2 (Precursor) GN=SWP2 OS=Encephalitozoon intestinalis (Microsporidian parasite) PE=1 SV=1	hypothetical protein BGT96224_Ac30108 [Blumeria graminis f. sp. tritici 96224]
Bgt_unigene2078	EPQ65910.1	NS	1.35887	--	--	--	--	Uncharacterized protein YIL156W-B (Precursor) GN=YIL156W-B OS=Saccharomyces cerevisiae (strain ATCC 204508 / S288c) PE=3 SV=1	hypothetical protein BGT96224_2086, partial [Blumeria graminis f. sp. tritici 96224]
Bgt_unigene2084	EPQ65916.1	-1.7796	NS	--	--	--	--	--	hypothetical protein BGT96224_E40000 [Blumeria graminis f. sp. tritici 96224]
Bgt_unigene209	EPQ67764.1	1.09661	NS	[H]	Coenzyme transport and metabolism	Biological Process: phosphate-containing compound metabolic process (GO:0006796);; Molecular Function: kinase activity (GO:0016301);;	K00859|1e-115|bfu:BC1G_09191|hypothetical protein	Dephospho-CoA kinase CAB5 GN=CAB5 OS=Saccharomyces cerevisiae (strain ATCC 204508 / S288c) PE=1 SV=1	dephospho-CoA kinase DPCK [Blumeria graminis f. sp. tritici 96224]
Bgt_unigene2099	EPQ65881.1	2.02798	3.39249	--	--	--	--	--	hypothetical protein BGT96224_1226 [Blumeria graminis f. sp. tritici 96224]
Bgt_unigene2113	EPQ65830.1	1.02768	NS	--	--	--	--	54S ribosomal protein L44, mitochondrial GN=MRPL44 OS=Ashbya gossypii (strain ATCC 10895 / CBS 109.51 / FGSC 9923 / NRRL PE=3 SV=1	mitochondrial ribosomal protein L44 [Blumeria graminis f. sp. tritici 96224]
Bgt_unigene2117	EPQ65834.1	-1.26257	NS	--	--	--	--	--	hypothetical protein BGT96224_1759B [Blumeria graminis f. sp. tritici 96224]
Bgt_unigene2135	EPQ65852.1	-2.77676	-3.00685	--	--	Biological Process: developmental process (GO:0032502);; Biological Process: single-organism process (GO:0044699);;	--	Conidiation-specific protein 8 GN=con-8 OS=Neurospora crassa (strain ATCC 24698 / 74-OR23-1A / CBS 708.71 / DSM PE=2 SV=1	hypothetical protein BGT96224_3565 [Blumeria graminis f. sp. tritici 96224]
Bgt_unigene214	EPQ67757.1	NS	-1.7531	--	--	--	--	--	hypothetical protein BGT96224_A20954 [Blumeria graminis f. sp. tritici 96224]
Bgt_unigene2142	EPQ65859.1	-1.61792	-1.5534	--	--	--	--	--	hypothetical protein BGT96224_AcSP30152 [Blumeria graminis f. sp. tritici 96224]
Bgt_unigene2152	EPQ65740.1	NS	1.10248	--	--	--	--	--	hypothetical protein BGT96224_Ac31077 [Blumeria graminis f. sp. tritici 96224]
Bgt_unigene2156	EPQ65744.1	1.00959	1.1419	--	--	--	--	UPF0651 protein YPL107W, mitochondrial (Precursor) GN=YPL107W OS=Saccharomyces cerevisiae (strain ATCC 204508 / S288c) PE=1 SV=1	hypothetical protein BGT96224_4426 [Blumeria graminis f. sp. tritici 96224]
Bgt_unigene2161	EPQ65749.1	NS	1.20049	[Q]	Secondary metabolites biosynthesis, transport and catabolism	--	--	Putative esterase C31F10.02 GN=SPBC31F10.02 OS=Schizosaccharomyces pombe (strain 972 / ATCC 24843) PE=3 SV=1	hypothetical protein BGT96224_1525 [Blumeria graminis f. sp. tritici 96224]
Bgt_unigene2167	EPQ65755.1	-1.65574	NS	--	--	--	--	Probable GPI-anchored adhesin-like protein PGA55 (Precursor) GN=PGA55 OS=Candida albicans (strain SC5314 / ATCC MYA-2876) PE=1 SV=1	hypothetical protein BGT96224_5285, partial [Blumeria graminis f. sp. tritici 96224]
Bgt_unigene2176	EPQ65764.1	-2.46353	NS	[D]	Cell cycle control, cell division, chromosome partitioning	--	--	SWI5-dependent HO expression protein 3 GN=SHE3 OS=Scheffersomyces stipitis (strain ATCC 58785 / CBS 6054 / NBRC 10063 / PE=3 SV=2	hypothetical protein BGT96224_2176 [Blumeria graminis f. sp. tritici 96224]
Bgt_unigene2177	EPQ65765.1	-1.00955	NS	--	--	--	--	--	hypothetical protein BGT96224_2173 [Blumeria graminis f. sp. tritici 96224]
Bgt_unigene2178	EPQ65766.1	1.19086	NS	--	--	Cellular Component: membrane (GO:0016020);;	--	Cytochrome c oxidase assembly factor 3, mitochondrial GN=COA3 OS=Yarrowia lipolytica (strain CLIB 122 / E 150) PE=3 SV=1	hypothetical protein BGT96224_917, partial [Blumeria graminis f. sp. tritici 96224]
Bgt_unigene2203	EPQ65790.1	1.4613	1.88191	[R]	General function prediction only	Molecular Function: alcohol dehydrogenase (NADP+) activity (GO:0008106);; Molecular Function: oxidoreductase activity (GO:0016491);; Biological Process: arabinose metabolic process (GO:0019566);; Biological Process: cellular metabolic process (GO:0044237);; Biological Process: single-organism metabolic process (GO:0044710);; Molecular Function: 2-dehydropantolactone reductase (A-specific) activit…	--	Uncharacterized oxidoreductase C2F3.05c GN=SPAC2F3.05c OS=Schizosaccharomyces pombe (strain 972 / ATCC 24843) PE=3 SV=1	xylose and arabinose reductase member of the aldo-keto reductase family [Blumeria graminis f. sp. tritici 96224]
Bgt_unigene2210	EPQ65797.1	-1.30745	NS	--	--	--	--	Phosphatidylinositol 4,5-bisphosphate 5-phosphatase GN=YOR3231w OS=Saccharomyces cerevisiae (strain ATCC 204508 / S288c) PE=1 SV=1	Polyphosphatidylinositol phosphatase [Blumeria graminis f. sp. tritici 96224]
Bgt_unigene2237	EPQ65824.1	1.50555	NS	[J]	Translation, ribosomal structure and biogenesis	Molecular Function: structural constituent of ribosome (GO:0003735);; Cellular Component: mitochondrion (GO:0005739);; Biological Process: translation (GO:0006412);; Cellular Component: small ribosomal subunit (GO:0015935);;	K02973|3e-46|ssl:SS1G_10769|40S ribosomal protein S23	40S ribosomal protein S23 GN=crp-28 OS=Neurospora crassa (strain ATCC 24698 / 74-OR23-1A / CBS 708.71 / DSM PE=3 SV=1	Ribosomal protein 28 (rp28) of the small (40S) ribosomal subunit, partial [Blumeria graminis f. sp. tritici 96224]
Bgt_unigene2242	EPQ65660.1	1.30024	NS	--	--	--	--	--	hypothetical protein BGT96224_4431 [Blumeria graminis f. sp. tritici 96224]
Bgt_unigene2257	EPQ65675.1	-1.76795	-2.01183	--	--	--	--	--	hypothetical protein BGT96224_3226 [Blumeria graminis f. sp. tritici 96224]
Bgt_unigene2260	EPQ65678.1	-1.7664	-1.33926	--	--	--	--	--	hypothetical protein BGT96224_3774 [Blumeria graminis f. sp. tritici 96224]
Bgt_unigene2272	EPQ65690.1	1.07448	NS	[R]	General function prediction only	Cellular Component: Golgi membrane (GO:0000139);; Biological Process: sporocarp development involved in asexual reproduction (GO:0000905);; Biological Process: cytokinetic cell separation (GO:0000920);; Molecular Function: GTPase activity (GO:0003924);; Molecular Function: signal transducer activity (GO:0004871);; Molecular Function: GTP binding (GO:0005525);; Cellular Component: intracellular (G…	K07975|1e-20|pan:PODANSg6127|hypothetical protein	GTP-binding protein rho2 (Precursor) GN=rho2 OS=Schizosaccharomyces pombe (strain 972 / ATCC 24843) PE=1 SV=1	hypothetical protein BGT96224_5522 [Blumeria graminis f. sp. tritici 96224]
Bgt_unigene23	EPQ67908.1	-2.83541	-2.01454	[I]	Lipid transport and metabolism	--	K01897|0.0|bfu:BC1G_15689|acyl-CoA synthetase	Long-chain-fatty-acid--CoA ligase 2 GN=lcf2 OS=Schizosaccharomyces pombe (strain 972 / ATCC 24843) PE=3 SV=1	Long chain fatty acyl-CoA synthetase [Blumeria graminis f. sp. tritici 96224]
Bgt_unigene2301	EPQ65719.1	-1.6195	-1.43347	--	--	--	--	SH3 domain-containing protein C23A1.17 GN=SPAC23A1.17 OS=Schizosaccharomyces pombe (strain 972 / ATCC 24843) PE=1 SV=1	hypothetical protein BGT96224_2135 [Blumeria graminis f. sp. tritici 96224]
Bgt_unigene2310	EPQ65728.1	-2.26586	NS	--	--	--	--	--	putative secreted effector protein [Blumeria graminis f. sp. tritici 96224]
Bgt_unigene2315	EPQ65733.1	NS	3.04753	--	--	Molecular Function: structural constituent of cell wall (GO:0005199);; Cellular Component: cell wall (GO:0005618);; Cellular Component: fungal-type cell wall (GO:0009277);; Biological Process: filamentous growth (GO:0030447);; Biological Process: fungal-type cell wall organization (GO:0031505);; Biological Process: response to stimulus (GO:0050896);;	--	Cell wall mannoprotein CIS3 (Precursor) GN=YJL158C OS=Saccharomyces cerevisiae (strain ATCC 204508 / S288c) PE=1 SV=1	Mannose-containing glycoprotein [Blumeria graminis f. sp. tritici 96224]
Bgt_unigene2316	EPQ65734.1	1.46293	NS	--	--	--	--	--	putative secreted effector protein [Blumeria graminis f. sp. tritici 96224]
Bgt_unigene2331	EPQ65607.1	NS	1.00809	--	--	--	--	--	hypothetical protein BGT96224_1916, partial [Blumeria graminis f. sp. tritici 96224]
Bgt_unigene2341	EPQ65617.1	-3.73859	NS	--	--	--	--	--	hypothetical protein BGT96224_Ac30048 [Blumeria graminis f. sp. tritici 96224]
Bgt_unigene2345	EPQ65621.1	-1.36736	NS	--	--	--	--	--	hypothetical protein BGT96224_3140 [Blumeria graminis f. sp. tritici 96224]
Bgt_unigene2373	EPQ65649.1	-2.7971	-1.64467	--	--	--	--	--	hypothetical protein BGT96224_434 [Blumeria graminis f. sp. tritici 96224]
Bgt_unigene2378	EPQ65654.1	NS	-1.28322	--	--	--	--	Probable tRNA-splicing endonuclease subunit tsp-1 GN=tsp-1 OS=Neurospora crassa (strain ATCC 24698 / 74-OR23-1A / CBS 708.71 / DSM PE=3 SV=1	hypothetical protein BGT96224_3671 [Blumeria graminis f. sp. tritici 96224]
Bgt_unigene2379	EPQ65655.1	2.40961	NS	--	--	--	--	--	hypothetical protein BGT96224_2322 [Blumeria graminis f. sp. tritici 96224]
Bgt_unigene238	EPQ67736.1	NS	-1.27141	[T]	Signal transduction mechanisms	Molecular Function: signal transducer activity (GO:0004871);; Biological Process: signal transduction (GO:0007165);;	--	White collar 1 protein GN=wc-1 OS=Neurospora crassa (strain ATCC 24698 / 74-OR23-1A / CBS 708.71 / DSM PE=1 SV=2	hypothetical protein BGT96224_4219 [Blumeria graminis f. sp. tritici 96224]
Bgt_unigene2395	EPQ65591.1	-1.15256	NS	--	--	--	--	--	hypothetical protein BGT96224_223 [Blumeria graminis f. sp. tritici 96224]
Bgt_unigene2399	EPQ65595.1	1.47416	1.91078	[G]	Carbohydrate transport and metabolism	Molecular Function: nucleotide binding (GO:0000166);; Molecular Function: xylulokinase activity (GO:0004856);; Biological Process: carbohydrate metabolic process (GO:0005975);; Biological Process: xylulose metabolic process (GO:0005997);; Molecular Function: kinase activity (GO:0016301);; Molecular Function: phosphotransferase activity, alcohol group as acceptor (GO:0016773);;	K00854|0.0|bfu:BC1G_04720|hypothetical protein	Probable D-xylulose kinase A GN=xkiA OS=Neosartorya fumigata (strain ATCC MYA-4609 / Af293 / CBS 101355 / FGSC PE=2 SV=1	Xylulokinase [Blumeria graminis f. sp. tritici 96224]
Bgt_unigene2409	EPQ65552.1	-1.21915	NS	--	--	--	--	Uncharacterized protein C56F8.12 GN=SPAC56F8.12 OS=Schizosaccharomyces pombe (strain 972 / ATCC 24843) PE=4 SV=1	hypothetical protein BGT96224_4782 [Blumeria graminis f. sp. tritici 96224]
Bgt_unigene2415	EPQ65558.1	-1.98585	-1.60175	--	--	--	--	--	hypothetical protein BGT96224_2274 [Blumeria graminis f. sp. tritici 96224]
Bgt_unigene2425	EPQ65568.1	1.45001	NS	--	--	--	--	Esterase LovG GN=lovG OS=Aspergillus terreus (strain NIH 2624 / FGSC A1156) PE=3 SV=1	hypothetical protein BGT96224_3020 [Blumeria graminis f. sp. tritici 96224]
Bgt_unigene2426	EPQ65569.1	NS	-1.55382	--	--	--	--	--	hypothetical protein BGT96224_Ac30387 [Blumeria graminis f. sp. tritici 96224]
Bgt_unigene2428	EPQ65571.1	-1.71547	NS	--	--	Molecular Function: catalytic activity (GO:0003824);; Biological Process: biological adhesion (GO:0022610);; Cellular Component: cell part (GO:0044464);; Biological Process: single-organism cellular process (GO:0044763);; Biological Process: multi-organism process (GO:0051704);;	--	Uncharacterized protein PB18E9.04c (Precursor) GN=SPAPB18E9.04c OS=Schizosaccharomyces pombe (strain 972 / ATCC 24843) PE=3 SV=1	hypothetical protein BGT96224_4 [Blumeria graminis f. sp. tritici 96224]
Bgt_unigene2430	EPQ65573.1	5.06078	6.1873	--	--	--	--	--	hypothetical protein BGT96224_1799, partial [Blumeria graminis f. sp. tritici 96224]
Bgt_unigene2438	EPQ65512.1	NS	2.30885	--	--	Molecular Function: tripeptidyl-peptidase activity (GO:0008240);; Molecular Function: hydrolase activity (GO:0016787);;	K01279|1e-154|pan:PODANSg587|hypothetical protein	Tripeptidyl-peptidase sed3 (Precursor) GN=sed3 OS=Neosartorya fumigata (strain ATCC MYA-4609 / Af293 / CBS 101355 / FGSC PE=1 SV=1	tripeptidyl-peptidase [Blumeria graminis f. sp. tritici 96224]
Bgt_unigene2451	EPQ65525.1	NS	1.13036	[S]	Function unknown	--	K09131|8e-22|afv:AFLA_056610|DUF167 domain protein	--	hypothetical protein BGT96224_2655 [Blumeria graminis f. sp. tritici 96224]
Bgt_unigene2453	EPQ65527.1	NS	1.3002	--	--	--	K03454|4e-95|ssl:SS1G_11893|hypothetical protein	Mitochondrial carnitine carrier GN=CRC1 OS=Saccharomyces cerevisiae (strain ATCC 204508 / S288c) PE=1 SV=1	Mitochondrial inner membrane carnitine transporter [Blumeria graminis f. sp. tritici 96224]
Bgt_unigene2454	EPQ65528.1	NI	-2.18787	[KL]	--	Molecular Function: DNA binding (GO:0003677);; Molecular Function: catalytic activity (GO:0003824);; Molecular Function: helicase activity (GO:0004386);; Molecular Function: binding (GO:0005488);; Molecular Function: ATP binding (GO:0005524);; Biological Process: cellular response to stimulus (GO:0051716);;	K10875|0.0|ssl:SS1G_11894|similar to recombinational repair protein	DNA repair protein rhp54 GN=rhp54 OS=Schizosaccharomyces pombe (strain 972 / ATCC 24843) PE=1 SV=2	DNA-dependent ATPase [Blumeria graminis f. sp. tritici 96224]
Bgt_unigene251	EPQ67725.1	2.98584	3.13747	--	--	--	--	--	hypothetical protein BGT96224_4622 [Blumeria graminis f. sp. tritici 96224]
Bgt_unigene2512	EPQ65458.1	1.15521	1.5248	--	--	--	--	--	hypothetical protein BGT96224_3381 [Blumeria graminis f. sp. tritici 96224]
Bgt_unigene2514	EPQ65460.1	NS	1.15676	[E]	Amino acid transport and metabolism	Molecular Function: methylenetetrahydrofolate reductase (NAD(P)H) activity (GO:0004489);; Biological Process: methionine metabolic process (GO:0006555);; Biological Process: tetrahydrofolate interconversion (GO:0035999);; Biological Process: oxidation-reduction process (GO:0055114);;	K00297|0.0|ssl:SS1G_09764|hypothetical protein	Methylenetetrahydrofolate reductase 1 GN=met9 OS=Schizosaccharomyces pombe (strain 972 / ATCC 24843) PE=1 SV=1	Isozyme of methylenetetrahydrofolate reductase [Blumeria graminis f. sp. tritici 96224]
Bgt_unigene2542	EPQ65488.1	1.38028	1.39028	[O]	Posttranslational modification, protein turnover, chaperones	--	--	--	hypothetical protein BGT96224_4412 [Blumeria graminis f. sp. tritici 96224]
Bgt_unigene2547	EPQ65493.1	1.23977	1.29433	[G]	Carbohydrate transport and metabolism	--	--	Alpha-glucosidase GN=mal1 OS=Schizosaccharomyces pombe (strain 972 / ATCC 24843) PE=2 SV=1	hypothetical protein BGT96224_4918 [Blumeria graminis f. sp. tritici 96224]
Bgt_unigene2561	EPQ65507.1	1.30066	NS	--	--	--	--	--	hypothetical protein BGT96224_5440 [Blumeria graminis f. sp. tritici 96224]
Bgt_unigene2563	EPQ65509.1	1.4485	2.21707	--	--	--	--	--	hypothetical protein BGT96224_A20105 [Blumeria graminis f. sp. tritici 96224]
Bgt_unigene26	EPQ67911.1	-1.84088	NS	[R]	General function prediction only	Cellular Component: intracellular organelle (GO:0043229);; Biological Process: cellular macromolecule metabolic process (GO:0044260);; Biological Process: single-organism process (GO:0044699);; Biological Process: response to stimulus (GO:0050896);; Biological Process: nucleic acid metabolic process (GO:0090304);;	--	Mediator of RNA polymerase II transcription subunit 15 GN=GAL11 OS=Ashbya gossypii (strain ATCC 10895 / CBS 109.51 / FGSC 9923 / NRRL PE=3 SV=2	hypothetical protein BGT96224_5066 [Blumeria graminis f. sp. tritici 96224]
Bgt_unigene2606	EPQ65361.1	-1.93933	-1.92793	--	--	Molecular Function: phospholipase activity (GO:0004620);; Cellular Component: plasma membrane (GO:0005886);; Biological Process: phospholipid metabolic process (GO:0006644);; Cellular Component: fungal-type cell wall (GO:0009277);; Cellular Component: anchored component of membrane (GO:0031225);; Biological Process: multi-organism process (GO:0051704);; Molecular Function: carboxylic ester hydrol…	--	Lysophospholipase 2 GN=plb2 OS=Neosartorya fumigata (strain ATCC MYA-4609 / Af293 / CBS 101355 / FGSC PE=3 SV=2	Phospholipase [Blumeria graminis f. sp. tritici 96224]
Bgt_unigene2609	EPQ65364.1	NS	1.67505	--	--	--	--	Cell division control protein 3 GN=CDC3 OS=Candida albicans (Yeast) PE=3 SV=1	hypothetical protein BGT96224_426B [Blumeria graminis f. sp. tritici 96224]
Bgt_unigene2615	EPQ65370.1	1.44631	1.21101	--	--	--	--	--	putative secreted effector protein [Blumeria graminis f. sp. tritici 96224]
Bgt_unigene2620	EPQ65375.1	NS	1.39019	--	--	--	--	--	putative secreted effector protein [Blumeria graminis f. sp. tritici 96224]
Bgt_unigene263	EPQ67720.1	NS	1.06005	--	--	--	--	--	putative secreted effector protein [Blumeria graminis f. sp. tritici 96224]
Bgt_unigene2648	EPQ65347.1	-1.64216	NS	[O]	Posttranslational modification, protein turnover, chaperones	Biological Process: cellular response to heat (GO:0034605);; Biological Process: cellular response to farnesol (GO:0097308);;	--	30 kDa heat shock protein GN=hsp30 OS=Neurospora crassa (strain ATCC 24698 / 74-OR23-1A / CBS 708.71 / DSM PE=3 SV=1	hypothetical protein BGT96224_573 [Blumeria graminis f. sp. tritici 96224]
Bgt_unigene2651	EPQ65350.1	1.96646	1.31568	--	--	--	--	--	hypothetical protein BGT96224_4306 [Blumeria graminis f. sp. tritici 96224]
Bgt_unigene268	EPQ67708.1	NS	-1.98637	--	--	Cellular Component: intracellular part (GO:0044424);; Biological Process: beta-1,2-oligomannoside metabolic process (GO:0070135);;	--	Probable GPI-anchored adhesin-like protein PGA55 (Precursor) GN=PGA55 OS=Candida albicans (strain SC5314 / ATCC MYA-2876) PE=1 SV=1	hypothetical protein BGT96224_Ac31044 [Blumeria graminis f. sp. tritici 96224]
Bgt_unigene2681	EPQ65294.1	-3.29947	NS	[E]	Amino acid transport and metabolism	Molecular Function: saccharopine dehydrogenase (NADP+, L-glutamate-forming) activity (GO:0004755);; Biological Process: lysine biosynthetic process via aminoadipic acid (GO:0019878);; Biological Process: oxidation-reduction process (GO:0055114);;	K00293|0.0|bfu:BC1G_15049|saccharopine reductase	Saccharopine dehydrogenase [NADP(+), L-glutamate-forming] GN=LYS3 OS=Magnaporthe oryzae (strain 70-15 / ATCC MYA-4617 / FGSC 8958) PE=1 SV=2	Saccharopine dehydrogenase (NADP+ L-glutamate-forming) [Blumeria graminis f. sp. tritici 96224]
Bgt_unigene2688	EPQ65301.1	-1.50156	NS	[L]	Replication, recombination and repair	--	K10838|0.0|bfu:BC1G_13707|hypothetical protein	DNA repair protein rhp42 GN=rhp42 OS=Schizosaccharomyces pombe (strain 972 / ATCC 24843) PE=3 SV=1	subunit of Nuclear Excision Repair Factor 2 (NEF2) [Blumeria graminis f. sp. tritici 96224]
Bgt_unigene2693	EPQ65306.1	1.50776	1.29659	[R]	General function prediction only	Molecular Function: hydrolase activity (GO:0016787);;	--	--	hypothetical protein BGT96224_4032 [Blumeria graminis f. sp. tritici 96224]
Bgt_unigene272	EPQ67699.1	1.09448	NS	--	--	--	--	Early meiotic induction protein 1 GN=EMI1 OS=Saccharomyces cerevisiae (strain ATCC 204508 / S288c) PE=1 SV=1	hypothetical protein BGT96224_A21055 [Blumeria graminis f. sp. tritici 96224]
Bgt_unigene2726	EPQ65246.1	1.05784	NS	[O]	Posttranslational modification, protein turnover, chaperones	Biological Process: protein peptidyl-prolyl isomerization (GO:0000413);; Molecular Function: nucleic acid binding (GO:0003676);; Molecular Function: peptidyl-prolyl cis-trans isomerase activity (GO:0003755);; Cellular Component: extracellular region (GO:0005576);; Cellular Component: mitochondrion (GO:0005739);; Cellular Component: endoplasmic reticulum (GO:0005783);; Biological Process: protein …	K01802|1e-103|fgr:FG00777.1|similar to S71849 peptidylprolyl isomerase (EC 5.2.1.8) A precursor, mitochondrial - cyclosporin fungus	Peptidyl-prolyl cis-trans isomerase, mitochondrial (Precursor) GN=csr-1 OS=Neurospora crassa (strain ATCC 24698 / 74-OR23-1A / CBS 708.71 / DSM PE=1 SV=1	Mitochondrial peptidyl-prolyl cis-trans isomerase (cyclophilin) [Blumeria graminis f. sp. tritici 96224]
Bgt_unigene2734	EPQ65254.1	1.83949	1.53779	--	--	--	--	--	hypothetical protein BGT96224_1472 [Blumeria graminis f. sp. tritici 96224]
Bgt_unigene2736	EPQ65256.1	1.0597	1.31596	--	--	--	--	--	hypothetical protein BGT96224_1473 [Blumeria graminis f. sp. tritici 96224]
Bgt_unigene276	EPQ67694.1	-2.32299	-1.62265	--	--	--	--	Vacuolar protein sorting-associated protein 27 GN=VPS27 OS=Phaeosphaeria nodorum (strain SN15 / ATCC MYA-4574 / FGSC 10173) PE=3 SV=1	hypothetical protein BGT96224_4416 [Blumeria graminis f. sp. tritici 96224]
Bgt_unigene2767	EPQ65211.1	1.10702	NS	--	--	Molecular Function: enzyme inhibitor activity (GO:0004857);; Cellular Component: mitochondrion (GO:0005739);; Biological Process: negative regulation of catalytic activity (GO:0043086);; Biological Process: negative regulation of nucleotide metabolic process (GO:0045980);;	--	ATPase inhibitor, mitochondrial (Precursor) GN=INH1 OS=Saccharomyces cerevisiae (strain ATCC 204508 / S288c) PE=1 SV=2	hypothetical protein BGT96224_4059 [Blumeria graminis f. sp. tritici 96224]
Bgt_unigene2775	EPQ65203.1	NS	1.97174	--	--	--	--	Glycogenin-1 GN=GLG1 OS=Saccharomyces cerevisiae (strain YJM789) PE=2 SV=2	Self-glucosylating initiator of glycogen synthesis [Blumeria graminis f. sp. tritici 96224]
Bgt_unigene2782	EPQ65185.1	-5.60442	NI	--	--	--	--	Mediator of RNA polymerase II transcription subunit 1 GN=med1 OS=Schizosaccharomyces pombe (strain 972 / ATCC 24843) PE=1 SV=1	hypothetical protein BGT96224_3692 [Blumeria graminis f. sp. tritici 96224]
Bgt_unigene2796	EPQ65130.1	-1.33041	-1.07068	[GEPR]	--	Biological Process: carbohydrate transport (GO:0008643);; Biological Process: cellular process (GO:0009987);; Cellular Component: integral component of membrane (GO:0016021);; Molecular Function: transmembrane transporter activity (GO:0022857);; Molecular Function: substrate-specific transmembrane transporter activity (GO:0022891);; Biological Process: transmembrane transport (GO:0055085);;	--	High-affinity glucose transporter GN=HGT1 OS=Kluyveromyces lactis (strain ATCC 8585 / CBS 2359 / DSM 70799 / NBRC PE=3 SV=1	hypothetical protein BGT96224_A21006 [Blumeria graminis f. sp. tritici 96224]
Bgt_unigene2797	EPQ65131.1	-1.96969	-1.28262	[I]	Lipid transport and metabolism	--	--	Lipase 1 (Precursor) GN=LIP1 OS=Geotrichum candidum (Oospora lactis) PE=1 SV=2	Carboxylesterase [Blumeria graminis f. sp. tritici 96224]
Bgt_unigene2811	EPQ65145.1	-1.87474	-1.85107	--	--	Molecular Function: binding (GO:0005488);; Cellular Component: cytoplasm (GO:0005737);; Biological Process: cell cycle (GO:0007049);; Cellular Component: fungal-type cell wall (GO:0009277);; Cellular Component: membrane (GO:0016020);; Biological Process: cellular component assembly (GO:0022607);; Biological Process: actin cytoskeleton organization (GO:0030036);; Cellular Component: macromolecular…	--	Cytokinesis protein sepA GN=sepA OS=Emericella nidulans (strain FGSC A4 / ATCC 38163 / CBS 112.46 / NRRL PE=3 SV=2	hypothetical protein BGT96224_4174, partial [Blumeria graminis f. sp. tritici 96224]
Bgt_unigene2821	EPQ65155.1	NI	NS	--	--	--	K13110|1e-127|ssl:SS1G_03601|hypothetical protein	Uncharacterized protein C1782.03 GN=SPAC1782.03 OS=Schizosaccharomyces pombe (strain 972 / ATCC 24843) PE=1 SV=1	Micro-fibrillar-associated protein [Blumeria graminis f. sp. tritici 96224]
Bgt_unigene2826	EPQ65160.1	-1.12292	NS	--	--	--	--	Putative arrestin-related trafficking adapter C2D10.04 GN=SPBC2D10.04 OS=Schizosaccharomyces pombe (strain 972 / ATCC 24843) PE=1 SV=1	hypothetical protein BGT96224_237 [Blumeria graminis f. sp. tritici 96224]
Bgt_unigene2827	EPQ65161.1	-1.48224	NS	[O]	Posttranslational modification, protein turnover, chaperones	Biological Process: protein peptidyl-prolyl isomerization (GO:0000413);; Molecular Function: peptidyl-prolyl cis-trans isomerase activity (GO:0003755);; Biological Process: protein folding (GO:0006457);; Biological Process: cellular protein modification process (GO:0006464);; Molecular Function: isomerase activity (GO:0016853);; Cellular Component: intracellular part (GO:0044424);;	K10598|0.0|bfu:BC1G_11448|hypothetical protein	Peptidyl-prolyl cis-trans isomerase-like 2 {ECO:0000305} GN=CYP8 OS=Gibberella zeae (strain PH-1 / ATCC MYA-4620 / FGSC 9075 / NRRL 31084) PE=3 SV=1	Peptidyl-prolyl cis-trans isomerase (cyclophilin), partial [Blumeria graminis f. sp. tritici 96224]
Bgt_unigene283	EPQ67688.1	1.15495	NS	[CI]	--	Molecular Function: catalytic activity (GO:0003824);; Cellular Component: membrane (GO:0016020);; Molecular Function: heme binding (GO:0020037);; Molecular Function: ion binding (GO:0043167);; Cellular Component: intracellular membrane-bounded organelle (GO:0043231);; Cellular Component: cytoplasmic part (GO:0044444);; Molecular Function: metal ion binding (GO:0046872);; Molecular Function: organ…	--	Uncharacterized protein C1F12.10c GN=SPAC1F12.10c OS=Schizosaccharomyces pombe (strain 972 / ATCC 24843) PE=3 SV=1	hypothetical protein BGT96224_166B [Blumeria graminis f. sp. tritici 96224]
Bgt_unigene2837	EPQ65171.1	-1.51433	-1.2284	--	--	--	--	--	putative secreted effector protein [Blumeria graminis f. sp. tritici 96224]
Bgt_unigene2838	EPQ65172.1	NS	1.63161	--	--	Molecular Function: binding (GO:0005488);; Biological Process: transcription, DNA-templated (GO:0006351);; Cellular Component: intracellular non-membrane-bounded organelle (GO:0043232);; Biological Process: single-organism cellular process (GO:0044763);; Biological Process: cellular component organization or biogenesis (GO:0071840);;	--	Protein MNN4 GN=MNN4 OS=Saccharomyces cerevisiae (strain ATCC 204508 / S288c) PE=4 SV=2	hypothetical protein BGT96224_Ac31015 [Blumeria graminis f. sp. tritici 96224]
Bgt_unigene2840	EPQ65174.1	-1.65653	NS	--	--	--	--	Flocculation protein FLO11 (Precursor) GN=FLO11 OS=Saccharomyces cerevisiae (strain ATCC 204508 / S288c) PE=1 SV=2	GPI-anchored cell surface glycoprotein [Blumeria graminis f. sp. tritici 96224]
Bgt_unigene2846	EPQ65180.1	-4.25085	NS	--	--	--	--	Rho-GTPase-activating protein 5 GN=rga5 OS=Schizosaccharomyces pombe (strain 972 / ATCC 24843) PE=3 SV=2	hypothetical protein BGT96224_4013B [Blumeria graminis f. sp. tritici 96224]
[truncated: 464 more rows]

## Sheet: C4vsC3 overlap C5vsC3
DEG ID	NCBI accession	Log2(C4dpi/C3dpi)	Log2(C5dpi/C3dpi)	COG class	COG class annotation	GO annotation	KEGG annotation	Swissprot annotation	Nr annotation
[truncated: 275 more rows]

[truncated: 2 more sheets: C4vsC3 specific DEGs, C5vsC3 specific DEGs]
