# Supplementary material for: Transcriptome Analyses Shed New Insights into Primary Metabolism and Regulation of Blumeria graminis f. sp. tritici during Conidiation
Source: Front Plant Sci. 2017 Jun 30;8:1146. doi: 10.3389/fpls.2017.01146 (PMC5492466; doi:10.3389/fpls.2017.01146)
Supplement: Supplementary file 4 [file Table_4.XLSX]

## Sheet: Note
Supplementary Table S4. GO enrichment analysis for DEGs in sample-pairs of C4dpi/C3dpi and C5dpi/C3dpi during condiation of Blumeria. graminis f. sp. Tritici
CC	Cellular component
BP	Biological process
MF	Molecular function
mNum	DEG number in specified annotation of GO term (CC, BP or MF).
MNum	DEG number in all annotation of GO term (CC, BP or MF).
nNum	Unigene number in specified annotation of GO term (CC, BP or MF).
NNum	Unigene number in all annotation of GO term (CC, BP or MF).
GIDs	DEG IDs in annotation of specified GO term, separated by ';'.

## Sheet: C4dpi vs C3dpi
GO accession	GO Term	Term type	mNum	MNum	nNum	NNum	Ref total	Genome percentage	P-value	Corrected P-value	GIDs
GO:0044464	cell part	CC	12	128	0.09375	71	2047	0.0346849	0.00113728	0.0909823	Bgt_unigene2937;Bgt_unigene3031;Bgt_unigene3468;Bgt_unigene6188;Bgt_unigene2428;Bgt_unigene984;Bgt_unigene3284;Bgt_unigene1654;Bgt_unigene6395;Bgt_unigene6508;Bgt_unigene2069;Bgt_unigene1602
GO:0005622	intracellular	CC	14	128	0.109375	91	2047	0.0444553	0.00115955	0.0927638	Bgt_unigene5521;Bgt_unigene4476;Bgt_unigene3070;Bgt_unigene4843;Bgt_unigene5582;Bgt_unigene5249;Bgt_unigene4859;Bgt_unigene2272;Bgt_unigene4830;Bgt_unigene1526;Bgt_unigene5624;Bgt_unigene5720;Bgt_unigene383;Bgt_unigene1861
GO:0005576	extracellular region	CC	10	128	0.078125	73	2047	0.0356619	0.013575	1	Bgt_unigene4822;Bgt_unigene6469;Bgt_unigene5768;Bgt_unigene2726;Bgt_unigene1316;Bgt_unigene5521;Bgt_unigene5633;Bgt_unigene4453;Bgt_unigene130;Bgt_unigene4476
GO:0005758	mitochondrial intermembrane space	CC	2	128	0.015625	6	2047	0.00293112	0.0492924	1	Bgt_unigene4453;Bgt_unigene1072
GO:0005975	carbohydrate metabolic process	BP	12	188	0.0638298	56	2906	0.0192705	0.000169619	0.0607236	Bgt_unigene2399;Bgt_unigene1301;Bgt_unigene5768;Bgt_unigene6325;Bgt_unigene1562;Bgt_unigene175;Bgt_unigene1302;Bgt_unigene1016;Bgt_unigene1758;Bgt_unigene3026;Bgt_unigene5367;Bgt_unigene6289
GO:0045454	cell redox homeostasis	BP	4	188	0.0212766	7	2906	0.00240881	0.000509074	0.182248	Bgt_unigene1999;Bgt_unigene5584;Bgt_unigene103;Bgt_unigene1591
GO:0044699	single-organism process	BP	9	188	0.0478723	42	2906	0.0144529	0.00112895	0.404162	Bgt_unigene817;Bgt_unigene4545;Bgt_unigene4097;Bgt_unigene26;Bgt_unigene4750;Bgt_unigene3067;Bgt_unigene2135;Bgt_unigene814;Bgt_unigene1803
GO:0008152	metabolic process	BP	16	188	0.0851064	112	2906	0.0385409	0.00188045	0.673201	Bgt_unigene6395;Bgt_unigene5720;Bgt_unigene1861;Bgt_unigene4291;Bgt_unigene1763;Bgt_unigene5562;Bgt_unigene4697;Bgt_unigene360;Bgt_unigene1999;Bgt_unigene5255;Bgt_unigene6199;Bgt_unigene5873;Bgt_unigene4338;Bgt_unigene3468;Bgt_unigene5633;Bgt_unigene3991
GO:0055114	oxidation-reduction process	BP	20	188	0.106383	158	2906	0.0543703	0.00238705	0.854565	Bgt_unigene5584;Bgt_unigene3263;Bgt_unigene6363;Bgt_unigene5521;Bgt_unigene3991;Bgt_unigene130;Bgt_unigene6315;Bgt_unigene5249;Bgt_unigene294;Bgt_unigene4637;Bgt_unigene3246;Bgt_unigene1526;Bgt_unigene1999;Bgt_unigene4622;Bgt_unigene6173;Bgt_unigene2203;Bgt_unigene1109;Bgt_unigene5582;Bgt_unigene2681;Bgt_unigene6499
GO:0015918	sterol transport	BP	2	188	0.0106383	2	2906	0.000688231	0.00416445	1	Bgt_unigene2849;Bgt_unigene1141
GO:0045117	azole transport	BP	2	188	0.0106383	2	2906	0.000688231	0.00416445	1	Bgt_unigene2849;Bgt_unigene1141
GO:0019594	mannitol metabolic process	BP	2	188	0.0106383	2	2906	0.000688231	0.00416445	1	Bgt_unigene5582;Bgt_unigene1526
GO:0006644	phospholipid metabolic process	BP	3	188	0.0159574	6	2906	0.00206469	0.00460783	1	Bgt_unigene4453;Bgt_unigene2606;Bgt_unigene5633
GO:0044710	single-organism metabolic process	BP	8	188	0.0425532	45	2906	0.0154852	0.00716661	1	Bgt_unigene6469;Bgt_unigene6363;Bgt_unigene2203;Bgt_unigene5584;Bgt_unigene4046;Bgt_unigene5873;Bgt_unigene3263;Bgt_unigene4398
GO:0010106	cellular response to iron ion starvation	BP	3	188	0.0159574	7	2906	0.00240881	0.0076819	1	Bgt_unigene6210;Bgt_unigene5249;Bgt_unigene4400
GO:0044550	secondary metabolite biosynthetic process	BP	6	188	0.0319149	29	2906	0.00997935	0.00918322	1	Bgt_unigene1798;Bgt_unigene779;Bgt_unigene1799;Bgt_unigene4637;Bgt_unigene984;Bgt_unigene1526
GO:0071285	cellular response to lithium ion	BP	2	188	0.0106383	3	2906	0.00103235	0.0119599	1	Bgt_unigene4400;Bgt_unigene5271
GO:0043944	negative regulation of asexual sporulation resulting in formation of a cellular spore	BP	2	188	0.0106383	3	2906	0.00103235	0.0119599	1	Bgt_unigene5296;Bgt_unigene5513
GO:0009987	cellular process	BP	14	188	0.0744681	119	2906	0.0409498	0.0195706	1	Bgt_unigene103;Bgt_unigene1803;Bgt_unigene6199;Bgt_unigene2796;Bgt_unigene6280;Bgt_unigene1999;Bgt_unigene6038;Bgt_unigene6444;Bgt_unigene4740;Bgt_unigene1826;Bgt_unigene2069;Bgt_unigene3405;Bgt_unigene361;Bgt_unigene5367
GO:0044267	cellular protein metabolic process	BP	5	188	0.0265957	25	2906	0.00860289	0.0197378	1	Bgt_unigene1879;Bgt_unigene567;Bgt_unigene455;Bgt_unigene4822;Bgt_unigene1016
GO:0005997	xylulose metabolic process	BP	2	188	0.0106383	4	2906	0.00137646	0.0229038	1	Bgt_unigene1526;Bgt_unigene2399
GO:0043941	positive regulation of sexual sporulation resulting in formation of a cellular spore	BP	2	188	0.0106383	4	2906	0.00137646	0.0229038	1	Bgt_unigene4217;Bgt_unigene5513
GO:0045944	positive regulation of transcription from RNA polymerase II promoter	BP	5	188	0.0265957	26	2906	0.00894701	0.023191	1	Bgt_unigene2913;Bgt_unigene6419;Bgt_unigene4108;Bgt_unigene4217;Bgt_unigene4400
GO:0050896	response to stimulus	BP	6	188	0.0319149	36	2906	0.0123882	0.0258568	1	Bgt_unigene3284;Bgt_unigene4866;Bgt_unigene26;Bgt_unigene1826;Bgt_unigene33;Bgt_unigene1724
GO:0022610	biological adhesion	BP	3	188	0.0159574	11	2906	0.00378527	0.0298763	1	Bgt_unigene3415;Bgt_unigene2428;Bgt_unigene6188
GO:0043455	regulation of secondary metabolic process	BP	2	188	0.0106383	5	2906	0.00172058	0.0365605	1	Bgt_unigene1798;Bgt_unigene1799
GO:0031328	positive regulation of cellular biosynthetic process	BP	2	188	0.0106383	5	2906	0.00172058	0.0365605	1	Bgt_unigene1798;Bgt_unigene1799
GO:0044711	single-organism biosynthetic process	BP	2	188	0.0106383	5	2906	0.00172058	0.0365605	1	Bgt_unigene6499;Bgt_unigene4878
GO:0051704	multi-organism process	BP	8	188	0.0425532	61	2906	0.0209911	0.0405026	1	Bgt_unigene518;Bgt_unigene5249;Bgt_unigene4097;Bgt_unigene1654;Bgt_unigene3031;Bgt_unigene6188;Bgt_unigene2428;Bgt_unigene2606
GO:0050794	regulation of cellular process	BP	6	188	0.0319149	40	2906	0.0137646	0.0411739	1	Bgt_unigene4843;Bgt_unigene3031;Bgt_unigene4750;Bgt_unigene434;Bgt_unigene523;Bgt_unigene4097
GO:0016491	oxidoreductase activity	MF	17	178	0.0955056	81	2990	0.0270903	3.10034e-06	0.00054876	Bgt_unigene1109;Bgt_unigene6315;Bgt_unigene3991;Bgt_unigene6363;Bgt_unigene2203;Bgt_unigene130;Bgt_unigene294;Bgt_unigene3819;Bgt_unigene6499;Bgt_unigene4637;Bgt_unigene5873;Bgt_unigene1999;Bgt_unigene3581;Bgt_unigene3246;Bgt_unigene1258;Bgt_unigene3263;Bgt_unigene5720
GO:0016787	hydrolase activity	MF	19	178	0.106742	162	2990	0.0541806	0.00286857	0.507737	Bgt_unigene6508;Bgt_unigene1602;Bgt_unigene4975;Bgt_unigene1259;Bgt_unigene5143;Bgt_unigene360;Bgt_unigene1016;Bgt_unigene2693;Bgt_unigene6289;Bgt_unigene1758;Bgt_unigene3631;Bgt_unigene6188;Bgt_unigene1536;Bgt_unigene6500;Bgt_unigene4338;Bgt_unigene4586;Bgt_unigene3284;Bgt_unigene2977;Bgt_unigene33
GO:0020037	heme binding	MF	5	178	0.0280899	22	2990	0.00735786	0.00811672	1	Bgt_unigene1109;Bgt_unigene156;Bgt_unigene5249;Bgt_unigene283;Bgt_unigene2991
GO:0015238	drug transmembrane transporter activity	MF	2	178	0.011236	3	2990	0.00100334	0.0101606	1	Bgt_unigene2849;Bgt_unigene1141
GO:0046872	metal ion binding	MF	20	178	0.11236	202	2990	0.0675585	0.0149465	1	Bgt_unigene294;Bgt_unigene4046;Bgt_unigene5249;Bgt_unigene3415;Bgt_unigene620;Bgt_unigene4453;Bgt_unigene3991;Bgt_unigene4108;Bgt_unigene1258;Bgt_unigene5785;Bgt_unigene4217;Bgt_unigene1109;Bgt_unigene6419;Bgt_unigene4866;Bgt_unigene283;Bgt_unigene817;Bgt_unigene4488;Bgt_unigene4209;Bgt_unigene1999;Bgt_unigene3581
GO:0015035	protein disulfide oxidoreductase activity	MF	2	178	0.011236	4	2990	0.00133779	0.0195271	1	Bgt_unigene1591;Bgt_unigene103
GO:0019863	IgE binding	MF	3	178	0.0168539	12	2990	0.00401338	0.0306327	1	Bgt_unigene4476;Bgt_unigene1861;Bgt_unigene3991
GO:0008061	chitin binding	MF	2	178	0.011236	5	2990	0.00167224	0.0312797	1	Bgt_unigene6289;Bgt_unigene1562
GO:0016616	oxidoreductase activity, acting on the CH-OH group of donors, NAD or NADP as acceptor	MF	4	178	0.0224719	22	2990	0.00735786	0.0382206	1	Bgt_unigene5720;Bgt_unigene5338;Bgt_unigene779;Bgt_unigene4637

## Sheet: C5dpi vs C3dpi
GO accession	GO Term	Term type	mNum	MNum	nNum	NNum	Ref total	Genome percentage	P-value	Corrected P-value	GIDs
GO:0044464	cell part	CC	10	93	0.107527	71	2047	0.0346849	0.00106543	0.0596643	Bgt_unigene2937;Bgt_unigene6188;Bgt_unigene5830;Bgt_unigene984;Bgt_unigene3284;Bgt_unigene1654;Bgt_unigene6508;Bgt_unigene4394;Bgt_unigene2069;Bgt_unigene1602
GO:0005622	intracellular	CC	10	93	0.107527	91	2047	0.0444553	0.00695758	0.389624	Bgt_unigene5521;Bgt_unigene4476;Bgt_unigene4843;Bgt_unigene5582;Bgt_unigene4830;Bgt_unigene1526;Bgt_unigene5624;Bgt_unigene2956;Bgt_unigene5720;Bgt_unigene1861
GO:0009277	fungal-type cell wall	CC	4	93	0.0430108	27	2047	0.01319	0.0314111	1	Bgt_unigene6173;Bgt_unigene2315;Bgt_unigene2811;Bgt_unigene2606
GO:0005618	cell wall	CC	2	93	0.0215054	7	2047	0.00341964	0.0369434	1	Bgt_unigene2315;Bgt_unigene5367
GO:0032155	cell division site part	CC	1	93	0.0107527	1	2047	0.00048852	0.0454323	1	Bgt_unigene1843
GO:0005775	vacuolar lumen	CC	1	93	0.0107527	1	2047	0.00048852	0.0454323	1	Bgt_unigene1316
GO:0033110	Cvt vesicle membrane	CC	1	93	0.0107527	1	2047	0.00048852	0.0454323	1	Bgt_unigene3544
GO:0005929	cilium	CC	1	93	0.0107527	1	2047	0.00048852	0.0454323	1	Bgt_unigene2069
GO:0005978	glycogen biosynthetic process	BP	4	142	0.028169	5	2906	0.00172058	2.63324e-05	0.00782073	Bgt_unigene6364;Bgt_unigene4120;Bgt_unigene2881;Bgt_unigene3349
GO:0019320	hexose catabolic process	BP	3	142	0.0211268	3	2906	0.00103235	0.00011434	0.0339589	Bgt_unigene4137;Bgt_unigene5061;Bgt_unigene4637
GO:0055114	oxidation-reduction process	BP	19	142	0.133803	158	2906	0.0543703	0.000173683	0.0515837	Bgt_unigene5584;Bgt_unigene3263;Bgt_unigene6363;Bgt_unigene5521;Bgt_unigene3991;Bgt_unigene130;Bgt_unigene4374;Bgt_unigene4637;Bgt_unigene3206;Bgt_unigene1526;Bgt_unigene1999;Bgt_unigene2956;Bgt_unigene4622;Bgt_unigene6173;Bgt_unigene2514;Bgt_unigene5061;Bgt_unigene2203;Bgt_unigene314;Bgt_unigene5582
GO:0044550	secondary metabolite biosynthetic process	BP	7	142	0.0492958	29	2906	0.00997935	0.00036181	0.107458	Bgt_unigene1798;Bgt_unigene5061;Bgt_unigene4016;Bgt_unigene1799;Bgt_unigene4637;Bgt_unigene984;Bgt_unigene1526
GO:0044710	single-organism metabolic process	BP	8	142	0.056338	45	2906	0.0154852	0.00123478	0.366729	Bgt_unigene5601;Bgt_unigene6363;Bgt_unigene2203;Bgt_unigene5584;Bgt_unigene4046;Bgt_unigene5873;Bgt_unigene3263;Bgt_unigene4398
GO:0005975	carbohydrate metabolic process	BP	9	142	0.0633803	56	2906	0.0192705	0.00130524	0.387658	Bgt_unigene2399;Bgt_unigene1301;Bgt_unigene5768;Bgt_unigene6325;Bgt_unigene1302;Bgt_unigene4374;Bgt_unigene1758;Bgt_unigene3026;Bgt_unigene5367
GO:0019321	pentose metabolic process	BP	3	142	0.0211268	6	2906	0.00206469	0.00204968	0.608755	Bgt_unigene4137;Bgt_unigene5061;Bgt_unigene4637
GO:0045117	azole transport	BP	2	142	0.0140845	2	2906	0.000688231	0.00237173	0.704405	Bgt_unigene2849;Bgt_unigene1141
GO:0015918	sterol transport	BP	2	142	0.0140845	2	2906	0.000688231	0.00237173	0.704405	Bgt_unigene2849;Bgt_unigene1141
GO:0019594	mannitol metabolic process	BP	2	142	0.0140845	2	2906	0.000688231	0.00237173	0.704405	Bgt_unigene5582;Bgt_unigene1526
GO:0034599	cellular response to oxidative stress	BP	7	142	0.0492958	42	2906	0.0144529	0.00366733	1	Bgt_unigene3544;Bgt_unigene3302;Bgt_unigene4476;Bgt_unigene6210;Bgt_unigene5582;Bgt_unigene6185;Bgt_unigene984
GO:0018130	heterocycle biosynthetic process	BP	6	142	0.0422535	32	2906	0.0110117	0.00386772	1	Bgt_unigene4878;Bgt_unigene984;Bgt_unigene4637;Bgt_unigene4622;Bgt_unigene1526;Bgt_unigene5061
GO:0019400	alditol metabolic process	BP	2	142	0.0140845	3	2906	0.00103235	0.00688652	1	Bgt_unigene4637;Bgt_unigene4137
GO:0006801	superoxide metabolic process	BP	2	142	0.0140845	3	2906	0.00103235	0.00688652	1	Bgt_unigene3991;Bgt_unigene2956
GO:0006006	glucose metabolic process	BP	2	142	0.0140845	3	2906	0.00103235	0.00688652	1	Bgt_unigene6364;Bgt_unigene1526
GO:0043941	positive regulation of sexual sporulation resulting in formation of a cellular spore	BP	2	142	0.0140845	4	2906	0.00137646	0.0133321	1	Bgt_unigene4217;Bgt_unigene5513
GO:0005997	xylulose metabolic process	BP	2	142	0.0140845	4	2906	0.00137646	0.0133321	1	Bgt_unigene1526;Bgt_unigene2399
GO:0022610	biological adhesion	BP	3	142	0.0211268	11	2906	0.00378527	0.0141137	1	Bgt_unigene3415;Bgt_unigene4394;Bgt_unigene6188
GO:0044699	single-organism process	BP	6	142	0.0422535	42	2906	0.0144529	0.0149885	1	Bgt_unigene4097;Bgt_unigene6475;Bgt_unigene4750;Bgt_unigene2135;Bgt_unigene814;Bgt_unigene1803
GO:1901362	organic cyclic compound biosynthetic process	BP	6	142	0.0422535	44	2906	0.0151411	0.0186219	1	Bgt_unigene1526;Bgt_unigene5061;Bgt_unigene4637;Bgt_unigene4878;Bgt_unigene984;Bgt_unigene4622
GO:0031328	positive regulation of cellular biosynthetic process	BP	2	142	0.0140845	5	2906	0.00172058	0.0215116	1	Bgt_unigene1798;Bgt_unigene1799
GO:0005992	trehalose biosynthetic process	BP	2	142	0.0140845	5	2906	0.00172058	0.0215116	1	Bgt_unigene6364;Bgt_unigene2881
GO:0006635	fatty acid beta-oxidation	BP	2	142	0.0140845	5	2906	0.00172058	0.0215116	1	Bgt_unigene4137;Bgt_unigene1526
GO:0043455	regulation of secondary metabolic process	BP	2	142	0.0140845	5	2906	0.00172058	0.0215116	1	Bgt_unigene1798;Bgt_unigene1799
GO:0071840	cellular component organization or biogenesis	BP	3	142	0.0211268	13	2906	0.0044735	0.0227713	1	Bgt_unigene2838;Bgt_unigene984;Bgt_unigene5143
GO:0051704	multi-organism process	BP	7	142	0.0492958	61	2906	0.0209911	0.0274003	1	Bgt_unigene673;Bgt_unigene4394;Bgt_unigene4097;Bgt_unigene1654;Bgt_unigene4391;Bgt_unigene6188;Bgt_unigene2606
GO:0042181	ketone biosynthetic process	BP	2	142	0.0140845	6	2906	0.00206469	0.0312426	1	Bgt_unigene4137;Bgt_unigene6475
GO:0019438	aromatic compound biosynthetic process	BP	3	142	0.0211268	15	2906	0.00516173	0.0337332	1	Bgt_unigene1526;Bgt_unigene5061;Bgt_unigene4637
GO:0022607	cellular component assembly	BP	3	142	0.0211268	16	2906	0.00550585	0.0400687	1	Bgt_unigene197;Bgt_unigene1843;Bgt_unigene2811
GO:0035556	intracellular signal transduction	BP	3	142	0.0211268	16	2906	0.00550585	0.0400687	1	Bgt_unigene4209;Bgt_unigene984;Bgt_unigene4536
GO:0030036	actin cytoskeleton organization	BP	3	142	0.0211268	16	2906	0.00550585	0.0400687	1	Bgt_unigene2811;Bgt_unigene1843;Bgt_unigene197
GO:0045454	cell redox homeostasis	BP	2	142	0.0140845	7	2906	0.00240881	0.042356	1	Bgt_unigene1999;Bgt_unigene5584
GO:2001317	kojic acid biosynthetic process	BP	1	142	0.00704225	1	2906	0.000344116	0.0488644	1	Bgt_unigene4016
GO:0030261	chromosome condensation	BP	1	142	0.00704225	1	2906	0.000344116	0.0488644	1	Bgt_unigene683
GO:0006011	UDP-glucose metabolic process	BP	1	142	0.00704225	1	2906	0.000344116	0.0488644	1	Bgt_unigene2881
GO:0006078	(1->6)-beta-D-glucan biosynthetic process	BP	1	142	0.00704225	1	2906	0.000344116	0.0488644	1	Bgt_unigene2881
GO:0012501	programmed cell death	BP	1	142	0.00704225	1	2906	0.000344116	0.0488644	1	Bgt_unigene108
GO:0032265	XMP salvage	BP	1	142	0.00704225	1	2906	0.000344116	0.0488644	1	Bgt_unigene6241
GO:0005982	starch metabolic process	BP	1	142	0.00704225	1	2906	0.000344116	0.0488644	1	Bgt_unigene3349
GO:0046439	L-cysteine metabolic process	BP	1	142	0.00704225	1	2906	0.000344116	0.0488644	1	Bgt_unigene1870
GO:0019593	mannitol biosynthetic process	BP	1	142	0.00704225	1	2906	0.000344116	0.0488644	1	Bgt_unigene5582
GO:0006014	D-ribose metabolic process	BP	1	142	0.00704225	1	2906	0.000344116	0.0488644	1	Bgt_unigene6364
GO:0009896	positive regulation of catabolic process	BP	1	142	0.00704225	1	2906	0.000344116	0.0488644	1	Bgt_unigene4016
GO:0000422	mitochondrion degradation	BP	1	142	0.00704225	1	2906	0.000344116	0.0488644	1	Bgt_unigene3544
GO:0051289	protein homotetramerization	BP	1	142	0.00704225	1	2906	0.000344116	0.0488644	1	Bgt_unigene1526
GO:0032881	regulation of polysaccharide metabolic process	BP	1	142	0.00704225	1	2906	0.000344116	0.0488644	1	Bgt_unigene4016
GO:0046100	hypoxanthine metabolic process	BP	1	142	0.00704225	1	2906	0.000344116	0.0488644	1	Bgt_unigene6241
GO:0001516	prostaglandin biosynthetic process	BP	1	142	0.00704225	1	2906	0.000344116	0.0488644	1	Bgt_unigene5513
GO:0005976	polysaccharide metabolic process	BP	1	142	0.00704225	1	2906	0.000344116	0.0488644	1	Bgt_unigene5768
GO:0016239	positive regulation of macroautophagy	BP	1	142	0.00704225	1	2906	0.000344116	0.0488644	1	Bgt_unigene3544
GO:0019290	siderophore biosynthetic process	BP	1	142	0.00704225	1	2906	0.000344116	0.0488644	1	Bgt_unigene6210
GO:0045913	positive regulation of carbohydrate metabolic process	BP	1	142	0.00704225	1	2906	0.000344116	0.0488644	1	Bgt_unigene4016
GO:0030950	establishment or maintenance of actin cytoskeleton polarity	BP	1	142	0.00704225	1	2906	0.000344116	0.0488644	1	Bgt_unigene4483
GO:0006048	UDP-N-acetylglucosamine biosynthetic process	BP	1	142	0.00704225	1	2906	0.000344116	0.0488644	1	Bgt_unigene6325
GO:0033212	iron assimilation	BP	1	142	0.00704225	1	2906	0.000344116	0.0488644	1	Bgt_unigene6210
GO:0034727	piecemeal microautophagy of nucleus	BP	1	142	0.00704225	1	2906	0.000344116	0.0488644	1	Bgt_unigene3544
GO:0019566	arabinose metabolic process	BP	1	142	0.00704225	1	2906	0.000344116	0.0488644	1	Bgt_unigene2203
GO:0042732	D-xylose metabolic process	BP	1	142	0.00704225	1	2906	0.000344116	0.0488644	1	Bgt_unigene1526
GO:0006089	lactate metabolic process	BP	1	142	0.00704225	1	2906	0.000344116	0.0488644	1	Bgt_unigene3206
GO:0009051	pentose-phosphate shunt, oxidative branch	BP	1	142	0.00704225	1	2906	0.000344116	0.0488644	1	Bgt_unigene4217
GO:0043470	regulation of carbohydrate catabolic process	BP	1	142	0.00704225	1	2906	0.000344116	0.0488644	1	Bgt_unigene4016
GO:0006560	proline metabolic process	BP	1	142	0.00704225	1	2906	0.000344116	0.0488644	1	Bgt_unigene4622
GO:0007062	sister chromatid cohesion	BP	1	142	0.00704225	1	2906	0.000344116	0.0488644	1	Bgt_unigene683
GO:0009065	glutamine family amino acid catabolic process	BP	1	142	0.00704225	1	2906	0.000344116	0.0488644	1	Bgt_unigene4622
GO:0016491	oxidoreductase activity	MF	12	139	0.0863309	81	2990	0.0270903	0.00028212	0.0434464	Bgt_unigene3991;Bgt_unigene6363;Bgt_unigene5061;Bgt_unigene2203;Bgt_unigene130;Bgt_unigene3819;Bgt_unigene4637;Bgt_unigene5873;Bgt_unigene1999;Bgt_unigene3581;Bgt_unigene3263;Bgt_unigene5720
GO:0019863	IgE binding	MF	4	139	0.028777	12	2990	0.00401338	0.00165407	0.254727	Bgt_unigene4476;Bgt_unigene1861;Bgt_unigene2956;Bgt_unigene3991
GO:0030246	carbohydrate binding	MF	3	139	0.0215827	7	2990	0.00234114	0.00299876	0.461809	Bgt_unigene5768;Bgt_unigene4374;Bgt_unigene1758
GO:0015238	drug transmembrane transporter activity	MF	2	139	0.0143885	3	2990	0.00100334	0.00624218	0.961295	Bgt_unigene2849;Bgt_unigene1141
GO:0004784	superoxide dismutase activity	MF	2	139	0.0143885	3	2990	0.00100334	0.00624218	0.961295	Bgt_unigene3991;Bgt_unigene2956
GO:0016787	hydrolase activity	MF	15	139	0.107914	162	2990	0.0541806	0.00718868	1	Bgt_unigene6508;Bgt_unigene1602;Bgt_unigene5143;Bgt_unigene360;Bgt_unigene3022;Bgt_unigene2438;Bgt_unigene2693;Bgt_unigene1758;Bgt_unigene6188;Bgt_unigene6500;Bgt_unigene4338;Bgt_unigene3284;Bgt_unigene2977;Bgt_unigene33;Bgt_unigene5289
GO:0030145	manganese ion binding	MF	2	139	0.0143885	4	2990	0.00133779	0.0121042	1	Bgt_unigene3991;Bgt_unigene2956
GO:0050662	coenzyme binding	MF	3	139	0.0215827	11	2990	0.00367893	0.0123232	1	Bgt_unigene3206;Bgt_unigene5582;Bgt_unigene5584
GO:0016616	oxidoreductase activity, acting on the CH-OH group of donors, NAD or NADP as acceptor	MF	4	139	0.028777	22	2990	0.00735786	0.0170207	1	Bgt_unigene5720;Bgt_unigene4137;Bgt_unigene5061;Bgt_unigene4637
GO:0015036	disulfide oxidoreductase activity	MF	2	139	0.0143885	5	2990	0.00167224	0.0195615	1	Bgt_unigene3302;Bgt_unigene6185
GO:0016614	oxidoreductase activity, acting on CH-OH group of donors	MF	2	139	0.0143885	5	2990	0.00167224	0.0195615	1	Bgt_unigene3206;Bgt_unigene314
GO:0003995	acyl-CoA dehydrogenase activity	MF	2	139	0.0143885	6	2990	0.00200669	0.0284554	1	Bgt_unigene3263;Bgt_unigene4374
GO:0016773	phosphotransferase activity, alcohol group as acceptor	MF	3	139	0.0215827	15	2990	0.00501672	0.0296597	1	Bgt_unigene1301;Bgt_unigene2399;Bgt_unigene1302
GO:0004553	hydrolase activity, hydrolyzing O-glycosyl compounds	MF	3	139	0.0215827	16	2990	0.00535117	0.0352908	1	Bgt_unigene33;Bgt_unigene4697;Bgt_unigene3349
GO:0004497	monooxygenase activity	MF	2	139	0.0143885	7	2990	0.00234114	0.0386381	1	Bgt_unigene4046;Bgt_unigene5601
GO:0004190	aspartic-type endopeptidase activity	MF	2	139	0.0143885	7	2990	0.00234114	0.0386381	1	Bgt_unigene1316;Bgt_unigene4122
GO:0046872	metal ion binding	MF	15	139	0.107914	202	2990	0.0675585	0.0451537	1	Bgt_unigene4046;Bgt_unigene3415;Bgt_unigene620;Bgt_unigene3991;Bgt_unigene5785;Bgt_unigene314;Bgt_unigene4217;Bgt_unigene6419;Bgt_unigene6154;Bgt_unigene6501;Bgt_unigene5601;Bgt_unigene4209;Bgt_unigene1999;Bgt_unigene3581;Bgt_unigene3206
GO:0004460	L-lactate dehydrogenase (cytochrome) activity	MF	1	139	0.00719424	1	2990	0.000334448	0.0464883	1	Bgt_unigene3206
GO:0008193	tRNA guanylyltransferase activity	MF	1	139	0.00719424	1	2990	0.000334448	0.0464883	1	Bgt_unigene5785
GO:0003844	1,4-alpha-glucan branching enzyme activity	MF	1	139	0.00719424	1	2990	0.000334448	0.0464883	1	Bgt_unigene3349
GO:0004373	glycogen (starch) synthase activity	MF	1	139	0.00719424	1	2990	0.000334448	0.0464883	1	Bgt_unigene4120
GO:0045118	azole transporter activity	MF	1	139	0.00719424	1	2990	0.000334448	0.0464883	1	Bgt_unigene2849
GO:0047011	2-dehydropantolactone reductase (A-specific) activity	MF	1	139	0.00719424	1	2990	0.000334448	0.0464883	1	Bgt_unigene2203
GO:0005199	structural constituent of cell wall	MF	1	139	0.00719424	1	2990	0.000334448	0.0464883	1	Bgt_unigene2315
GO:0004614	phosphoglucomutase activity	MF	1	139	0.00719424	1	2990	0.000334448	0.0464883	1	Bgt_unigene6364
GO:0016209	antioxidant activity	MF	1	139	0.00719424	1	2990	0.000334448	0.0464883	1	Bgt_unigene6173
GO:0050038	L-xylulose reductase (NADP+) activity	MF	1	139	0.00719424	1	2990	0.000334448	0.0464883	1	Bgt_unigene1526
GO:0016668	oxidoreductase activity, acting on a sulfur group of donors, NAD(P) as acceptor	MF	1	139	0.00719424	1	2990	0.000334448	0.0464883	1	Bgt_unigene5584
GO:0008240	tripeptidyl-peptidase activity	MF	1	139	0.00719424	1	2990	0.000334448	0.0464883	1	Bgt_unigene2438
GO:0004339	glucan 1,4-alpha-glucosidase activity	MF	1	139	0.00719424	1	2990	0.000334448	0.0464883	1	Bgt_unigene5768
GO:0043169	cation binding	MF	1	139	0.00719424	1	2990	0.000334448	0.0464883	1	Bgt_unigene3349
GO:0000310	xanthine phosphoribosyltransferase activity	MF	1	139	0.00719424	1	2990	0.000334448	0.0464883	1	Bgt_unigene6241
GO:0052736	beta-glucanase activity	MF	1	139	0.00719424	1	2990	0.000334448	0.0464883	1	Bgt_unigene188
GO:0004422	hypoxanthine phosphoribosyltransferase activity	MF	1	139	0.00719424	1	2990	0.000334448	0.0464883	1	Bgt_unigene6241
GO:0003842	1-pyrroline-5-carboxylate dehydrogenase activity	MF	1	139	0.00719424	1	2990	0.000334448	0.0464883	1	Bgt_unigene4622
GO:0005319	lipid transporter activity	MF	1	139	0.00719424	1	2990	0.000334448	0.0464883	1	Bgt_unigene1141
GO:0005548	phospholipid transporter activity	MF	1	139	0.00719424	1	2990	0.000334448	0.0464883	1	Bgt_unigene2849
GO:0051920	peroxiredoxin activity	MF	1	139	0.00719424	1	2990	0.000334448	0.0464883	1	Bgt_unigene6173
GO:0016811	hydrolase activity, acting on carbon-nitrogen (but not peptide) bonds, in linear amides	MF	1	139	0.00719424	1	2990	0.000334448	0.0464883	1	Bgt_unigene6419
GO:0004801	sedoheptulose-7-phosphate:D-glyceraldehyde-3-phosphate glyceronetransferase activity	MF	1	139	0.00719424	1	2990	0.000334448	0.0464883	1	Bgt_unigene1855
GO:0003841	1-acylglycerol-3-phosphate O-acyltransferase activity	MF	1	139	0.00719424	1	2990	0.000334448	0.0464883	1	Bgt_unigene4398
GO:0000247	C-8 sterol isomerase activity	MF	1	139	0.00719424	1	2990	0.000334448	0.0464883	1	Bgt_unigene4884
GO:0042132	fructose 1,6-bisphosphate 1-phosphatase activity	MF	1	139	0.00719424	1	2990	0.000334448	0.0464883	1	Bgt_unigene3026
GO:0004499	N,N-dimethylaniline monooxygenase activity	MF	1	139	0.00719424	1	2990	0.000334448	0.0464883	1	Bgt_unigene6210
GO:0003983	UTP:glucose-1-phosphate uridylyltransferase activity	MF	1	139	0.00719424	1	2990	0.000334448	0.0464883	1	Bgt_unigene2881
GO:0008926	mannitol-1-phosphate 5-dehydrogenase activity	MF	1	139	0.00719424	1	2990	0.000334448	0.0464883	1	Bgt_unigene5582
GO:0004489	methylenetetrahydrofolate reductase (NAD(P)H) activity	MF	1	139	0.00719424	1	2990	0.000334448	0.0464883	1	Bgt_unigene2514
GO:0004856	xylulokinase activity	MF	1	139	0.00719424	1	2990	0.000334448	0.0464883	1	Bgt_unigene2399
GO:0004312	fatty acid synthase activity	MF	1	139	0.00719424	1	2990	0.000334448	0.0464883	1	Bgt_unigene6363
GO:0004639	phosphoribosylaminoimidazolesuccinocarboxamide synthase activity	MF	1	139	0.00719424	1	2990	0.000334448	0.0464883	1	Bgt_unigene1599
GO:0004362	glutathione-disulfide reductase activity	MF	1	139	0.00719424	1	2990	0.000334448	0.0464883	1	Bgt_unigene5584
GO:0050660	flavin adenine dinucleotide binding	MF	4	139	0.028777	30	2990	0.0100334	0.0479342	1	Bgt_unigene5584;Bgt_unigene4374;Bgt_unigene3263;Bgt_unigene1999
