# Supplementary material for: Transcriptome Analyses Shed New Insights into Primary Metabolism and Regulation of Blumeria graminis f. sp. tritici during Conidiation
Source: Front Plant Sci. 2017 Jun 30;8:1146. doi: 10.3389/fpls.2017.01146 (PMC5492466; doi:10.3389/fpls.2017.01146)
Supplement: Supplementary file 5 [file Table_5.XLSX]

## Sheet: Note
Supplementary Table S5. KEGG enrichment analysis for DEGs in sample-pairs of C4dpi/C3dpi and C5dpi/C3dpi during condiation of Blumeria. graminis f. sp. tritici.
mNum	DEG number in specified annotation of KEGG pathway.
MNum	DEG number in all annotation of KEGG pathway.
nNum	Unigene number in specified annotation of KEGG pathway.
NNum	Unigene number in all annotation of KEGG pathway.
GIDs	DEG IDs in annotation of specified KEGG pathways, separated by ';'.

## Sheet: C4dpi vs C3dpi
KEGG accession	KEGG pathways	mNum	MNum	nNum	NNum	Ref total	Genome percentage	P-value	Corrected P-value	GIDs
ko04146	Peroxisome	6	84	0.0714286	40	1571	0.0254615	0.017308	1	Bgt_unigene1763;Bgt_unigene23;Bgt_unigene3991;Bgt_unigene5249;Bgt_unigene6115;Bgt_unigene779
ko00561	Glycerolipid metabolism	3	84	0.0357143	12	1571	0.00763845	0.022849	1	Bgt_unigene175;Bgt_unigene4291;Bgt_unigene4538
ko00280	Valine, leucine and isoleucine degradation	4	84	0.047619	23	1571	0.0146404	0.0309051	1	Bgt_unigene1001;Bgt_unigene3262;Bgt_unigene3263;Bgt_unigene5255
ko00860	Porphyrin and chlorophyll metabolism	3	84	0.0357143	15	1571	0.00954806	0.0420913	1	Bgt_unigene4385;Bgt_unigene5134;Bgt_unigene5710
ko00051	Fructose and mannose metabolism	3	84	0.0357143	16	1571	0.0101846	0.0498542	1	Bgt_unigene3026;Bgt_unigene5582;Bgt_unigene991

## Sheet: C5dpi vs C3dpi
KEGG accession	KEGG pathways	mNum	MNum	nNum	NNum	Ref total	Genome percentage	P-value	Corrected P-value	GIDs
ko00500	Starch and sucrose metabolism	5	58	0.0862069	25	1571	0.0159134	0.00173684	0.0885788	Bgt_unigene2881;Bgt_unigene3349;Bgt_unigene4120;Bgt_unigene5768;Bgt_unigene6364
ko00520	Amino sugar and nucleotide sugar metabolism	6	58	0.103448	38	1571	0.0241884	0.00214651	0.109472	Bgt_unigene2881;Bgt_unigene2991;Bgt_unigene33;Bgt_unigene4697;Bgt_unigene6325;Bgt_unigene6364
ko00040	Pentose and glucuronate interconversions	2	58	0.0344828	4	1571	0.00254615	0.00766458	0.390893	Bgt_unigene2399;Bgt_unigene2881
ko04146	Peroxisome	5	58	0.0862069	40	1571	0.0254615	0.0140675	0.71744	Bgt_unigene23;Bgt_unigene2956;Bgt_unigene323;Bgt_unigene3991;Bgt_unigene6115
ko00051	Fructose and mannose metabolism	3	58	0.0517241	16	1571	0.0101846	0.0189976	0.96888	Bgt_unigene3026;Bgt_unigene5582;Bgt_unigene991
ko00030	Pentose phosphate pathway	3	58	0.0517241	20	1571	0.0127307	0.0348381	1	Bgt_unigene1855;Bgt_unigene3026;Bgt_unigene6364
ko00531	Glycosaminoglycan degradation	1	58	0.0172414	1	1571	0.000636537	0.0369192	1	Bgt_unigene4697
ko00603	Glycosphingolipid biosynthesis - globo series	1	58	0.0172414	1	1571	0.000636537	0.0369192	1	Bgt_unigene4697
