# Supplementary material for: Transcriptome Analyses Shed New Insights into Primary Metabolism and Regulation of Blumeria graminis f. sp. tritici during Conidiation
Source: Front Plant Sci. 2017 Jun 30;8:1146. doi: 10.3389/fpls.2017.01146 (PMC5492466; doi:10.3389/fpls.2017.01146)
Supplement: Supplementary file 6 [file Table_6.XLSX]

## Sheet: Note
Supplementary Table S6 DEGs putatively involved in primary metabolism among the 685 genes.
1	NS' indicated the transcript was differentially expressed not significantly
2	PI' and 'NI' indicated the fold change of differential expression were positively and negatively infinite,respectively.

## Sheet: Carbonhydrate metabolism
Transcript ID	Bgt accession No. in NCBI database	C4dpi/C3dpi	C5dpi/C3dpi	COG class	COG class annotation	GO annotation	KEGG annotation	Swissprot annotation	Nr annotation	Putative function	Biological process involved in
Bgt_unigene2897	EPQ65080.1	1.00615	NS	--	--	--	--	Actin patches distal protein 1 GN=APD1 OS=Saccharomyces cerevisiae (strain ATCC 204508 / S288c) PE=1 SV=1	hypothetical protein BGT96224_3441 [Blumeria graminis f. sp. tritici 96224]	Sucrase	Sucrose degradation
Bgt_unigene3468	EPQ64543.1	-2.22824	NS	[G]	Carbohydrate transport and metabolism	Molecular Function: catalytic activity (GO:0003824);; Biological Process: metabolic process (GO:0008152);; Molecular Function: hydrolase activity, acting on glycosyl bonds (GO:0016798);; Cellular Component: cell part (GO:0044464);;	K01187|0.0|ncr:NCU07860|alpha-glucosidase	Alpha-glucosidase GN=MAL2 OS=Candida albicans (Yeast) PE=1 SV=4	Maltase (alpha-D-glucosidase) inducible protein [Blumeria graminis f. sp. tritici 96224]	Maltase/alpha-glucosidase	Maltose degradation
Bgt_unigene5768	EPQ62242.1	-2.2422	-1.31225	[G]	Carbohydrate transport and metabolism	Molecular Function: glucan 1,4-alpha-glucosidase activity (GO:0004339);; Cellular Component: extracellular region (GO:0005576);; Biological Process: carbohydrate metabolic process (GO:0005975);; Biological Process: polysaccharide metabolic process (GO:0005976);; Molecular Function: hydrolase activity, acting on glycosyl bonds (GO:0016798);; Molecular Function: carbohydrate binding (GO:0030246);;	K01178|0.0|bfu:BC1G_04151|hypothetical protein	Glucoamylase (Precursor) GN=gla-1 OS=Neurospora crassa (strain ATCC 24698 / 74-OR23-1A / CBS 708.71 / DSM PE=1 SV=3	hypothetical protein BGT96224_A20801 [Blumeria graminis f. sp. tritici 96224]	Glucoamylase	Starch degradation
Bgt_unigene2547	EPQ65493.1	1.23977	1.29433	[G]	Carbohydrate transport and metabolism	--	--	Alpha-glucosidase GN=mal1 OS=Schizosaccharomyces pombe (strain 972 / ATCC 24843) PE=2 SV=1	hypothetical protein BGT96224_4918 [Blumeria graminis f. sp. tritici 96224]	Alpha-amylase	Starch degradation
Bgt_unigene188	EPQ67786.1	NS	1.30561	--	--	Biological Process: glucan catabolic process (GO:0009251);; Molecular Function: beta-glucanase activity (GO:0052736);;	--	Probable endo-1,3(4)-beta-glucanase NFIA_089530 (Precursor) GN=NFIA_089530 OS=Neosartorya fischeri (strain ATCC 1020 / DSM 3700 / FGSC A1164 / NRRL PE=3 SV=1	hypothetical protein BGT96224_4507 [Blumeria graminis f. sp. tritici 96224]	1,3(4)-beta-glucanase	Glucan degradation
Bgt_unigene3022	EPQ64983.1	NS	1.7909	--	--	Molecular Function: hydrolase activity (GO:0016787);;	--	Glucan 1,3-beta-glucosidase (Precursor) GN=EXG1 OS=Cochliobolus carbonum (Bipolaris zeicola) PE=1 SV=1	hypothetical protein BGT96224_1298 [Blumeria graminis f. sp. tritici 96224]	1,3-beta glucanase	Glucan degradation
Bgt_unigene2399	EPQ65595.1	1.47416	1.91078	[G]	Carbohydrate transport and metabolism	Molecular Function: nucleotide binding (GO:0000166);; Molecular Function: xylulokinase activity (GO:0004856);; Biological Process: carbohydrate metabolic process (GO:0005975);; Biological Process: xylulose metabolic process (GO:0005997);; Molecular Function: kinase activity (GO:0016301);; Molecular Function: phosphotransferase activity, alcohol group as acceptor (GO:0016773);;	K00854|0.0|bfu:BC1G_04720|hypothetical protein	Probable D-xylulose kinase A GN=xkiA OS=Neosartorya fumigata (strain ATCC MYA-4609 / Af293 / CBS 101355 / FGSC PE=2 SV=1	Xylulokinase [Blumeria graminis f. sp. tritici 96224]	Xylulose kinase	Xylose metabolism
Bgt_unigene1301	EPQ66646.1	2.27647	2.90669	--	--	Biological Process: carbohydrate metabolic process (GO:0005975);; Molecular Function: kinase activity (GO:0016301);; Biological Process: phosphorylation (GO:0016310);; Molecular Function: phosphotransferase activity, alcohol group as acceptor (GO:0016773);;	--	Uncharacterized sugar kinase YDR109C GN=YDR109C OS=Saccharomyces cerevisiae (strain ATCC 204508 / S288c) PE=1 SV=1	hypothetical protein BGT96224_A21120 [Blumeria graminis f. sp. tritici 96224]	FGGY-family carbohydrate kinase	Multiple sugars metabolism
Bgt_unigene1302	EPQ66647.1	1.93584	3.22085	--	--	Biological Process: carbohydrate metabolic process (GO:0005975);; Molecular Function: phosphotransferase activity, alcohol group as acceptor (GO:0016773);;	--	Uncharacterized sugar kinase YDR109C GN=YDR109C OS=Saccharomyces cerevisiae (strain ATCC 204508 / S288c) PE=1 SV=1	kinase [Blumeria graminis f. sp. tritici 96224]	FGGY-family carbohydrate kinase	Multiple sugars metabolism
Bgt_unigene991	EPQ67062.1	1.16833	1.33773	[G]	Carbohydrate transport and metabolism	Molecular Function: 6-phosphofructo-2-kinase activity (GO:0003873);; Molecular Function: fructose-2,6-bisphosphate 2-phosphatase activity (GO:0004331);; Molecular Function: ATP binding (GO:0005524);; Biological Process: fructose metabolic process (GO:0006000);; Biological Process: fructose 2,6-bisphosphate metabolic process (GO:0006003);; Biological Process: phosphorylation (GO:0016310);;	K00900|0.0|bfu:BC1G_02969|hypothetical protein	6-phosphofructo-2-kinase 1 GN=PFK26 OS=Saccharomyces cerevisiae (strain ATCC 204508 / S288c) PE=1 SV=1	hypothetical protein BGT96224_A20869 [Blumeria graminis f. sp. tritici 96224]	6-phosphofructo-2-kinase	Glycolysis
Bgt_unigene3026	EPQ64945.1	-2.29076	-2.13261	[G]	Carbohydrate transport and metabolism	Biological Process: carbohydrate metabolic process (GO:0005975);; Molecular Function: fructose 1,6-bisphosphate 1-phosphatase activity (GO:0042132);; Molecular Function: phosphoric ester hydrolase activity (GO:0042578);;	K03841|0.0|ssl:SS1G_11369|hypothetical protein	Fructose-1,6-bisphosphatase GN=FBP1 OS=Saccharomyces cerevisiae (strain ATCC 204508 / S288c) PE=1 SV=2	Fructose-16-bisphosphatase [Blumeria graminis f. sp. tritici 96224]	Fructose-1,6-bisphosphatase	Gluconeogenesis
Bgt_unigene1855	EPQ66083.1	1.42164	1.17468	[G]	Carbohydrate transport and metabolism	Molecular Function: sedoheptulose-7-phosphate:D-glyceraldehyde-3-phosphate glyceronetransferase activity (GO:0004801);; Cellular Component: cytoplasm (GO:0005737);; Biological Process: pentose-phosphate shunt (GO:0006098);;	K00616|1e-172|ncr:NCU02136|transaldolase	Transaldolase GN=FOXG_03074 OS=Fusarium oxysporum f. sp. lycopersici (strain 4287 / CBS 123668 / FGSC PE=1 SV=1	Transaldolase [Blumeria graminis f. sp. tritici 96224]	Transaldolase	Pentose phosphate pathway
Bgt_unigene737	EPQ67237.1	NS	1.02207	[GEPR]	--	Biological Process: transport (GO:0006810);; Cellular Component: membrane (GO:0016020);; Molecular Function: transmembrane transporter activity (GO:0022857);;	--	Sugar transporter STL1 GN=STL1 OS=Saccharomyces cerevisiae (strain ATCC 204508 / S288c) PE=1 SV=2	Glycerol proton symporter [Blumeria graminis f. sp. tritici 96224]	Sugar transporter	Sugar transport
Bgt_unigene2775	EPQ65203.1	NS	1.97174	--	--	--	--	Glycogenin-1 GN=GLG1 OS=Saccharomyces cerevisiae (strain YJM789) PE=2 SV=2	Self-glucosylating initiator of glycogen synthesis [Blumeria graminis f. sp. tritici 96224]	Self-glucosylating initiator of glycogen synthesis	Glycogen synthesis
Bgt_unigene4120	EPQ63786.1	NS	1.51543	[M]	Cell wall/membrane/envelope biogenesis	Molecular Function: glycogen (starch) synthase activity (GO:0004373);; Cellular Component: mitochondrion (GO:0005739);; Biological Process: glycogen biosynthetic process (GO:0005978);;	K00693|0.0|ssl:SS1G_07818|glycogen synthase	Glycogen [starch] synthase GN=gsy-1 OS=Neurospora crassa (strain ATCC 24698 / 74-OR23-1A / CBS 708.71 / DSM PE=2 SV=2	Glycogen synthase [Blumeria graminis f. sp. tritici 96224]	Glycogen synthase	Glycogen synthesis
Bgt_unigene6364	EPQ61612.1	NS	1.84582	--	--	Molecular Function: magnesium ion binding (GO:0000287);; Molecular Function: phosphoglucomutase activity (GO:0004614);; Cellular Component: cytosol (GO:0005829);; Biological Process: glycogen biosynthetic process (GO:0005978);; Biological Process: trehalose biosynthetic process (GO:0005992);; Biological Process: glucose metabolic process (GO:0006006);; Biological Process: D-ribose metabolic proce…	K01835|0.0|ssl:SS1G_06474|phosphoglucomutase	Phosphoglucomutase {ECO:0000250|UniProtKB:P37012} GN=pgmA OS=Aspergillus oryzae (strain ATCC 42149 / RIB 40) PE=2 SV=1	Phosphoglucomutase [Blumeria graminis f. sp. tritici 96224]	Phosphoglucomutase	Glycogen synthesis
Bgt_unigene2881	EPQ65107.1	NS	1.14114	[G]	Carbohydrate transport and metabolism	Molecular Function: UTP:glucose-1-phosphate uridylyltransferase activity (GO:0003983);; Cellular Component: cytoplasm (GO:0005737);; Cellular Component: plasma membrane (GO:0005886);; Biological Process: glycogen biosynthetic process (GO:0005978);; Biological Process: trehalose biosynthetic process (GO:0005992);; Biological Process: UDP-glucose metabolic process (GO:0006011);; Biological Process:…	K00963|0.0|ssl:SS1G_04242|similar to UDP-glucose pyrophosphorylase	Probable UTP--glucose-1-phosphate uridylyltransferase GN=fuy1 OS=Schizosaccharomyces pombe (strain 972 / ATCC 24843) PE=1 SV=2	UDP-glucose pyrophosphorylase [Blumeria graminis f. sp. tritici 96224]	UDP-glucose pyrophosphorylase	Glycogen synthesis
Bgt_unigene3349	EPQ64578.1	NS	2.19341	[G]	Carbohydrate transport and metabolism	Molecular Function: 1,4-alpha-glucan branching enzyme activity (GO:0003844);; Molecular Function: hydrolase activity, hydrolyzing O-glycosyl compounds (GO:0004553);; Cellular Component: cytoplasm (GO:0005737);; Biological Process: glycogen biosynthetic process (GO:0005978);; Biological Process: starch metabolic process (GO:0005982);; Molecular Function: cation binding (GO:0043169);;	K00700|0.0|ssl:SS1G_07794|similar to glycogen branching enzyme	1,4-alpha-glucan-branching enzyme GN=be1 OS=Emericella nidulans (strain FGSC A4 / ATCC 38163 / CBS 112.46 / NRRL PE=2 SV=3	Glycogen branching enzyme [Blumeria graminis f. sp. tritici 96224]	Glycogen branching enzyme	Glycogen synthesis

## Sheet: Energy production
Transcript ID	Bgt accession No. in NCBI database	C4dpi/C3dpi	C5dpi/C3dpi	COG class	COG class annotation	GO annotation	KEGG annotation	Swissprot annotation	Nr annotation	Putative function	Biological process involved in
Bgt_unigene1001	EPQ66977.1	1.01737	NS	[C]	Energy production and conversion	Molecular Function: transferase activity (GO:0016740);;	K09699|1e-171|pan:PODANSg2063|hypothetical protein	Dihydrolipoyllysine-residue succinyltransferase component of 2-oxoglutarate dehydrogenase complex, mitochondrial (Precursor) GN=KGD2 OS=Saccharomyces cerevisiae (strain ATCC 204508 / S288c) PE=1 SV=2	Dihydrolipoyl transsuccinylase [Blumeria graminis f. sp. tritici 96224]	α-ketoglutarate dehydrogenase	Tricarboxylic acid cycle
Bgt_unigene5255	EPQ62718.1	-1.17994	NS	[C]	Energy production and conversion	Molecular Function: catalytic activity (GO:0003824);; Biological Process: metabolic process (GO:0008152);;	K00167|0.0|ssl:SS1G_09548|pyruvate dehydrogenase E1 component beta subunit	Pyruvate dehydrogenase E1 component subunit beta, mitochondrial (Precursor) GN=PDB1 OS=Saccharomyces cerevisiae (strain ATCC 204508 / S288c) PE=1 SV=2	hypothetical protein BGT96224_754 [Blumeria graminis f. sp. tritici 96224]	Pyruvate dehydrogenase E1 component subunit beta	Tricarboxylic acid cycle
Bgt_unigene314	EPQ67657.1	NS	1.36664	[C]	Energy production and conversion	Biological Process: malate metabolic process (GO:0006108);; Molecular Function: oxidoreductase activity, acting on CH-OH group of donors (GO:0016614);; Molecular Function: malate dehydrogenase (decarboxylating) (NAD+) activity (GO:0016619);; Molecular Function: metal ion binding (GO:0046872);; Molecular Function: NAD binding (GO:0051287);; Biological Process: oxidation-reduction process (GO:00551…	K00029|1e-166|bfu:BC1G_09224|hypothetical protein	Malic enzyme, hydrogenosomal (Precursor) OS=Neocallimastix frontalis (Rumen fungus) PE=1 SV=1	Mitochondrial malic enzyme [Blumeria graminis f. sp. tritici 96224]	Malic enzyme	Tricarboxylic acid cycle and Glyoxylate cycle
Bgt_unigene1109	EPQ66821.1	-1.35713	NS	[C]	Energy production and conversion	Molecular Function: succinate dehydrogenase activity (GO:0000104);; Cellular Component: endoplasmic reticulum (GO:0005783);; Molecular Function: oxidoreductase activity (GO:0016491);; Molecular Function: heme binding (GO:0020037);; Cellular Component: organelle membrane (GO:0031090);; Biological Process: cellular metabolic process (GO:0044237);; Cellular Component: membrane part (GO:0044425);; Ce…	--	Fumarate reductase GN=osm1 OS=Schizosaccharomyces pombe (strain 972 / ATCC 24843) PE=3 SV=1	Soluble fumarate reductase [Blumeria graminis f. sp. tritici 96224]	Fumarate reductase	Anaerobic respiration
Bgt_unigene294	EPQ67681.1	-1.69147	NS	[C]	Energy production and conversion	Molecular Function: oxidoreductase activity (GO:0016491);; Molecular Function: metal ion binding (GO:0046872);; Biological Process: oxidation-reduction process (GO:0055114);;	K11173|0.0|ssl:SS1G_13491|hypothetical protein	Alcohol dehydrogenase 4 (Precursor) GN=adh4 OS=Schizosaccharomyces pombe (strain 972 / ATCC 24843) PE=2 SV=1	Alcohol dehydrogenase [Blumeria graminis f. sp. tritici 96224]	Alcohol dehydrogenase	Anaerobic respiration
Bgt_unigene3964	EPQ64015.1	1.56341	1.97867	[C]	Energy production and conversion	Molecular Function: isocitrate lyase activity (GO:0004451);; Cellular Component: peroxisomal matrix (GO:0005782);; Biological Process: glyoxylate cycle (GO:0006097);; Biological Process: tricarboxylic acid cycle (GO:0006099);; Cellular Component: glyoxysome (GO:0009514);; Biological Process: carbon utilization (GO:0015976);; Biological Process: propionate catabolic process, 2-methylcitrate cycle …	K01637|3e-51|fgr:FG09896.1|ACEA_NEUCR Isocitrate lyase (Isocitrase) (Isocitratase) (ICL)	Isocitrate lyase GN=ICL1 OS=Gibberella zeae (strain PH-1 / ATCC MYA-4620 / FGSC 9075 / NRRL 31084) PE=3 SV=1	Isocitrate lyase [Blumeria graminis f. sp. tritici 96224]	Isocitrate lyase	Glyoxylate cycle
Bgt_unigene2453	EPQ65527.1	NS	1.3002	--	--	--	K03454|4e-95|ssl:SS1G_11893|hypothetical protein	Mitochondrial carnitine carrier GN=CRC1 OS=Saccharomyces cerevisiae (strain ATCC 204508 / S288c) PE=1 SV=1	Mitochondrial inner membrane carnitine transporter [Blumeria graminis f. sp. tritici 96224]	Mitochondrial inner membrane carnitine transporter	Energy transport
Bgt_unigene4684	EPQ63302.1	1.02085	NS	--	--	Cellular Component: integral component of membrane (GO:0016021);; Biological Process: transmembrane transport (GO:0055085);;	K03454|1e-162|ssl:SS1G_12016|hypothetical protein	Uncharacterized mitochondrial carrier C4G9.20c GN=SPAC4G9.20c OS=Schizosaccharomyces pombe (strain 972 / ATCC 24843) PE=3 SV=2	Mitochondrial protein inner membrane transporter [Blumeria graminis f. sp. tritici 96224]	Mitochondrial protein inner membrane transporter	Energy transport
Bgt_unigene3206	EPQ64792.1	NS	1.05995	[C]	Energy production and conversion	Molecular Function: nucleotide binding (GO:0000166);; Molecular Function: L-lactate dehydrogenase (cytochrome) activity (GO:0004460);; Cellular Component: mitochondrion (GO:0005739);; Cellular Component: mitochondrial intermembrane space (GO:0005758);; Biological Process: lactate metabolic process (GO:0006089);; Biological Process: generation of precursor metabolites and energy (GO:0006091);; Bio…	K00101|0.0|nfi:NFIA_030340|mitochondrial cytochrome b2, putative	Cytochrome b2, mitochondrial (Precursor) GN=CYB2 OS=Hansenula anomala (Yeast) PE=1 SV=2	Cytochrome b2 L-lactate cytochrome-c oxidoreductase [Blumeria graminis f. sp. tritici 96224]	Cytochrome b2 L-lactate cytochrome-c oxidoreductase	Electron transport chain
Bgt_unigene937	EPQ67008.1	1.60548	1.3941	--	--	Cellular Component: cytoplasmic part (GO:0044444);;	--	Cytochrome c oxidase assembly protein COX19 GN=COX19 OS=Magnaporthe oryzae (strain Y34) PE=3 SV=1	hypothetical protein BGT96224_3635 [Blumeria graminis f. sp. tritici 96224]	Cytochrome c oxidase assembly protein	Electron transport chain
Bgt_unigene5098	EPQ62904.1	1.1557	NS	--	--	--	--	Protein pet117, mitochondrial (Precursor) GN=pet117 OS=Schizosaccharomyces pombe (strain 972 / ATCC 24843) PE=2 SV=1	hypothetical protein BGT96224_ASP20572 [Blumeria graminis f. sp. tritici 96224]	cytochrome c oxidase assembly protein	Electron transport chain
Bgt_unigene2178	EPQ65766.1	1.19086	NS	--	--	Cellular Component: membrane (GO:0016020);;	--	Cytochrome c oxidase assembly factor 3, mitochondrial GN=COA3 OS=Yarrowia lipolytica (strain CLIB 122 / E 150) PE=3 SV=1	hypothetical protein BGT96224_917, partial [Blumeria graminis f. sp. tritici 96224]	Cytochrome c oxidase assembly factor 3	Electron transport chain
Bgt_unigene1398	EPQ66502.1	1.22233	NS	--	--	Biological Process: ubiquinone biosynthetic process (GO:0006744);; Cellular Component: extrinsic component of mitochondrial inner membrane (GO:0031314);;	--	Ubiquinone biosynthesis protein COQ4, mitochondrial {ECO:0000255|HAMAP-Rule:MF_03111} (Precursor) GN=PODANS_1_17660 OS=Podospora anserina (strain S / ATCC MYA-4624 / DSM 980 / FGSC 10383) PE=3 SV=1	hypothetical protein BGT96224_2818 [Blumeria graminis f. sp. tritici 96224]	Ubiquinone biosynthesis protein COQ4	Electron transport chain
Bgt_unigene1072	EPQ66905.1	1.36142	NS	--	--	Cellular Component: mitochondrial intermembrane space (GO:0005758);; Biological Process: gluconeogenesis (GO:0006094);;	--	Succinate dehydrogenase assembly factor 3, mitochondrial {ECO:0000250|UniProtKB:Q04401} (Precursor) GN=MGG_17437 OS=Magnaporthe oryzae (strain 70-15 / ATCC MYA-4617 / FGSC 8958) PE=3 SV=2	hypothetical protein BGT96224_A21570 [Blumeria graminis f. sp. tritici 96224]	Succinate dehydrogenase assembly factor 3	Electron transport chain

## Sheet: Lipid metabolism
DEG ID	Bgt accession No. in NCBI database	C4dpi/C3dpi	C5dpi/C3dpi	COG class	COG class annotation	GO annotation	KEGG annotation	Swissprot annotation	Nr annotation	Putative function	Biological process involved in
Bgt_unigene1526	EPQ66630.1	2.06123	2.01218	[IQR]	--	Cellular Component: intracellular (GO:0005622);; Biological Process: xylulose metabolic process (GO:0005997);; Biological Process: glucose metabolic process (GO:0006006);; Biological Process: glyoxylate cycle (GO:0006097);; Biological Process: fatty acid beta-oxidation (GO:0006635);; Biological Process: pathogenesis (GO:0009405);; Biological Process: heterocycle biosynthetic process (GO:0018130);…	--	Probable NADP-dependent mannitol dehydrogenase OS=Davidiella tassiana (Mycosphaerella tassiana) PE=1 SV=1	Peroxisomal 24-dienoyl-CoA reductase [Blumeria graminis f. sp. tritici 96224]	Peroxisomal 2,4-dienoyl-CoA reductase	Peroxisomal Unsaturated fatty acid beta-oxidation
Bgt_unigene779	EPQ67195.1	1.04541	NS	[IQR]	--	Biological Process: fatty acid catabolic process (GO:0009062);; Molecular Function: oxidoreductase activity, acting on the CH-OH group of donors, NAD or NADP as acceptor (GO:0016616);; Biological Process: cellular biosynthetic process (GO:0044249);; Biological Process: secondary metabolite biosynthetic process (GO:0044550);; Biological Process: monosaccharide catabolic process (GO:0046365);; Biol…	K13237|1e-157|bfu:BC1G_00143|hypothetical protein	Peroxisomal 2,4-dienoyl-CoA reductase SPS19 GN=SPS19 OS=Saccharomyces cerevisiae (strain ATCC 204508 / S288c) PE=1 SV=4	hypothetical protein BGT96224_A21475 [Blumeria graminis f. sp. tritici 96224]	Peroxisomal 2,4-dienoyl-CoA reductase	Peroxisomal Unsaturated fatty acid beta-oxidation
Bgt_unigene4137	EPQ63803.1	NS	1.03557	[IQR]	--	Cellular Component: peroxisome (GO:0005777);; Biological Process: fatty acid beta-oxidation (GO:0006635);; Biological Process: toxin biosynthetic process (GO:0009403);; Molecular Function: oxidoreductase activity, acting on the CH-OH group of donors, NAD or NADP as acceptor (GO:0016616);; Molecular Function: lyase activity (GO:0016829);; Molecular Function: isomerase activity (GO:0016853);; Biolo…	K14729|0.0|bfu:BC1G_15684|hypothetical protein	(3R)-3-hydroxyacyl-CoA dehydrogenase GN=fox-2 OS=Neurospora crassa (strain ATCC 24698 / 74-OR23-1A / CBS 708.71 / DSM PE=1 SV=1	Multifunctional enzyme of the peroxisomal fatty acid beta-oxidation pathway [Blumeria graminis f. sp. tritici 96224]	Multifunctional enzyme of the peroxisomal fatty acid beta-oxidation pathway	Peroxisomal fatty acid beta-oxidation
Bgt_unigene4637	EPQ63355.1	1.69717	1.07299	[IQR]	--	Biological Process: fatty acid catabolic process (GO:0009062);; Molecular Function: oxidoreductase activity (GO:0016491);; Molecular Function: oxidoreductase activity, acting on the CH-OH group of donors, NAD or NADP as acceptor (GO:0016616);; Biological Process: heterocycle biosynthetic process (GO:0018130);; Biological Process: hexose catabolic process (GO:0019320);; Biological Process: pentose…	--	Uncharacterized oxidoreductase C4H3.08 GN=SPAC4H3.08 OS=Schizosaccharomyces pombe (strain 972 / ATCC 24843) PE=3 SV=1	Multifunctional enzyme of the peroxisomal fatty acid beta-oxidation pathway [Blumeria graminis f. sp. tritici 96224]	Multifunctional enzyme of the peroxisomal fatty acid beta-oxidation pathway	Peroxisomal fatty acid beta-oxidation
Bgt_unigene5061	EPQ62930.1	NS	1.10639	[IQR]	--	Biological Process: fatty acid catabolic process (GO:0009062);; Molecular Function: oxidoreductase activity (GO:0016491);; Molecular Function: oxidoreductase activity, acting on the CH-OH group of donors, NAD or NADP as acceptor (GO:0016616);; Biological Process: heterocycle biosynthetic process (GO:0018130);; Biological Process: hexose catabolic process (GO:0019320);; Biological Process: pentose…	--	L-rhamnose-1-dehydrogenase GN=DHG2 OS=Scheffersomyces stipitis (strain ATCC 58785 / CBS 6054 / NBRC 10063 / PE=1 SV=2	Multifunctional enzyme of the peroxisomal fatty acid beta-oxidation pathway [Blumeria graminis f. sp. tritici 96224]	Multifunctional enzyme of the peroxisomal fatty acid beta-oxidation pathway	Peroxisomal fatty acid beta-oxidation
Bgt_unigene6363	EPQ61611.1	1.17262	1.02108	[I]	Lipid transport and metabolism	Molecular Function: fatty acid synthase activity (GO:0004312);; Molecular Function: oxidoreductase activity (GO:0016491);; Biological Process: single-organism metabolic process (GO:0044710);; Biological Process: oxidation-reduction process (GO:0055114);;	--	(3R)-3-hydroxyacyl-CoA dehydrogenase GN=fox-2 OS=Neurospora crassa (strain ATCC 24698 / 74-OR23-1A / CBS 708.71 / DSM PE=1 SV=1	Multifunctional enzyme of the peroxisomal fatty acid beta-oxidation pathway [Blumeria graminis f. sp. tritici 96224]	Multifunctional enzyme of the peroxisomal fatty acid beta-oxidation pathway	Peroxisomal fatty acid beta-oxidation
Bgt_unigene5036	EPQ62947.1	1.04511	1.26768	[I]	Lipid transport and metabolism	Molecular Function: catalytic activity (GO:0003824);;	--	Delta(3,5)-Delta(2,4)-dienoyl-CoA isomerase GN=DCI1 OS=Saccharomyces cerevisiae (strain ATCC 204508 / S288c) PE=1 SV=1	hypothetical protein BGT96224_A20983 [Blumeria graminis f. sp. tritici 96224]	Enoyl-CoA Isomerase	Unsaturated fatty acid beta-oxidation
Bgt_unigene3263	EPQ64662.1	-2.29778	-1.11184	[I]	Lipid transport and metabolism	Molecular Function: acyl-CoA dehydrogenase activity (GO:0003995);; Molecular Function: oxidoreductase activity (GO:0016491);; Biological Process: single-organism metabolic process (GO:0044710);; Molecular Function: flavin adenine dinucleotide binding (GO:0050660);; Biological Process: oxidation-reduction process (GO:0055114);;	K00253|0.0|bfu:BC1G_08865|hypothetical protein	Nitroalkane oxidase OS=Fusarium oxysporum (Fusarium vascular wilt) PE=1 SV=1	Acyl-CoA dehydrogenase [Blumeria graminis f. sp. tritici 96224]	Acyl-CoA dehydrogenase	Beta-oxidation
Bgt_unigene4374	EPQ63631.1	NS	-1.19059	[I]	Lipid transport and metabolism	Molecular Function: acyl-CoA dehydrogenase activity (GO:0003995);; Biological Process: carbohydrate metabolic process (GO:0005975);; Molecular Function: isomerase activity (GO:0016853);; Molecular Function: heme binding (GO:0020037);; Molecular Function: carbohydrate binding (GO:0030246);; Molecular Function: flavin adenine dinucleotide binding (GO:0050660);; Biological Process: oxidation-reducti…	--	--	Acyl-CoA dehydrogenase [Blumeria graminis f. sp. tritici 96224]	Acyl-CoA dehydrogenase	Beta-oxidation
Bgt_unigene3262	EPQ64661.1	-1.07487	NS	[I]	Lipid transport and metabolism	Molecular Function: ligase activity (GO:0016874);;	K01969|0.0|bfu:BC1G_08864|hypothetical protein	--	Carboxyl transferase [Blumeria graminis f. sp. tritici 96224]	Propionyl-CoA carboxylase	Propionic acid metabolism
Bgt_unigene1763	EPQ66210.1	-1.00574	NS	[I]	Lipid transport and metabolism	Biological Process: metabolic process (GO:0008152);; Molecular Function: ligase activity (GO:0016874);;	K01897|0.0|ssl:SS1G_03735|hypothetical protein	Long-chain-fatty-acid--CoA ligase 2 GN=FAA2 OS=Saccharomyces cerevisiae (strain ATCC 204508 / S288c) PE=1 SV=1	Long chain fatty acyl-CoA synthetase [Blumeria graminis f. sp. tritici 96224]	Long chain fatty acyl-CoA synthetase	Lipid biosynthesis and degradation
Bgt_unigene23	EPQ67908.1	-2.83541	-2.01454	[I]	Lipid transport and metabolism	--	K01897|0.0|bfu:BC1G_15689|acyl-CoA synthetase	Long-chain-fatty-acid--CoA ligase 2 GN=lcf2 OS=Schizosaccharomyces pombe (strain 972 / ATCC 24843) PE=3 SV=1	Long chain fatty acyl-CoA synthetase [Blumeria graminis f. sp. tritici 96224]	Long chain fatty acyl-CoA synthetase	Lipid biosynthesis and degradation
Bgt_unigene5513	EPQ62430.1	1.5627	1.70731	--	--	Biological Process: prostaglandin biosynthetic process (GO:0001516);; Molecular Function: binding (GO:0005488);; Biological Process: oxylipin biosynthetic process (GO:0031408);; Biological Process: positive regulation of sexual sporulation resulting in formation of a cellular spore (GO:0043941);; Biological Process: negative regulation of sexual sporulation resulting in formation of a cellular sp…	--	9,12-octadecadienoate 8-hydroperoxide 8R-isomerase GN=ppoA OS=Neosartorya fumigata (strain CEA10 / CBS 144.89 / FGSC A1163) PE=3 SV=1	hypothetical protein BGT96224_A20812 [Blumeria graminis f. sp. tritici 96224]	Fatty acid oxygenase PpoA	Oxylipins synthesis
Bgt_unigene1287	EPQ66680.1	1.37483	1.26426	--	--	--	--	--	hypothetical protein BGT96224_A21385 [Blumeria graminis f. sp. tritici 96224]	Caleosin domain-containing protein	Storage lipid bodies and oxylipins synthesis
Bgt_unigene175	EPQ67800.1	-1.22115	NS	[C]	Energy production and conversion	Molecular Function: glycerol kinase activity (GO:0004370);; Biological Process: carbohydrate metabolic process (GO:0005975);; Biological Process: glycerol-3-phosphate metabolic process (GO:0006072);; Biological Process: phosphorylation (GO:0016310);;	K00864|0.0|ssl:SS1G_00451|hypothetical protein	Glycerol kinase GN=GUT1 OS=Saccharomyces cerevisiae (strain ATCC 204508 / S288c) PE=3 SV=1	Glycerol kinase [Blumeria graminis f. sp. tritici 96224]	Glycerol kinase	Triglyceride synthesis
Bgt_unigene4398	EPQ63573.1	1.01945	1.6504	--	--	Molecular Function: 1-acylglycerol-3-phosphate O-acyltransferase activity (GO:0003841);; Cellular Component: membrane (GO:0016020);; Molecular Function: transferase activity, transferring acyl groups (GO:0016746);; Biological Process: primary metabolic process (GO:0044238);; Cellular Component: cytoplasmic part (GO:0044444);; Biological Process: single-organism metabolic process (GO:0044710);; Bi…	K14458|1e-175|ang:ANI_1_6114|An13g00040	Diacylglycerol O-acyltransferase 2A GN=DGAT2A OS=Umbelopsis ramanniana (Oleaginous fungus) PE=1 SV=1	Diacylglycerol acyltransferase [Blumeria graminis f. sp. tritici 96224]	Diacylglycerol acyltransferase	Triglyceride synthesis
Bgt_unigene4538	EPQ63437.1	-2.83971	-2.0743	[I]	Lipid transport and metabolism	Cellular Component: endoplasmic reticulum membrane (GO:0005789);; Molecular Function: O-acyltransferase activity (GO:0008374);; Cellular Component: integral component of membrane (GO:0016021);;	K11155|0.0|bfu:BC1G_10420|hypothetical protein	Sterol O-acyltransferase 2 GN=ARE2 OS=Saccharomyces uvarum (strain ATCC 76518 / CBS 7001 / CLIB 283 / NBRC PE=3 SV=1	acyltransferase [Blumeria graminis f. sp. tritici 96224]	Diacylglycerol acyltransferase	Triglyceride synthesis
Bgt_unigene1239	EPQ66773.1	3.80688	4.4963	[I]	Lipid transport and metabolism	--	--	Lipase 1 (Precursor) GN=LIP1 OS=Geotrichum candidum (Oospora lactis) PE=1 SV=2	Carboxylesterase [Blumeria graminis f. sp. tritici 96224]	Lipase	Triacylglycerol degradation
Bgt_unigene372	EPQ67598.1	NS	-1.08377	[I]	Lipid transport and metabolism	--	--	Lipase 1 (Precursor) GN=LIP1 OS=Geotrichum candidum (Oospora lactis) PE=1 SV=2	Carboxylesterase [Blumeria graminis f. sp. tritici 96224]	Lipase	Triacylglycerol degradation
Bgt_unigene2425	EPQ65568.1	1.45001	NS	--	--	--	--	Esterase LovG GN=lovG OS=Aspergillus terreus (strain NIH 2624 / FGSC A1156) PE=3 SV=1	hypothetical protein BGT96224_3020 [Blumeria graminis f. sp. tritici 96224]	Lipase	Triacylglycerol degradation
Bgt_unigene2797	EPQ65131.1	-1.96969	-1.28262	[I]	Lipid transport and metabolism	--	--	Lipase 1 (Precursor) GN=LIP1 OS=Geotrichum candidum (Oospora lactis) PE=1 SV=2	Carboxylesterase [Blumeria graminis f. sp. tritici 96224]	Lipase	Triacylglycerol degradation
Bgt_unigene6374	EPQ61622.1	-2.35405	-2.12757	--	--	--	--	--	hypothetical protein BGT96224_1662 [Blumeria graminis f. sp. tritici 96224]	Lipase	Triacylglycerol degradation
Bgt_unigene1270	EPQ66697.1	NS	6.8436	[I]	Lipid transport and metabolism	--	--	AB hydrolase superfamily protein C4A8.06c GN=SPAC4A8.06c OS=Schizosaccharomyces pombe (strain 972 / ATCC 24843) PE=3 SV=1	acetyl-hydrolase [Blumeria graminis f. sp. tritici 96224]	Lipase	Triacylglycerol degradation
Bgt_unigene3092	EPQ64921.1	-1.38941	-2.36721	--	--	--	--	Lipase B (Precursor) OS=Candida antarctica (Yeast) PE=1 SV=1	hypothetical protein BGT96224_ASP21007 [Blumeria graminis f. sp. tritici 96224]	Putative lipase B precursor protein	Triacylglycerol degradation
Bgt_unigene1481	EPQ66585.1	-2.56322	NS	[I]	Lipid transport and metabolism	Cellular Component: membrane (GO:0016020);; Molecular Function: transferase activity (GO:0016740);; Cellular Component: intracellular membrane-bounded organelle (GO:0043231);; Cellular Component: cytoplasmic part (GO:0044444);;	--	CTP-dependent diacylglycerol kinase 1 GN=SPBC3D6.05 OS=Schizosaccharomyces pombe (strain 972 / ATCC 24843) PE=3 SV=1	Diacylglycerol kinase [Blumeria graminis f. sp. tritici 96224]	Diacylglycerol kinase	Diglyceride metabolism
Bgt_unigene2606	EPQ65361.1	-1.93933	-1.92793	--	--	Molecular Function: phospholipase activity (GO:0004620);; Cellular Component: plasma membrane (GO:0005886);; Biological Process: phospholipid metabolic process (GO:0006644);; Cellular Component: fungal-type cell wall (GO:0009277);; Cellular Component: anchored component of membrane (GO:0031225);; Biological Process: multi-organism process (GO:0051704);; Molecular Function: carboxylic ester hydrol…	--	Lysophospholipase 2 GN=plb2 OS=Neosartorya fumigata (strain ATCC MYA-4609 / Af293 / CBS 101355 / FGSC PE=3 SV=2	Phospholipase [Blumeria graminis f. sp. tritici 96224]	Patatin-like phospholipase	Phosphatidate metabolism
Bgt_unigene4291	EPQ63688.1	NI	NS	--	--	Biological Process: metabolic process (GO:0008152);;	K14674|0.0|ssl:SS1G_04723|hypothetical protein	Lipase 4 GN=TGL4 OS=Saccharomyces cerevisiae (strain ATCC 204508 / S288c) PE=1 SV=1	hypothetical protein BGT96224_A21327 [Blumeria graminis f. sp. tritici 96224]	Patatin-like phospholipase	Phosphatidate metabolism
Bgt_unigene5633	EPQ62283.1	-1.3206	NS	--	--	Molecular Function: lysophospholipase activity (GO:0004622);; Molecular Function: phospholipase A2 activity (GO:0004623);; Cellular Component: extracellular region (GO:0005576);; Biological Process: phospholipid metabolic process (GO:0006644);; Biological Process: metabolic process (GO:0008152);; Biological Process: pathogenesis (GO:0009405);; Cellular Component: cell surface (GO:0009986);; Cellu…	K13333|0.0|ssl:SS1G_04530|hypothetical protein	Lysophospholipase 1 (Precursor) GN=plb1 OS=Neosartorya fumigata (strain ATCC MYA-4609 / Af293 / CBS 101355 / FGSC PE=2 SV=1	Phospholipase [Blumeria graminis f. sp. tritici 96224]	Lysophospholipase	Phosphatidate metabolism
Bgt_unigene671	EPQ67324.1	1.00568	NS	[I]	Lipid transport and metabolism	Molecular Function: sterol binding (GO:0032934);;	--	Fatty acid-binding protein GN=SCP2 OS=Yarrowia lipolytica (strain CLIB 122 / E 150) PE=1 SV=4	oleate-induced peroxisomal protein [Blumeria graminis f. sp. tritici 96224]	Oleate induced peroxysomal protein	Sterol or other lipids transport
Bgt_unigene6115	EPQ61877.1	1.60763	1.27265	[O]	Posttranslational modification, protein turnover, chaperones	Molecular Function: nucleotide binding (GO:0000166);; Cellular Component: cytoplasm (GO:0005737);; Cellular Component: peroxisome (GO:0005777);; Biological Process: protein targeting to peroxisome (GO:0006625);; Biological Process: fatty acid metabolic process (GO:0006631);; Biological Process: peroxisome organization (GO:0007031);; Molecular Function: nucleoside-triphosphatase activity (GO:00171…	K13338|2e-76|bfu:BC1G_05232|hypothetical protein	Peroxisome biosynthesis protein PAS1 GN=PEX1 OS=Komagataella pastoris (Yeast) PE=3 SV=1	hypothetical protein BGT96224_A21153 [Blumeria graminis f. sp. tritici 96224]	Peroxisome biogenesis factor 1, PEX1	Peroxysome biogenisis
Bgt_unigene323	EPQ67652.1	NS	1.03734	--	--	Cellular Component: integral component of membrane (GO:0016021);;	K13350|7e-69|bfu:BC1G_13640|hypothetical protein	--	hypothetical protein BGT96224_1895 [Blumeria graminis f. sp. tritici 96224]	Peroxisomal membrane protein, PXMP4	Peroxysome biogenisis
