# Supplementary material for: Transcriptome Analyses Shed New Insights into Primary Metabolism and Regulation of Blumeria graminis f. sp. tritici during Conidiation
Source: Front Plant Sci. 2017 Jun 30;8:1146. doi: 10.3389/fpls.2017.01146 (PMC5492466; doi:10.3389/fpls.2017.01146)
Supplement: Supplementary file 8 [file Table_8.XLSX]

## Sheet: Note
Supplementary Table S8 B. graminis-specific genes differentially expressed in sample-pairs of C4dpi/C3dpi and C5dpi/C3dpi during condiation of Blumeria. graminis f. sp. tritici
1	The 79 DEGs without significant NCBI BLASTP hits (E-value cutoff of 1e-5) except from other Bgh proteins
2	NS' meant the transcript was differentially expressed not significantly
3	PI' and 'NI' meant the fold change of differential expression were positively and negatively infinite,respectively.
4	no hit' indicated the sequence alignment was not matched against Bgh proteins at cutoff E value of 1.00E-10
5	Best hit in Bgh' indicated the accession No. of the matched Bgh protein with the minimum of E-value.

## Sheet: specific genes
DEG ID	NCBI accession	Log2(C4dpi/C3dpi)	Log2(C5dpi/C3dpi)	COG class	COG class annotation	GO annotation	KEGG annotation	Swissprot annotation	Nr annotation	Best hit in Bgh	Bgh annotation	E-value	Putative function
Bgt_unigene1013	EPQ66922.1	NS	-1.19538	--	--	--	--	--	hypothetical protein BGT96224_5363 [Blumeria graminis f. sp. tritici 96224]	CCU81459.1	putative Bgh-specific protein [Blumeria graminis f. sp. hordei DH14]	9e-175	Hypothetical protein
Bgt_unigene11	EPQ67896.1	1.01726	1.04686	--	--	--	--	--	putative secreted effector protein [Blumeria graminis f. sp. tritici 96224]	CCU82335.1	CSEP0455 putative effector protein [Blumeria graminis f. sp. hordei DH14]	1e-46	Putative secreted Putative secreted effector protein protein
Bgt_unigene1103	EPQ66876.1	-1.47001	-1.76238	--	--	--	--	--	putative secreted effector protein [Blumeria graminis f. sp. tritici 96224]	CCU75984.1	CSEP0338 putative effector protein [Blumeria graminis f. sp. hordei DH14]	2e-141	Putative secreted effector protein
Bgt_unigene1179	EPQ66794.1	1.21974	1.61397	--	--	--	--	--	putative secreted effector protein [Blumeria graminis f. sp. tritici 96224]	CCU77515.1	CSEP0225 putative effector protein [Blumeria graminis f. sp. hordei DH14]	0	Putative secreted effector protein
Bgt_unigene12	EPQ67897.1	2.02835	1.75433	--	--	--	--	--	putative secreted effector protein [Blumeria graminis f. sp. tritici 96224]	CCU82339.1	CSEP0457 putative effector protein [Blumeria graminis f. sp. hordei DH14]	4e-27	Putative secreted effector protein
Bgt_unigene1261	EPQ66732.1	-1.27099	NS	--	--	--	--	--	hypothetical protein BGT96224_Ac30761 [Blumeria graminis f. sp. tritici 96224]	CCU74379.1	putative effector protein [Blumeria graminis f. sp. hordei DH14]	7e-135	Putative secreted effector protein
Bgt_unigene1265	EPQ66736.1	-1.05152	NS	--	--	--	--	--	putative secreted effector protein [Blumeria graminis f. sp. tritici 96224]	CCU74388.1	CSEP0283 putative effector protein [Blumeria graminis f. sp. hordei DH14]	3e-129	Putative secreted effector protein
Bgt_unigene140	EPQ67829.1	-1.21705	NS	--	--	--	--	--	hypothetical protein BGT96224_Ac30690, partial [Blumeria graminis f. sp. tritici 96224]	CCU83140.1	Egh16/Gas1-like protein [Blumeria graminis f. sp. hordei DH14]	2e-31	Egh16/Gas1-like protein
Bgt_unigene1470	EPQ66574.1	-1.71693	-1.28483	--	--	--	--	--	putative secreted effector protein [Blumeria graminis f. sp. tritici 96224]	CCU79603.1	CSEP0414 putative effector protein [Blumeria graminis f. sp. hordei DH14]	3e-138	Putative secreted effector protein
Bgt_unigene1773	EPQ66165.1	-1.77243	NS	--	--	--	--	--	hypothetical protein BGT96224_174, partial [Blumeria graminis f. sp. tritici 96224]	CCU75820.1	uccinyl-CoA3-ketoacid-coenzyme A transferase subunit A [Blumeria graminis f. sp. hordei DH14]	1e-19	uccinyl-CoA3-ketoacid-coenzyme A transferase subunit A
Bgt_unigene1851	EPQ66079.1	-1.40835	-1.54615	--	--	--	--	--	putative secreted effector protein [Blumeria graminis f. sp. tritici 96224]	CCU82524.1	putative candidate secreted effector protein [Blumeria graminis f. sp. hordei DH14]	9e-73	Putative secreted effector protein
Bgt_unigene186	EPQ67784.1	-1.78622	-1.35284	--	--	--	--	--	putative secreted effector protein [Blumeria graminis f. sp. tritici 96224]	CCU77104.1	CSEP0067 putative effector protein [Blumeria graminis f. sp. hordei DH14]	2e-62	Putative secreted effector protein
Bgt_unigene187	EPQ67785.1	-2.72376	-2.21634	--	--	--	--	--	hypothetical protein BGT96224_1446 [Blumeria graminis f. sp. tritici 96224]	CCU77103.1	hypothetical protein BGHDH14_bgh00951 [Blumeria graminis f. sp. hordei DH14]	3e-38	Hypothetical protein
Bgt_unigene2084	EPQ65916.1	-1.7796	NS	--	--	--	--	--	hypothetical protein BGT96224_E40000 [Blumeria graminis f. sp. tritici 96224]	CCU82908.1	putative effector protein [Blumeria graminis f. sp. hordei DH14]	1e-90	Putative secreted effector protein
Bgt_unigene2152	EPQ65740.1	NS	1.10248	--	--	--	--	--	hypothetical protein BGT96224_Ac31077 [Blumeria graminis f. sp. tritici 96224]	CCU81628.1	hypothetical protein BGHDH14_bghG005311000001001 [Blumeria graminis f. sp. hordei DH14]	4e-31	Hypothetical protein
Bgt_unigene2316	EPQ65734.1	1.46293	NS	--	--	--	--	--	putative secreted effector protein [Blumeria graminis f. sp. tritici 96224]	CCU79599.1	CSEP0411 putative effector protein [Blumeria graminis f. sp. hordei DH14]	4e-32	Putative secreted effector protein
Bgt_unigene2341	EPQ65617.1	-3.73859	NS	--	--	--	--	--	hypothetical protein BGT96224_Ac30048 [Blumeria graminis f. sp. tritici 96224]	CCU81294.1	putative effector protein [Blumeria graminis f. sp. hordei DH14]	7e-78	Putative secreted effector protein
Bgt_unigene2395	EPQ65591.1	-1.15256	NS	--	--	--	--	--	hypothetical protein BGT96224_223 [Blumeria graminis f. sp. tritici 96224]	CCU80332.1	hypothetical protein BGHDH14_bgh05887 [Blumeria graminis f. sp. hordei DH14]	0	Hypothetical protein
Bgt_unigene2426	EPQ65569.1	NS	-1.55382	--	--	--	--	--	hypothetical protein BGT96224_Ac30387 [Blumeria graminis f. sp. tritici 96224]	CCU74872.1	putative Bgh-specific protein [Blumeria graminis f. sp. hordei DH14]	2e-133	Hypothetical protein
Bgt_unigene2561	EPQ65507.1	1.30066	NS	--	--	--	--	--	hypothetical protein BGT96224_5440 [Blumeria graminis f. sp. tritici 96224]	CCU74201.1	putative Bgh-specific protein [Blumeria graminis f. sp. hordei DH14]	2e-118	Hypothetical protein
Bgt_unigene2615	EPQ65370.1	1.44631	1.21101	--	--	--	--	--	putative secreted effector protein [Blumeria graminis f. sp. tritici 96224]	CCU77685.1	CSEP0241 putative effector protein [Blumeria graminis f. sp. hordei DH14]	2e-37	Putative secreted effector protein
Bgt_unigene2620	EPQ65375.1	NS	1.39019	--	--	--	--	--	putative secreted effector protein [Blumeria graminis f. sp. tritici 96224]	CCU77672.1	CSEP0239 putative effector protein [Blumeria graminis f. sp. hordei DH14]	6e-62	Putative secreted effector protein
Bgt_unigene263	EPQ67720.1	NS	1.06005	--	--	--	--	--	putative secreted effector protein [Blumeria graminis f. sp. tritici 96224]	CCU77250.1	CSEP0383 putative effector protein [Blumeria graminis f. sp. hordei DH14]	5e-58	Putative secreted effector protein
Bgt_unigene2837	EPQ65171.1	-1.51433	-1.2284	--	--	--	--	--	putative secreted effector protein [Blumeria graminis f. sp. tritici 96224]	CCU75210.1	CSEP0320 putative effector protein [Blumeria graminis f. sp. hordei DH14]	8e-56	Putative secreted effector protein
Bgt_unigene2865	EPQ65129.1	-3.65646	NS	--	--	--	--	--	hypothetical protein BGT96224_Ac30648 [Blumeria graminis f. sp. tritici 96224]	no hit	--	--	Hypothetical protein
Bgt_unigene3050	EPQ64935.1	1.24257	1.46921	--	--	--	--	--	hypothetical protein BGT96224_Ac31239 [Blumeria graminis f. sp. tritici 96224]	no hit	--	--	Hypothetical protein
Bgt_unigene3077	EPQ64906.1	-1.06752	-1.121	--	--	--	--	--	putative secreted effector protein [Blumeria graminis f. sp. tritici 96224]	CCU75920.1	CSEP0335 putative effector protein [Blumeria graminis f. sp. hordei DH14]	5e-173	Putative secreted effector protein
Bgt_unigene3144	EPQ64856.1	-4.13295	-1.38182	--	--	--	--	--	hypothetical protein BGT96224_Ac30634 [Blumeria graminis f. sp. tritici 96224]	CCU82543.1	putative effector protein [Blumeria graminis f. sp. hordei DH14]	2e-171	Putative secreted effector protein
Bgt_unigene3147	EPQ64859.1	NS	-1.07908	--	--	--	--	--	putative secreted effector protein [Blumeria graminis f. sp. tritici 96224]	CCU82546.1	CSEP0468 putative effector protein [Blumeria graminis f. sp. hordei DH14]	1e-178	Putative secreted effector protein
Bgt_unigene3164	EPQ64876.1	1.30208	NS	--	--	--	--	--	putative secreted effector protein [Blumeria graminis f. sp. tritici 96224]	CCU82535.1	putative candidate secreted effector protein [Blumeria graminis f. sp. hordei DH14]	4e-91	Putative secreted effector protein
Bgt_unigene3169	EPQ64881.1	-1.74053	-1.23579	--	--	--	--	--	putative secreted effector protein [Blumeria graminis f. sp. tritici 96224]	CCU78330.1	CSEP0253 putative effector protein [Blumeria graminis f. sp. hordei DH14]	5e-44	Putative secreted effector protein
Bgt_unigene3180	EPQ64766.1	1.41992	2.34655	--	--	--	--	--	hypothetical protein BGT96224_4756 [Blumeria graminis f. sp. tritici 96224]	CCU78991.1	putative effector protein [Blumeria graminis f. sp. hordei DH14]	9e-38	Putative secreted effector protein
Bgt_unigene3237	EPQ64739.1	NS	1.505	--	--	--	--	--	putative secreted effector protein [Blumeria graminis f. sp. tritici 96224]	CCU77422.1	CSEP0386 putative effector protein [Blumeria graminis f. sp. hordei DH14]	1e-68	Putative secreted effector protein
Bgt_unigene3413	EPQ64560.1	-1.99206	NS	--	--	--	--	--	hypothetical protein BGT96224_Ac30393 [Blumeria graminis f. sp. tritici 96224]	CCU81561.1	hypothetical protein BGHDH14_bgh05239 [Blumeria graminis f. sp. hordei DH14]	6e-19	Hypothetical protein
Bgt_unigene3539	EPQ64440.1	-1.19252	-1.16367	--	--	--	--	--	hypothetical protein BGT96224_Ac30422 [Blumeria graminis f. sp. tritici 96224]	CCU82406.1	hypothetical protein BGHDH14_bghG006346000002001 [Blumeria graminis f. sp. hordei DH14]	1e-162	Hypothetical protein
Bgt_unigene3600	EPQ64343.1	3.61892	4.21201	--	--	--	--	--	hypothetical protein BGT96224_Ac30602 [Blumeria graminis f. sp. tritici 96224]	no hit	--	--	Hypothetical protein
Bgt_unigene3731	EPQ64257.1	-1.27222	NS	--	--	--	--	--	hypothetical protein BGT96224_AcSP30775 [Blumeria graminis f. sp. tritici 96224]	no hit	--	--	Hypothetical protein
Bgt_unigene3733	EPQ64259.1	-1.20691	NS	--	--	--	--	--	putative secreted effector protein [Blumeria graminis f. sp. tritici 96224]	no hit	--	--	Putative secreted effector protein
Bgt_unigene3806	EPQ64169.1	1.02812	NS	--	--	--	--	--	hypothetical protein BGT96224_Ac30727 [Blumeria graminis f. sp. tritici 96224]	CCU77168.1	hypothetical protein BGHDH14_bghG003422000001001 [Blumeria graminis f. sp. hordei DH14]	1e-58	Hypothetical protein
Bgt_unigene4112	EPQ63778.1	1.19034	NS	--	--	--	--	--	hypothetical protein BGT96224_Ac30125 [Blumeria graminis f. sp. tritici 96224]	CCU79446.1	PTH11/CFEM domain protein [Blumeria graminis f. sp. hordei DH14]	2e-76	PTH11/CFEM domain protein [Blumeria graminis f. sp. hordei DH14]
Bgt_unigene4142	EPQ63808.1	-2.29918	-2.49136	--	--	--	--	--	putative secreted effector protein [Blumeria graminis f. sp. tritici 96224]	CCU79287.1	CSEP0404 putative effector protein [Blumeria graminis f. sp. hordei DH14]	2e-157	Putative secreted effector protein
Bgt_unigene4202	EPQ63868.1	NS	-1.15495	--	--	--	--	--	hypothetical protein BGT96224_Ac31089 [Blumeria graminis f. sp. tritici 96224]	CCU82772.1	putative effector protein [Blumeria graminis f. sp. hordei DH14]	0	Putative secreted effector protein
Bgt_unigene4433	EPQ63535.1	-1.48877	NS	--	--	--	--	--	hypothetical protein BGT96224_Ac30654 [Blumeria graminis f. sp. tritici 96224]	CCU82058.1	putative Bgh-specific protein [Blumeria graminis f. sp. hordei DH14]	0	Hypothetical protein
Bgt_unigene4459	EPQ63518.1	-1.19698	-2.96679	--	--	--	--	--	hypothetical protein BGT96224_Ac30355 [Blumeria graminis f. sp. tritici 96224]	CCU81602.1	hypothetical protein BGHDH14_bghG005298000001001 [Blumeria graminis f. sp. hordei DH14]	4e-125	Hypothetical protein
Bgt_unigene4705	EPQ63154.1	NS	1.25473	--	--	--	--	--	hypothetical protein BGT96224_1024 [Blumeria graminis f. sp. tritici 96224]	CCU82914.1	putative Bgh-specific protein [Blumeria graminis f. sp. hordei DH14]	9e-51	Hypothetical protein
Bgt_unigene486	EPQ67488.1	1.00293	NS	--	--	--	--	--	putative secreted effector protein [Blumeria graminis f. sp. tritici 96224]	CCU76009.1	CSEP0095 putative effector protein [Blumeria graminis f. sp. hordei DH14]	2e-36	Putative secreted effector protein
Bgt_unigene4890	EPQ63084.1	NS	3.6615	--	--	--	--	--	hypothetical protein BGT96224_E5763C [Blumeria graminis f. sp. tritici 96224]	CCU82457.1	CSEP0463 putative effector protein [Blumeria graminis f. sp. hordei DH14]	1e-31	Putative secreted effector protein
Bgt_unigene498	EPQ67476.1	-1.51161	-1.32803	--	--	--	--	--	hypothetical protein BGT96224_AcSP31292 [Blumeria graminis f. sp. tritici 96224]	CCU75873.1	CSEP0258 putative effector protein [Blumeria graminis f. sp. hordei DH14]	6e-51	Putative secreted effector protein
Bgt_unigene5067	EPQ62936.1	1.00754	NS	--	--	--	--	--	hypothetical protein BGT96224_Ac30539 [Blumeria graminis f. sp. tritici 96224]	CCU82071.1	serine/threonine-protein kinase Sgk2 [Blumeria graminis f. sp. hordei DH14]	2e-14	Serine/threonine-protein kinase Sgk2
Bgt_unigene5183	EPQ62768.1	NS	3.10258	--	--	--	--	--	hypothetical protein BGT96224_ASP20446 [Blumeria graminis f. sp. tritici 96224]	CCU81390.1	putative effector protein [Blumeria graminis f. sp. hordei DH14]	4e-83	Putative secreted effector protein
Bgt_unigene5241	EPQ62735.1	NS	1.92873	--	--	--	--	--	hypothetical protein BGT96224_Ac30928 [Blumeria graminis f. sp. tritici 96224]	CCU76389.1	hypothetical protein BGHDH14_bghG002438000001001 [Blumeria graminis f. sp. hordei DH14]	1e-57	Hypothetical protein
Bgt_unigene5263	EPQ62725.1	1.54698	1.05532	--	--	--	--	--	hypothetical protein BGT96224_AcSP31175 [Blumeria graminis f. sp. tritici 96224]	no hit	--	--	Hypothetical protein
Bgt_unigene5340	EPQ62648.1	NS	1.50987	--	--	--	--	--	hypothetical protein BGT96224_Ac31504 [Blumeria graminis f. sp. tritici 96224]	CCU77478.1	serine/threonine protein kinase Sgk2 [Blumeria graminis f. sp. hordei DH14]	3e-21	Serine/threonine-protein kinase Sgk2
Bgt_unigene5409	EPQ62502.1	-1.52735	NS	--	--	--	--	--	hypothetical protein BGT96224_Ac30638 [Blumeria graminis f. sp. tritici 96224]	CCU76483.1	putative Bgh-specific protein [Blumeria graminis f. sp. hordei DH14]	2e-54	Hypothetical protein
Bgt_unigene5416	EPQ62509.1	-1.46264	-1.01343	--	--	--	--	--	hypothetical protein BGT96224_AcSP30643 [Blumeria graminis f. sp. tritici 96224]	CCU79532.1	putative effector protein [Blumeria graminis f. sp. hordei DH14]	2e-159	Putative secreted effector protein
Bgt_unigene5417	EPQ62510.1	-1.109	-1.06076	--	--	--	--	--	putative secreted effector protein [Blumeria graminis f. sp. tritici 96224]	CCU75776.1	hypothetical protein BGHDH14_bgh02980 [Blumeria graminis f. sp. hordei DH14]	2e-151	Hypothetical protein
Bgt_unigene5462	EPQ62555.1	-1.7488	-1.12819	--	--	--	--	--	hypothetical protein BGT96224_Ac30196 [Blumeria graminis f. sp. tritici 96224]	no hit	--	--	Hypothetical protein
Bgt_unigene5510	EPQ62487.1	-1.38466	-1.39672	--	--	--	--	--	putative secreted effector protein [Blumeria graminis f. sp. tritici 96224]	CCU82248.1	CSEP0449 putative effector protein [Blumeria graminis f. sp. hordei DH14]	1e-133	Putative secreted effector protein
Bgt_unigene5511	EPQ62428.1	3.72999	2.46126	--	--	--	--	--	hypothetical protein BGT96224_A21287 [Blumeria graminis f. sp. tritici 96224]	no hit	--	--	Hypothetical protein
Bgt_unigene5594	EPQ62427.1	-1.30962	-1.009	--	--	--	--	--	putative secreted effector protein [Blumeria graminis f. sp. tritici 96224]	CCU82372.1	CSEP0462 putative effector protein [Blumeria graminis f. sp. hordei DH14]	2e-87	Putative secreted effector protein
Bgt_unigene5870	EPQ62127.1	1.1134	NS	--	--	--	--	--	hypothetical protein BGT96224_AcSP30464 [Blumeria graminis f. sp. tritici 96224]	CCU78875.1	putative effector protein [Blumeria graminis f. sp. hordei DH14]	1e-66	Putative secreted effector protein
Bgt_unigene5949	EPQ62034.1	-1.97464	-1.77251	--	--	--	--	--	putative secreted effector protein [Blumeria graminis f. sp. tritici 96224]	CCU76905.1	CSEP0219 putative effector protein [Blumeria graminis f. sp. hordei DH14]	1e-68	Putative secreted effector protein
Bgt_unigene6013	EPQ61929.1	1.47734	NS	--	--	--	--	--	putative secreted effector protein [Blumeria graminis f. sp. tritici 96224]	CCU74492.1	CSEP0097 putative effector protein [Blumeria graminis f. sp. hordei DH14]	5e-33	Putative secreted effector protein
Bgt_unigene6240	EPQ61737.1	1.48394	2.47961	--	--	--	--	--	hypothetical protein BGT96224_ASP20408 [Blumeria graminis f. sp. tritici 96224]	CCU82169.1	putative effector protein [Blumeria graminis f. sp. hordei DH14]	1e-112	Putative secreted effector protein
Bgt_unigene6245	EPQ61742.1	-1.02155	NS	--	--	--	--	--	hypothetical protein BGT96224_2408 [Blumeria graminis f. sp. tritici 96224]	CCU82170.1	Bgh specific protein [Blumeria graminis f. sp. hordei DH14]	2e-152	Hypothetical protein
Bgt_unigene6382	EPQ61630.1	NS	1.43338	--	--	--	--	--	hypothetical protein BGT96224_1085 [Blumeria graminis f. sp. tritici 96224]	CCU75413.1	CELP0012 Effector like protein [Blumeria graminis f. sp. hordei DH14]	1e-22	Putative secreted effector protein
Bgt_unigene6418	EPQ61517.1	-1.46728	NS	--	--	--	--	--	putative secreted effector protein [Blumeria graminis f. sp. tritici 96224]	CCU74917.1	CSEP0308 putative effector protein [Blumeria graminis f. sp. hordei DH14]	1e-127	Putative secreted effector protein
Bgt_unigene6428	EPQ61527.1	-1.52775	NS	--	--	--	--	--	putative secreted effector protein [Blumeria graminis f. sp. tritici 96224]	CCU77324.1	CSEP0385 putative effector protein [Blumeria graminis f. sp. hordei DH14]	3e-121	Putative secreted effector protein
Bgt_unigene6477	EPQ61576.1	1.04171	NS	--	--	--	--	--	putative secreted effector protein [Blumeria graminis f. sp. tritici 96224]	CCU76700.1	hypothetical protein BGHDH14_bgh02513 [Blumeria graminis f. sp. hordei DH14]	4e-52	Hypothetical protein
Bgt_unigene6478	EPQ61577.1	-1.44389	-1.59483	--	--	--	--	--	putative secreted effector protein [Blumeria graminis f. sp. tritici 96224]	CCU76698.1	putative candidate secreted effector protein [Blumeria graminis f. sp. hordei DH14]	2e-171	Putative secreted effector protein
Bgt_unigene789	EPQ67185.1	NS	PI	--	--	--	--	--	hypothetical protein BGT96224_4294, partial [Blumeria graminis f. sp. tritici 96224]	CCU82775.1	Bgh specific hypothetical protein [Blumeria graminis f. sp. hordei DH14]	2e-77	Hypothetical protein
Bgt_unigene829	EPQ67145.1	NS	2.60937	--	--	--	--	--	putative secreted effector protein [Blumeria graminis f. sp. tritici 96224]	CCU74720.1	CSEP0295 putative effector protein [Blumeria graminis f. sp. hordei DH14]	1e-57	Putative secreted effector protein
Bgt_unigene833	EPQ67141.1	NS	1.06169	--	--	--	--	--	hypothetical protein BGT96224_A21509 [Blumeria graminis f. sp. tritici 96224]	CCU82470.1	putative effector protein [Blumeria graminis f. sp. hordei DH14]	2e-80	Putative secreted effector protein
Bgt_unigene839	EPQ67136.1	1.95065	NS	--	--	--	--	--	hypothetical protein BGT96224_BCG7 [Blumeria graminis f. sp. tritici 96224]	CCU76459.1	putative candidate secreted effector protein [Blumeria graminis f. sp. hordei DH14]	5e-36	Putative secreted effector protein
Bgt_unigene894	EPQ67081.1	-2.35579	-2.27277	--	--	--	--	--	putative secreted effector protein, partial [Blumeria graminis f. sp. tritici 96224]	CCU77104.1	CSEP0067 putative effector protein [Blumeria graminis f. sp. hordei DH14]	1e-34	Putative secreted effector protein
Bgt_unigene901	EPQ67074.1	-1.43255	-1.8238	--	--	--	--	--	putative secreted effector protein, partial [Blumeria graminis f. sp. tritici 96224]	CCU82202.1	CSEP0446 putative effector protein [Blumeria graminis f. sp. hordei DH14]	9e-106	Putative secreted effector protein
Bgt_unigene915	EPQ66986.1	-1.47545	NS	--	--	--	--	--	hypothetical protein BGT96224_Ac31231 [Blumeria graminis f. sp. tritici 96224]	no hit	--	--	Hypothetical protein
Bgt_unigene967	EPQ67038.1	NS	1.14009	--	--	--	--	--	hypothetical protein BGT96224_Ac30225 [Blumeria graminis f. sp. tritici 96224]	no hit	--	--	Hypothetical protein
Bgt_unigene997	EPQ66978.1	2.09333	NS	--	--	--	--	--	putative secreted effector protein [Blumeria graminis f. sp. tritici 96224]	CCU77325.1	CSEP0204 putative effector protein [Blumeria graminis f. sp. hordei DH14]	3e-62	Putative secreted effector protein
